# Supplementary material for: Immunopeptidomic Profiling of HLA‐A2‐Positive Triple Negative Breast Cancer Identifies Potential Immunotherapy Target Antigens
Source: Proteomics. 2018 Jun 27;18(12):1700465. doi: 10.1002/pmic.201700465 (PMC6032843; doi:10.1002/pmic.201700465)
Supplement: Supplementary file 2 — Supporting Information [file PMIC-18-na-s002.xlsx]

## Sheet: 0267_P1_N
Peptide	Peptide	-10lgP	Mass	Length	charge	ppm	m/z	RT	Area	Scan	#Spec	Accession	PTM	AScore	Area [F1]	Area [F2]	Area [F3]	Area [F4]	Area [F45]	Area [F46]
L(+42.01)SVLTQS	LSVLTQS	24.48	788.428	7	1	1.8	789.437	34.61		F4:7849	2	P62316|SMD2_HUMAN	Acetylation (N-term)	L1:Acetylation (N-term):1000.00
S(+42.01)LSLSPG	SLSLSPG	18.28	701.36	7	1	0	702.367	37.55	199000	F3:8368	4	P01857|IGHG1_HUMAN:P01859|IGHG2_HUMAN:P01860|IGHG3_HUMAN	Acetylation (N-term)	S1:Acetylation (N-term):1000.00	193000		199000		152000
S(+42.01)LLNKPK	SLLNKPK	23.21	840.507	7	2	1	421.261	26.04	81000	F3:5285	2	P62316|SMD2_HUMAN	Acetylation (Protein N-term)	S1:Acetylation (Protein N-term):1000.00			81000		107000
Q(+.98)VQLVES	QVQLVES	18.33	802.407	7	1	0	803.414	33.44	86100	F3:7312	1	P01772|HV311_HUMAN	Deamidation (NQ)	Q1:Deamidation (NQ):14.04			86100
PEVKFNW(+31.99)	PEVKFNW	35.41	950.45	7	2	0.2	476.232	39.28	196000	F45:6443	1	P01857|IGHG1_HUMAN	Dihydroxy	W7:Dihydroxy:39.76					196000
PGVDLTQ(+14.02)	PGVDLTQ	25	742.386	7	1	1	743.394	33.92	79000	F4:7661	2	P13645|K1C10_HUMAN	Methyl ester	Q7:Methyl ester:47.09		80700		79000
M(+15.99)ATLYSR	MATLYSR	28.37	856.411	7	2	-2	429.212	23.15	32000	F3:4510	4	P41222|PTGDS_HUMAN	Oxidation (M)	M1:Oxidation (M):1000.00	31700	30000	32000	28600
QLLE(+37.95)SGG	QLLESGG	17.91	740.302	7	1	0.6	741.309	72.64		F45:11819	2	P01765|HV304_HUMAN	Replacement of 2 protons by calcium	E4:Replacement of 2 protons by calcium:6.63			5900000
FMLTQPH	FMLTQPH	34.57	872.421	7	2	-0.7	437.218	40.72	76000	F46:6920	1	P06317|LV603_HUMAN:P01721|LV601_HUMAN:P06319|LV605_HUMAN								76000
PHYHSFD	PHYHSFD	34.41	901.372	7	2	-1.2	451.693	21.93	89800	F3:4131	3	Q9Y6R7|FCGBP_HUMAN			86300		89800		122000
NPVEHPF	NPVEHPF	30.57	838.397	7	1	-0.5	839.404	27.49	51100	F4:5817	4	P62917|RL8_HUMAN				494000		492000
RFTISRD	RFTISRD	28.98	893.472	7	2	-0.2	447.743	24.12	160000	F45:3830	3	P01764|HV303_HUMAN:P01781|HV320_HUMAN:P01772|HV311_HUMAN:P01765|HV304_HUMAN:P01762|HV301_HUMAN			173000		169000		160000
KDVDGAY	KDVDGAY	28.54	766.35	7	1	-0.7	767.356	21.81	28300	F46:3435	1	P04264|K2C1_HUMAN								28300
YEDIAQK	YEDIAQK	28.14	865.418	7	2	0.4	433.716	21.87		F4:4087	3	P04264|K2C1_HUMAN				36800				53500
YLYEIAR	YLYEIAR	28	926.486	7	2	-0.6	464.25	33.44		F4:7527	3	P02768|ALBU_HUMAN			216000		234000
HDVFVRK	HDVFVRK	27.29	899.498	7	3	0.5	300.84	21.24	14800	F4:3871	3	P61247|RS3A_HUMAN				12100		14800		11600
VHLTPEE	VHLTPEE	26.64	823.408	7	2	0.5	412.711	25.1	52400	F3:5035	4	P68871|HBB_HUMAN:P02042|HBD_HUMAN			51300		52400		63000
NNRSLDL	NNRSLDL	26.63	830.425	7	2	-1.2	416.219	29.92	81100	F45:4893	3	P04264|K2C1_HUMAN			82400		83700		81100
EIVLTQS	EIVLTQS	25.54	788.428	7	1	2	789.437	34.57		F3:7615	1	P18136|KV313_HUMAN:P18135|KV312_HUMAN:P01621|KV303_HUMAN:P01623|KV305_HUMAN:P01622|KV304_HUMAN:P04206|KV307_HUMAN:P04433|KV309_HUMAN
PPMEAAG	PPMEAAG	25.29	671.295	7	1	-0.2	672.302	23.47	28600	F4:4566	2	Q5VTE0|EF1A3_HUMAN:P68104|EF1A1_HUMAN				29400		28600
NRVIQRL	NRVIQRL	25.1	897.551	7	2	-0.5	449.782	25.1	85600	F45:4020	2	P04264|K2C1_HUMAN:P35908|K22E_HUMAN			73600				85600
PVNFKLL	PVNFKLL	24.1	829.506	7	2	-0.6	415.76	44.73	96900	F2:10536	2	P69905|HBA_HUMAN				96900				61500
VAAFNKI	VAAFNKI	23.48	761.443	7	2	-1.1	381.729	34.82	79300	F46:5894	3	P24534|EF1B_HUMAN				56300		55300		79300
RLKYENE	RLKYENE	22.95	950.482	7	2	-0.3	476.248	21.33	41300	F46:3269	3	P13645|K1C10_HUMAN:P19012|K1C15_HUMAN								41300
LVTDLTK	LVTDLTK	22.93	788.464	7	2	-1.2	395.239	26.94	180000	F3:5547	4	P02768|ALBU_HUMAN			179000	165000	180000	175000
ADDFRLK	ADDFRLK	22.88	863.45	7	2	-0.5	432.732	24.32	43700	F2:4837	1	P13645|K1C10_HUMAN:P19012|K1C15_HUMAN				43700
ADDFRIK	ADDFRIK	22.88	863.45	7	2	-0.5	432.732	24.32	43700	F2:4837	1					43700
EPFQYKN	EPFQYKN	22.81	924.434	7	2	-1.2	463.224	26.7	60100	F45:4332	3	P15104|GLNA_HUMAN			54500		53400		60100
LINDYVK	LINDYVK	22.2	863.475	7	2	-1.1	432.744	28.48	75400	F3:6001	3	P01011|AACT_HUMAN			71400		75400	74900
VTAAPKK	VTAAPKK	21.66	713.443	7	2	-0.2	357.729	20.33		F45:2876	1	P02511|CRYAB_HUMAN
VSKPDLT	VSKPDLT	21.54	758.417	7	2	-1.1	380.216	22.92	35900	F4:4406	2	P08670|VIME_HUMAN						35900		36400
EVQLVES	EVQLVES	21.41	802.407	7	1	1.1	803.415	33.48	56500	F4:7540	4	P01764|HV303_HUMAN:P01781|HV320_HUMAN:P01778|HV317_HUMAN			85100	55600		56500	93200
SLSLSPG	SLSLSPG	21.41	659.349	7	1	-0.4	660.356	45.36		F45:7507	24	P01857|IGHG1_HUMAN:P01859|IGHG2_HUMAN:P01860|IGHG3_HUMAN			20000000	2500000	20900000	2520000	23700000	2980000
SISLSPG	SISLSPG	21.41	659.349	7	1	-0.4	660.356	45.36		F45:7507	24				20000000	2500000	20900000	2520000	23700000	2980000
PVYLLGQ	PVYLLGQ	20.87	788.443	7	1	-0.1	789.45	48.16	164000	F1:11156	3	Q5VT66|MARC1_HUMAN			164000		172000		193000
IDKVRFL	IDKVRFL	20.67	889.538	7	2	-0.5	445.776	31.59	164000	F2:7013	2	P08670|VIME_HUMAN:P04264|K2C1_HUMAN:P35908|K22E_HUMAN:P05787|K2C8_HUMAN:P08729|K2C7_HUMAN				164000		170000
RSQYEQL	RSQYEQL	20.61	922.451	7	2	-0.2	462.233	26.51	1060000	F46:4395	1	P13645|K1C10_HUMAN								1060000
SYLDKVQ	SYLDKVQ	20.54	851.439	7	2	-1.9	426.726	26.64	44200	F4:5550	3	P35527|K1C9_HUMAN				45400		44200		58000
SYIDKVQ	SYIDKVQ	20.54	851.439	7	2	-1.9	426.726	26.64	44200	F4:5550	3					45400		44200		58000
PRVLLLD	PRVLLLD	20.43	824.512	7	2	-1.5	413.263	40.37	144000	F3:9094	2	P36957|ODO2_HUMAN					144000		131000
PRVLILD	PRVLILD	20.43	824.512	7	2	-1.5	413.263	40.37	144000	F3:9094	2						144000		131000
PHYTTFD	PHYTTFD	19.15	879.376	7	2	-0.8	440.695	27.21	32100	F1:5662	3	Q9Y6R7|FCGBP_HUMAN			32100	59200		65500
ELNRVIQ	ELNRVIQ	18.82	870.492	7	2	-0.6	436.253	25.61		F4:5230	2	P04264|K2C1_HUMAN:P35908|K22E_HUMAN
PHYVTLD	PHYVTLD	17.85	843.413	7	2	0.1	422.714	34.34	96300	F46:5807	1	Q9Y6R7|FCGBP_HUMAN								96300
SLLQPLN	SLLQPLN	17.41	783.449	7	1	-0.2	784.456	47.58	46000	F1:10960	2	P04264|K2C1_HUMAN:P35908|K22E_HUMAN			46000		49800
SGGYGGL	SGGYGGL	17.39	609.276	7	1	-0.1	610.283	31.53	53700	F4:6976	2	P13645|K1C10_HUMAN				54400		53700
LQESSSP	LQESSSP	16.38	746.345	7	1	0.6	747.352	22		F1:4159	1	Q32MK0|MYLK3_HUMAN
IQESSSP	IQESSSP	16.38	746.345	7	1	0.6	747.352	22		F1:4159	1
EVQLLES	EVQLLES	16.26	816.423	7	1	0.6	817.431	41.04	53300	F4:9522	1	P01765|HV304_HUMAN						53300
HAGGLPQ	HAGGLPQ	15.92	678.345	7	1	0.3	679.352	21.59	47000	F2:3973	2	P98088|MUC5A_HUMAN				47000				31900
IIAPPER	IIAPPER	15.87	794.465	7	2	-1	398.239	24.55	29900	F2:4906	3	P63261|ACTG_HUMAN:P60709|ACTB_HUMAN			34300	29900	33200
LQELQVD	LQELQVD	15.72	843.434	7	1	1.6	844.442	43.26	91400	F45:7133	1	Q5T7B8|KIF24_HUMAN							91400
AKEVTQL	AKEVTQL	15.62	787.444	7	2	-2.3	394.728	24.17	54500	F4:4796	1	P35527|K1C9_HUMAN						54500
SLSLSLG	SLSLSLG	15.07	675.38	7	1	0.6	676.388	48.16	421000	F3:11131	1	P01861|IGHG4_HUMAN					421000
SISISVA	SISISVA	15.01	675.38	7	1	0	676.388	69.97	542000	F45:11274	1	P04264|K2C1_HUMAN:P35908|K22E_HUMAN							542000
VHLTPEEK(+183.04)	VHLTPEEK	19.81	1134.54	8	2	-1.9	568.275	25.85	19300	F4:5315	1	P68871|HBB_HUMAN:P02042|HBD_HUMAN	Aminoethylbenzenesulfonylation	K8:Aminoethylbenzenesulfonylation:109.28				19300
NEC(+57.02)FLQHK	NECFLQHK	30.84	1074.49	8	2	-1.7	538.252	22.76	24400	F3:4399	4	P02768|ALBU_HUMAN	Carbamidomethylation	C3:Carbamidomethylation:1000.00	30200	22700	24400	25600
LC(+57.02)TVATLR	LCTVATLR	29.76	932.511	8	2	-0.4	467.263	28.35	48400	F3:5966	4	P02768|ALBU_HUMAN	Carbamidomethylation	C2:Carbamidomethylation:1000.00	52800	46800	48400	55000
SGFREIEN(+.98)	SGFREIEN	29.46	951.43	8	2	-0.1	476.722	26.86	84500	F3:5523	3	P01833|PIGR_HUMAN	Deamidation (NQ)	N8:Deamidation (NQ):1000.00	83600		84500		170000
IAVEWESN(+.98)	IAVEWESN	28.62	947.424	8	1	0.6	948.432	44.75	84900	F3:10190	2	P01857|IGHG1_HUMAN:P01861|IGHG4_HUMAN	Deamidation (NQ)	N8:Deamidation (NQ):1000.00	82400		84900
Q(+.98)VQLVESG	QVQLVESG	21.43	859.429	8	1	0.6	860.437	32.99	654000	F3:7181	3	P01772|HV311_HUMAN	Deamidation (NQ)	Q1:Deamidation (NQ):0.00	638000		654000	433000
Q(+.98)VQLVQSG	QVQLVQSG	20.26	858.445	8	1	0.4	859.452	31.34	45100	F4:6924	2	P01762|HV301_HUMAN	Deamidation (NQ)	Q1:Deamidation (NQ):0.00		45700		45100
DIQMTQ(+.98)SP	DIQMTQSP	17.64	919.396	8	1	0.5	920.403	35.97	55500	F1:8022	1	P01600|KV108_HUMAN:P01601|KV109_HUMAN:P01596|KV104_HUMAN:P01611|KV119_HUMAN:P01595|KV103_HUMAN	Deamidation (NQ)	Q6:Deamidation (NQ):22.45	55500
DIQMTQS(-18.01)P	DIQMTQSP	28.28	900.401	8	1	0.6	901.409	34.16	247000	F3:7515	3	P01600|KV108_HUMAN:P01601|KV109_HUMAN:P01596|KV104_HUMAN:P01611|KV119_HUMAN:P01595|KV103_HUMAN:P01613|KV121_HUMAN:P01605|KV113_HUMAN	Dehydration	S7:Dehydration:20.41	239000		247000		214000
DIVMTQS(-18.01)P	DIVMTQSP	27.44	871.411	8	1	0.7	872.419	39.1	62400	F4:9031	2	P01625|KV402_HUMAN:P06312|KV401_HUMAN:P06313|KV403_HUMAN:P06314|KV404_HUMAN	Dehydration	S7:Dehydration:22.85		59700		62400
EIVLTQS(-18.01)P	EIVLTQSP	26	867.47	8	1	0.5	868.478	39.57	492000	F4:9151	7	P18136|KV313_HUMAN:P18135|KV312_HUMAN:P01621|KV303_HUMAN:P01623|KV305_HUMAN:P01622|KV304_HUMAN:P04206|KV307_HUMAN:P04433|KV309_HUMAN	Dehydration	S7:Dehydration:25.86		486000		492000		435000
SD(-18.01)GLAHLD	SDGLAHLD	20.96	808.371	8	2	0	405.193	28.33	65000	F1:5980	2	P68871|HBB_HUMAN:P02042|HBD_HUMAN	Dehydration	D2:Dehydration:17.01	65000		53800
DIQLTQS(-18.01)P	DIQLTQSP	18.19	882.445	8	1	0.5	883.452	40.18	48100	F4:9303	1	P04430|KV122_HUMAN	Dehydration	S7:Dehydration:0.00				48100
NFL(sub M)LTQPH	NFLLTQPH	16.92	968.508	8	2	-1.3	485.261	36.86	322000	F3:8202	3	P06319|LV605_HUMAN	Mutation		270000		322000
NFM(+15.99)LTQPH	NFMLTQPH	41.22	1002.46	8	2	-0.1	502.237	36.95	180000	F45:6081	4	P06319|LV605_HUMAN	Oxidation (M)	M3:Oxidation (M):1000.00	92600	46000		43100	180000
LNNM(+15.99)RSQY	LNNMRSQY	24.27	1040.47	8	2	-1.1	521.242	21.44		F45:3158	1	P13645|K1C10_HUMAN	Oxidation (M)	M4:Oxidation (M):1000.00
DLTDYLM(+15.99)K	DLTDYLMK	22.78	1013.47	8	2	-0.6	507.744	42.97	92100	F4:10031	4	P63261|ACTG_HUMAN:P60709|ACTB_HUMAN	Oxidation (M)	M7:Oxidation (M):1000.00	92100	86100	89900	92100
DIQM(+15.99)TQSP	DIQMTQSP	19.99	934.407	8	1	1.3	935.415	23.97	95100	F3:4743	3	P01600|KV108_HUMAN:P01601|KV109_HUMAN:P01596|KV104_HUMAN:P01611|KV119_HUMAN:P01595|KV103_HUMAN	Oxidation (M)	M4:Oxidation (M):1000.00	93700		95100		124000
I(+71.04)VMTQSPD	IVMTQSPD	26.39	960.459	8	1	0.4	961.466	32.97	64100	F3:7177	2	P01625|KV402_HUMAN:P06312|KV401_HUMAN:P06313|KV403_HUMAN:P06314|KV404_HUMAN	Propionamide (K X@N-term)	I1:Propionamide (K X@N-term):1000.00	58600		64100
E(-18.01)VQLVESG	EVQLVESG	21.38	841.418	8	1	1.2	842.427	80.34	453000	F46:12886	2	P01764|HV303_HUMAN:P01781|HV320_HUMAN:P01778|HV317_HUMAN	Pyro-glu from E	E1:Pyro-glu from E:1000.00					76600	453000
Q(-17.03)APKPRKQ	QAPKPRKQ	32.77	934.535	8	2	0.8	468.275	20.32	186000	F46:2991	6	P81605|DCD_HUMAN	Pyro-glu from Q	Q1:Pyro-glu from Q:1000.00	107000	120000	80700	62300	249000	186000
DDNPNLPR	DDNPNLPR	47.08	939.441	8	2	-1.1	470.727	23.91	68900	F3:4725	4	P02768|ALBU_HUMAN			76100	62500	68900	71000
DFMLTQPH	DFMLTQPH	40.85	987.448	8	2	-1.1	494.731	39.77	310000	F3:8951	5	P06317|LV603_HUMAN:P01721|LV601_HUMAN			302000		310000		225000
TYETTLEK	TYETTLEK	40.18	983.481	8	2	-1	492.747	24.1	93500	F3:4784	4	P02768|ALBU_HUMAN			97000	93100	93500	90000
VHLTPEEK	VHLTPEEK	40.01	951.503	8	2	-0.4	476.758	21.8	613000	F45:3282	6	P68871|HBB_HUMAN:P02042|HBD_HUMAN			478000	779000	401000		613000	977000
NFMLTQPH	NFMLTQPH	39.86	986.464	8	2	-0.1	494.239	45.29	408000	F45:7495	5	P06319|LV605_HUMAN			503000		517000		408000
NHVVPVLR	NHVVPVLR	38.11	932.556	8	2	-1	467.285	28.65	42700	F46:4790	3	Q14764|MVP_HUMAN				31500		34000		42700
YQSKYEEL	YQSKYEEL	37.66	1058.49	8	2	-0.6	530.253	27.71	242000	F4:5875	3	P04264|K2C1_HUMAN				231000		242000		317000
PSKIKWGD	PSKIKWGD	35.27	929.497	8	2	-1.5	465.755	23.69	95000	F4:4637	3	P04406|G3P_HUMAN				93200		95000		79700
SGFREIEN	SGFREIEN	32.49	950.446	8	2	-1.1	476.23	26.77	797000	F45:4348	8	P01833|PIGR_HUMAN			686000	219000	707000	227000	797000	306000
FNEKSKEL	FNEKSKEL	32.48	993.513	8	2	-0.3	497.764	21.81	65200	F2:4051	4	P13645|K1C10_HUMAN				65200			86100	68800
DIQMTQSP	DIQMTQSP	31.71	918.412	8	1	0.9	919.42	33.22	551000	F3:7253	9	P01600|KV108_HUMAN:P01601|KV109_HUMAN:P01596|KV104_HUMAN:P01611|KV119_HUMAN:P01595|KV103_HUMAN:P01613|KV121_HUMAN:P01605|KV113_HUMAN			544000	113000	551000	110000	517000	142000
PENFRLLG	PENFRLLG	31.49	944.508	8	2	-0.5	473.261	39.23	90300	F1:8852	2	P68871|HBB_HUMAN:P02042|HBD_HUMAN			90300		97400
FQNALLVR	FQNALLVR	31.33	959.555	8	2	-0.2	480.785	34.21	200000	F1:7556	4	P02768|ALBU_HUMAN			200000	177000	204000	177000
MQIFVKTL	MQIFVKTL	31.2	978.557	8	2	-0.6	490.286	44.39	61600	F4:10423	1	P62979|RS27A_HUMAN:P62987|RL40_HUMAN:P0CG47|UBB_HUMAN:P0CG48|UBC_HUMAN						61600
KSLSLSPG	KSLSLSPG	31.1	787.444	8	1	1.2	788.452	26.09	94200	F1:5328	9	P01857|IGHG1_HUMAN:P01859|IGHG2_HUMAN:P01860|IGHG3_HUMAN			1200000	36300	1210000	450000	82900	506000
SVDRPIID	SVDRPIID	31.06	913.487	8	2	-0.3	457.751	28.09	93500	F3:5880	3	Q8NC51|PAIRB_HUMAN			86700		93500		122000
NRVLHQEL	NRVLHQEL	30.49	1007.55	8	2	-1.4	504.782	23.24	376000	F3:4537	3	Q8IY63|AMOL1_HUMAN			380000		376000		436000
NRFQIATV	NRFQIATV	29.41	947.519	8	2	0	474.767	46.29	382000	F45:7661	4	P28070|PSB4_HUMAN			432000		451000		382000
ALTNAVAH	ALTNAVAH	29.34	795.424	8	2	-0.6	398.719	22.77	34700	F1:4402	4	P69905|HBA_HUMAN			34700	20800			51300	26400
HDVFVRKV	HDVFVRKV	29.13	998.566	8	3	-1.8	333.862	22.64	26700	F4:4331	1	P61247|RS3A_HUMAN						26700
YFDEHYEY	YFDEHYEY	29.1	1164.44	8	2	-0.1	583.227	35.27	160000	F1:7841	2	P33552|CKS2_HUMAN			160000		168000
SSVPGVRL	SSVPGVRL	28.99	813.471	8	2	-1.3	407.742	40.9	142000	F46:6953	1	P08670|VIME_HUMAN								142000
SDGLAHLD	SDGLAHLD	28.89	826.382	8	2	-0.4	414.198	27.82	275000	F3:5812	6	P68871|HBB_HUMAN:P02042|HBD_HUMAN			210000	117000	275000	97700	271000	143000
EKVLDSGF	EKVLDSGF	28.55	893.449	8	2	-0.8	447.732	32.21	171000	F4:7172	3	P01833|PIGR_HUMAN				165000		171000		259000
PEVKFNWY	PEVKFNWY	28.46	1081.52	8	2	-0.4	541.769	46.18	139000	F1:10562	1	P01857|IGHG1_HUMAN			139000
DRVAHMEF	DRVAHMEF	28.03	1003.45	8	2	0.5	502.735	28.92	364000	F1:6131	3	Q01082|SPTB2_HUMAN			364000		361000		418000
GLGRQVYD	GLGRQVYD	27.85	906.456	8	2	-0.8	454.235	26.46	54100	F45:4289	4	Q15417|CNN3_HUMAN			47500		43100		54100
LRNVSTGD	LRNVSTGD	27.7	860.435	8	2	-1.2	431.224	21.38	28500	F45:3142	6	P13645|K1C10_HUMAN			17300	31600			28500	33800
ERVVHYEI	ERVVHYEI	26.94	1043.54	8	2	0.3	522.777	27.16	244000	F2:5725	4	O95169|NDUB8_HUMAN				244000		263000	195000	350000
QAPKPRKQ	QAPKPRKQ	25.73	951.561	8	2	1.1	476.788	19.43		F46:2835	7	P81605|DCD_HUMAN			23600	56300		73600
AEFAEVSK	AEFAEVSK	25.69	879.434	8	2	-0.2	440.724	24.49	163000	F1:4887	4	P02768|ALBU_HUMAN			163000	151000	164000	152000
PRLFAEEK	PRLFAEEK	25.52	988.534	8	3	-1.7	330.518	24.31	44700	F4:4838	2	P01833|PIGR_HUMAN				49700		44700
KLNKKAAS	KLNKKAAS	25.46	858.529	8	2	0	430.272	19.59	10700	F3:3474	2	P10412|H14_HUMAN:P16403|H12_HUMAN			11100		10700
DIQLTQSP	DIQLTQSP	25.39	900.455	8	1	1.6	901.464	51.79	111000	F45:8489	3	P04430|KV122_HUMAN			122000		130000		111000
SLPLVDTH	SLPLVDTH	25.21	880.465	8	2	-0.2	441.24	34.19	58400	F4:7735	2	P08670|VIME_HUMAN				54400		58400
IRNIGKTL	IRNIGKTL	25.16	913.571	8	2	0.1	457.793	23.68	94100	F3:4656	4	P61247|RS3A_HUMAN			222000		94100		93000
EIVLTQSP	EIVLTQSP	25.08	885.481	8	1	-0.1	886.488	38.84	76300	F4:8960	2	P18136|KV313_HUMAN:P18135|KV312_HUMAN:P01621|KV303_HUMAN:P01623|KV305_HUMAN:P01622|KV304_HUMAN:P04206|KV307_HUMAN:P04433|KV309_HUMAN				73700		76300
LWGKVNVD	LWGKVNVD	25.08	929.497	8	2	0.2	465.756	32.88	105000	F1:7177	1	P68871|HBB_HUMAN:P02042|HBD_HUMAN			105000
SDYPPLGR	SDYPPLGR	25	903.445	8	2	0.2	452.73	27.47	115000	F3:5713	1	Q5VTE0|EF1A3_HUMAN:P68104|EF1A1_HUMAN					115000
KLINDYVK	KLINDYVK	24.92	991.57	8	2	0	496.792	25.74	51000	F1:5232	4	P01011|AACT_HUMAN			51000	41900	48400	46800
ERFSGRVV	ERFSGRVV	24.91	948.514	8	2	-1.7	475.264	23.55	27200	F3:4615	1	O60285|NUAK1_HUMAN					27200
VRVGHSEL	VRVGHSEL	24.57	895.487	8	2	-0.5	448.751	22.56	71800	F1:4346	6	P38606|VATA_HUMAN			71800	44200	74700		78900	55000
NAAPGVDL	NAAPGVDL	24.4	755.381	8	1	1.6	756.39	48.54	176000	F45:8015	3	P13645|K1C10_HUMAN			162000		185000		176000
HLDLVEGS	HLDLVEGS	24.31	868.429	8	2	-1.5	435.221	27.97	114000	F45:4546	6	P00451|FA8_HUMAN			94000	63100	97600	72500	114000	82800
HEDHLREL	HEDHLREL	24.12	1047.51	8	3	-1.5	350.177	22.31	43100	F1:4265	2	P24844|MYL9_HUMAN			43100				35700
MRHLISSL	MRHLISSL	23.93	955.527	8	2	1.3	478.772	42.89	47900	F45:7065	1	Q5VTR2|BRE1A_HUMAN							47900
PPMVVVRK	PPMVVVRK	23.64	924.558	8	2	-1.7	463.285	22.99	85600	F3:4466	2	P46940|IQGA1_HUMAN			78100		85600
KDWFLENK	KDWFLENK	23.41	1078.54	8	2	-2.5	540.278	22.89	130000	F45:3566	4	Q96IZ6|MET2A_HUMAN:Q6P1Q9|MET2B_HUMAN			149000		120000		130000	27100
GLQFPVGR	GLQFPVGR	23.24	872.487	8	2	-1.4	437.25	35.6	106000	F1:7930	2	Q96KK5|H2A1H_HUMAN:Q99878|H2A1J_HUMAN:Q16777|H2A2C_HUMAN:Q9BTM1|H2AJ_HUMAN:P20671|H2A1D_HUMAN:P0C0S8|H2A1_HUMAN:Q6FI13|H2A2A_HUMAN:P0C0S5|H2AZ_HUMAN:Q71UI9|H2AV_HUMAN			106000		105000
LTLDIQNK	LTLDIQNK	22.99	943.534	8	2	-0.8	472.774	31.93	36600	F3:6892	2	P04114|APOB_HUMAN			36900		36600
STGDVNVE	STGDVNVE	22.93	819.361	8	1	1	820.369	24.55	29100	F2:4905	2	P13645|K1C10_HUMAN				29100		30200
PEAASAPG	PEAASAPG	22.75	698.323	8	1	1.3	699.332	21.33	15900	F46:3272	4	P81605|DCD_HUMAN							28600	15900
NRIVIRGL	NRIVIRGL	22.05	939.598	8	2	-0.6	470.806	29.47	433000	F1:6270	4	P35222|CTNB1_HUMAN			433000		409000		441000
DRLQWVTI	DRLQWVTI	22	1029.56	8	2	-1.3	515.787	50.46		F3:11885	2	Q15036|SNX17_HUMAN			350000
ERAIHQAL	ERAIHQAL	21.82	936.514	8	2	-0.4	469.264	22.63	139000	F45:3512	2	Q16678|CP1B1_HUMAN							139000	191000
RPSTSRSL	RPSTSRSL	21.62	902.493	8	2	0.4	452.254	20.83	123000	F45:3019	2	P08670|VIME_HUMAN							123000	214000
DRHVGMAV	DRHVGMAV	21.33	883.433	8	2	-0.9	442.724	23.78	35500	F1:4697	1	P25788|PSA3_HUMAN			35500
DRLKSLTM	DRLKSLTM	21.14	962.522	8	2	0.2	482.268	32.85	97000	F46:5558	4	Q9C0D3|ZY11B_HUMAN:Q6WRX3|ZY11A_HUMAN				71100		77800		97000
TVLTSKYR	TVLTSKYR	20.97	966.55	8	2	-1.4	484.281	22.12		F3:4198	2	P69905|HBA_HUMAN							58700
EQLSLLDR	EQLSLLDR	20.57	972.524	8	2	-0.1	487.269	35.7	252000	F1:7956	4	P01011|AACT_HUMAN			252000	242000	249000	248000
NRKDAEAW	NRKDAEAW	20.53	988.473	8	2	-0.2	495.243	22.34	25200	F1:4277	1	P13645|K1C10_HUMAN			25200
EVQLLESG	EVQLLESG	20.34	873.444	8	1	0.4	874.452	54.77	302000	F46:9034	5	P01765|HV304_HUMAN				324000		334000	194000	302000
DRSVPVRL	DRSVPVRL	19.98	940.545	8	2	-0.1	471.28	32.1	327000	F46:5436	1	P61009|SPCS3_HUMAN								327000
TRAIVRAL	TRAIVRAL	19.89	898.571	8	2	-1.3	450.292	25.14	217000	F4:5088	3	Q15345|LRC41_HUMAN				210000		217000		275000
VVYPWTQR	VVYPWTQR	19.82	1047.55	8	2	0.1	524.782	36.03	70600	F2:8244	1	P68871|HBB_HUMAN:P02042|HBD_HUMAN				70600
GEVPLTPT	GEVPLTPT	19.62	812.428	8	1	0.4	813.436	58.54	171000	F45:9533	3	Q6ZNJ1|NBEL2_HUMAN			187000		187000		171000
DRSAPRIL	DRSAPRIL	19.45	926.53	8	2	-0.6	464.272	29.22	63000	F46:4925	2	Q765P7|MTSSL_HUMAN				45000				63000
DTNADKQL	DTNADKQL	19.27	903.43	8	2	-2	452.721	22.05	26600	F46:3502	1	P06702|S10A9_HUMAN								26600
EVQLVESG	EVQLVESG	18.87	859.429	8	1	1.2	860.437	32.89	430000	F2:7374	6	P01764|HV303_HUMAN:P01781|HV320_HUMAN:P01778|HV317_HUMAN			638000	430000	654000		657000	503000
NRKEGLRL	NRKEGLRL	18.76	984.583	8	3	-1.2	329.201	22.19	422000	F3:4222	1	Q14653|IRF3_HUMAN					422000
DRMVGQVL	DRMVGQVL	18.68	916.48	8	2	1.1	459.248	34.7	415000	F2:7885	3	P41091|IF2G_HUMAN				415000		416000		403000
TVGNNKTL	TVGNNKTL	18.53	845.461	8	2	-2.2	423.737	21.84	25500	F46:3445	1	P35527|K1C9_HUMAN								25500
TEAKKVPW	TEAKKVPW	18.52	957.528	8	2	-1	479.771	26.73	75100	F46:4432	3	Q92522|H1X_HUMAN				81700				75100
DRLSASSL	DRLSASSL	18.46	847.44	8	2	-1.5	424.727	34.84	232000	F45:5663	2	Q00839|HNRPU_HUMAN					150000		232000
NRFGKTAL	NRFGKTAL	18	905.508	8	2	-1	453.761	23.31	52700	F1:4564	1	P55273|CDN2D_HUMAN			52700
SRSDHLAL	SRSDHLAL	17.86	897.467	8	2	-1.1	449.74	26.39	122000	F45:4273	2	O43474|KLF4_HUMAN					99400		122000
DRVLINRI	DRVLINRI	17.53	997.603	8	2	0	499.809	29.49	56000	F2:6403	1					56000
DRVIINRL	DRVIINRL	17.53	997.603	8	2	0	499.809	29.49	56000	F2:6403	1	Q8TD26|CHD6_HUMAN				56000
GFGGGAGS	GFGGGAGS	17.4	608.255	8	1	0.7	609.263	23.86	33700	F2:4692	1	P19012|K1C15_HUMAN				33700
SRFSKSQL	SRFSKSQL	17.01	951.514	8	2	-0.8	476.764	22.22	51300	F3:4232	2						51300		60700
RFTISRDD	RFTISRDD	16.83	1008.5	8	2	-0.2	505.257	24.69	31500	F45:3935	1	P01765|HV304_HUMAN							31500
DLGEENFK	DLGEENFK	16.79	950.434	8	2	-0.3	476.224	28.85	34600	F4:6194	1	P02768|ALBU_HUMAN						34600
LSAVSLPR	LSAVSLPR	16.52	841.502	8	1	0.3	842.51	29	172000	F3:6132	1	Q9BVI4|NOC4L_HUMAN					172000
NRLMGRTL	NRLMGRTL	16.47	959.533	8	2	-1.5	480.773	28.49	90800	F46:4759	1	O95816|BAG2_HUMAN								90800
KIIIKNFD	KIIIKNFD	16.22	989.591	8	2	-1.4	495.802	34.6	86900	F45:5627	2	P12273|PIP_HUMAN					67800		86900
TRYKATGL	TRYKATGL	16.2	908.508	8	2	0.4	455.261	22.8	17200	F45:3550	1	P46940|IQGA1_HUMAN							17200
DRIVSMTL	DRIVSMTL	16.11	933.495	8	2	-0.6	467.755	42.56	95000	F1:9635	1	Q8N3U4|STAG2_HUMAN			95000
DRIDGITI	DRIDGITI	16.09	901.487	8	2	-0.1	451.751	44.9	82900	F3:10229	1	Q13813|SPTN1_HUMAN					82900
LLELTGPK	LLELTGPK	15.78	869.522	8	2	0	435.768	33.46	34700	F1:7349	1	P04217|A1BG_HUMAN			34700
NRFTQKSL	NRFTQKSL	15.54	992.54	8	2	-0.7	497.277	22.62	23100	F3:4359	1	P01860|IGHG3_HUMAN					23100
DRAHIQSL	DRAHIQSL	15.5	938.493	8	2	-0.2	470.254	25.08	32700	F45:4013	1	O00255|MEN1_HUMAN							32700
NRTQIREL	NRTQIREL	15.49	1028.57	8	2	0	515.294	23.81	55000	F45:3754	1	P46939|UTRO_HUMAN							55000
IRTVTSAL	IRTVTSAL	15.42	859.513	8	2	-0.5	430.763	29.2	48200	F4:6301	1	Q9NZN4|EHD2_HUMAN						48200
ALGSVVAV	ALGSVVAV	15.26	714.428	8	1	1.1	715.436	43.6	47400	F2:10232	1	Q01780|EXOSX_HUMAN:Q9Y2E5|MA2B2_HUMAN				47400
PVNFKLLSH(-.98)	PVNFKLLSH	30.27	1052.61	9	3	-1	351.878	30.23	260000	F3:6436	2	P69905|HBA_HUMAN	Amidation	H9:Amidation:1000.00	251000		260000
Y(+183.04)VTTSTRTY	YVTTSTRTY	30.48	1273.56	9	2	0.5	637.79	25.6	83800	F1:5194	2	P08670|VIME_HUMAN	Aminoethylbenzenesulfonylation	Y1:Aminoethylbenzenesulfonylation:88.98	83800		78500
HLTPEEK(+183.04)SA	HLTPEEKSA	22.57	1193.54	9	2	0.2	597.777	23.13	39000	F2:4468	2	P68871|HBB_HUMAN	Aminoethylbenzenesulfonylation	K7:Aminoethylbenzenesulfonylation:30.46		39000		39300
P(+57.02)ATLSLSPG	PATLSLSPG	20.24	898.476	9	1	0.4	899.484	35.82	420000	F1:7985	2	P04433|KV309_HUMAN	Carbamidomethylation (DHKE X@N-term)	P1:Carbamidomethylation (DHKE X@N-term):1000.00	420000
KMAGIAIRE(+57.02)	KMAGIAIRE	18.76	1044.58	9	2	-0.8	523.294	25.37	115000	F4:5161	3	P19012|K1C15_HUMAN	Carbamidomethylation (DHKE X@N-term)	E9:Carbamidomethylation (DHKE X@N-term):64.87		105000		115000		102000
DIVMTQ(+.98)SPD	DIVMTQSPD	34.09	1005.43	9	1	-0.2	1006.44	40.31	569000	F3:9078	7	P01625|KV402_HUMAN:P06312|KV401_HUMAN:P06313|KV403_HUMAN:P06314|KV404_HUMAN	Deamidation (NQ)	Q6:Deamidation (NQ):1000.00	554000		569000		582000
RPRHQ(+.98)GVMV	RPRHQGVMV	23.71	1079.57	9	3	-1.5	360.862	21.74		F1:4066	1	P63261|ACTG_HUMAN:P60709|ACTB_HUMAN	Deamidation (NQ)	Q5:Deamidation (NQ):1000.00
KQ(+.98)MEQVAQF	KQMEQVAQF	20.74	1108.52	9	2	0.4	555.269	39.96	168000	F46:6787	1	Q01995|TAGL_HUMAN	Deamidation (NQ)	Q2:Deamidation (NQ):0.00						168000
ALRDVRQ(+.98)QY	ALRDVRQQY	18.84	1148.59	9	2	-0.2	575.304	23.55	176000	F1:4627	1	P08670|VIME_HUMAN	Deamidation (NQ)	Q7:Deamidation (NQ):14.02	176000
ALRDVRQQ(+.98)Y	ALRDVRQQY	17.87	1148.59	9	2	-1.1	575.303	23.5	170000	F3:4604	1	P08670|VIME_HUMAN	Deamidation (NQ)	Q8:Deamidation (NQ):0.00			170000
VVKST(-18.01)PASL	VVKSTPASL	15.84	882.518	9	2	-2	442.265	26.58	60700	F1:5469	1	P02730|B3AT_HUMAN	Dehydration	T5:Dehydration:8.69	60600
LAAYLMLMR(+31.99)	LAAYLMLMR	15.5	1112.57	9	2	-0.6	557.293	37.83	85700	F3:8441	1	P04114|APOB_HUMAN	Dihydroxy	R9:Dihydroxy:27.25			85700
D(+14.02)IVMTQSPD	DIVMTQSPD	32.66	1018.46	9	1	1.2	1019.47	33.76	166000	F1:7428	3	P01625|KV402_HUMAN:P06312|KV401_HUMAN:P06313|KV403_HUMAN:P06314|KV404_HUMAN	Methyl ester	D1:Methyl ester:66.64	166000		175000		178000
IE(+14.02)HGIVTNW	IEHGIVTNW	30.15	1081.56	9	2	-0.5	541.785	38.22	236000	F4:8785	3	P63261|ACTG_HUMAN:P60709|ACTB_HUMAN	Methyl ester	E2:Methyl ester:104.64		229000		236000		117000
TLKYPIEHG(+14.02)	TLKYPIEHG	21.02	1070.58	9	3	-1.8	357.865	25.42	22400	F2:5182	1	P63261|ACTG_HUMAN:P60709|ACTB_HUMAN	Methyl ester	G9:Methyl ester:9.40		22400
DIVL(sub M)TQSPD	DIVLTQSPD	24.03	986.492	9	1	1.5	987.501	33.68	82500	F1:7406	8	P01625|KV402_HUMAN:P06312|KV401_HUMAN:P06313|KV403_HUMAN:P06314|KV404_HUMAN	Mutation		262000	93600	272000	93700	266000
DIVV(sub M)TQSPD	DIVVTQSPD	23.39	972.476	9	1	0.4	973.484	35.66	74500	F3:7915	2	P01625|KV402_HUMAN:P06312|KV401_HUMAN:P06313|KV403_HUMAN:P06314|KV404_HUMAN	Mutation		74400		74500
DV(sub I)VMTQSPD	DVVMTQSPD	22.65	990.433	9	1	1.3	991.441	32.54	74300	F4:7270	3	P01625|KV402_HUMAN:P06312|KV401_HUMAN:P06313|KV403_HUMAN:P06314|KV404_HUMAN	Mutation			73100	60800	74300
EIVLTQSPD(sub A)	EIVLTQSPD	21.4	1000.51	9	1	1.3	1001.52	38.34	1030000	F1:8615	6	P04433|KV309_HUMAN	Mutation		1030000	434000	1050000			414000
DIQMTQSL(sub P)S	DIQMTQSLS	21.13	1021.48	9	1	1.5	1022.48	23.88	39000	F2:4701	4	P01600|KV108_HUMAN:P01601|KV109_HUMAN:P01596|KV104_HUMAN:P01611|KV119_HUMAN:P01595|KV103_HUMAN:P01613|KV121_HUMAN:P01605|KV113_HUMAN	Mutation			410000		414000
EIVLTQSPD(sub G)	EIVLTQSPD	18.2	1000.51	9	1	1.8	1001.52	51.21	900000	F45:8410	1	P18136|KV313_HUMAN:P18135|KV312_HUMAN:P01621|KV303_HUMAN:P01623|KV305_HUMAN:P01622|KV304_HUMAN:P04206|KV307_HUMAN	Mutation						900000
PAYHSSLM(+15.99)D	PAYHSSLMD	39.51	1035.43	9	2	-0.7	518.723	23.09	412000	F4:4458	7	O15145|ARPC3_HUMAN	Oxidation (M)	M8:Oxidation (M):1000.00	104000	411000	106000	412000	119000	634000
DRYISKM(+15.99)FL	DRYISKMFL	34.59	1187.6	9	2	-0.1	594.808	33.93	192000	F3:7444	1	P62316|SMD2_HUMAN	Oxidation (M)	M7:Oxidation (M):1000.00			192000
DIVM(+15.99)TQSPD	DIVMTQSPD	31.79	1020.44	9	1	1.4	1021.45	35.48	1380000	F45:5786	11	P01625|KV402_HUMAN:P06312|KV401_HUMAN:P06313|KV403_HUMAN:P06314|KV404_HUMAN	Oxidation (M)	M4:Oxidation (M):1000.00	849000	110000	813000	112000	1600000	162000
KQM(+15.99)EQVAQF	KQMEQVAQF	25.08	1123.53	9	2	-0.7	562.774	28.44	218000	F46:4748	6	Q01995|TAGL_HUMAN	Oxidation (M)	M3:Oxidation (M):1000.00	50700	102000	50500	102000	65800	218000
RPRHQGVM(+15.99)V	RPRHQGVMV	22.63	1094.58	9	3	0.3	365.866	20.84	756000	F3:3774	3	P63261|ACTG_HUMAN:P60709|ACTB_HUMAN	Oxidation (M)	M8:Oxidation (M):1000.00	872000		756000		570000
LAAYLM(+15.99)LM(+15.99)R	LAAYLMLMR	21.41	1112.57	9	2	0.1	557.293	37.88	79800	F1:8483	3	P04114|APOB_HUMAN	Oxidation (M)	M6:Oxidation (M):1000.00;M8:Oxidation (M):1000.00	79700	86100		87500
DRM(+15.99)QKEITA	DRMQKEITA	20.52	1106.54	9	2	0.9	554.277	21.17	23100	F45:3083	2	P63261|ACTG_HUMAN:P60709|ACTB_HUMAN	Oxidation (M)	M3:Oxidation (M):1000.00					23100	30500
DIVM(+15.99)TQ(+.98)SPD	DIVMTQSPD	19.89	1021.43	9	1	0.8	1022.44	32.23	89000	F1:7005	1	P01625|KV402_HUMAN:P06312|KV401_HUMAN:P06313|KV403_HUMAN:P06314|KV404_HUMAN	Oxidation (M); Deamidation (NQ)	M4:Oxidation (M):1000.00;Q6:Deamidation (NQ):1000.00	89000
E(-18.01)VQLVESGG	EVQLVESGG	27.44	898.44	9	1	0.8	899.448	79.88	79300	F45:13194	2	P01764|HV303_HUMAN:P01781|HV320_HUMAN:P01778|HV317_HUMAN	Pyro-glu from E	E1:Pyro-glu from E:1000.00					79300	492000
Q(-17.03)HYKGSDFD	QHYKGSDFD	24.58	1078.44	9	2	0.3	540.225	26.48	81300	F45:4293	1	P61978|HNRPK_HUMAN	Pyro-glu from Q	Q1:Pyro-glu from Q:1000.00					81300
Q(-17.03)ITAGRHGD	QITAGRHGD	23.38	936.441	9	2	-0.5	469.228	21.96	15500	F46:3481	1	P04264|K2C1_HUMAN	Pyro-glu from Q	Q1:Pyro-glu from Q:1000.00						15500
Q(-17.03)KSLSLSPG	QKSLSLSPG	21.65	898.476	9	1	-0.1	899.483	36.01	434000	F3:7998	3	P01857|IGHG1_HUMAN:P01859|IGHG2_HUMAN:P01860|IGHG3_HUMAN	Pyro-glu from Q	Q1:Pyro-glu from Q:1000.00			434000		457000
LHAHKLRVD	LHAHKLRVD	48.01	1087.62	9	2	-0.9	544.819	21.34	176000	F3:3912	8	P69905|HBA_HUMAN			1790000		2390000	45200	1090000
PAYHSSLMD	PAYHSSLMD	47.9	1019.44	9	1	-0.2	1020.45	27.56	71000	F4:5839	11	O15145|ARPC3_HUMAN			68100	2150000	68500	2230000	110000	2890000
ALRDVRQQY	ALRDVRQQY	47.05	1147.61	9	2	-0.4	574.812	22.66	1440000	F3:4370	6	P08670|VIME_HUMAN			3320000		3210000		2630000
APHRPAPAL	APHRPAPAL	46.28	928.524	9	2	-0.6	465.269	23.33	115000	F45:3654	3	P06396|GELS_HUMAN			134000		147000		115000
GSFHIRASY	GSFHIRASY	43.7	1036.51	9	2	-0.8	519.261	32.74	88000	F45:5336	1	Q9H269|VPS16_HUMAN							88000
PVNFKLLSH	PVNFKLLSH	43.32	1053.6	9	3	-1.7	352.206	33.67	1010000	F3:7375	6	P69905|HBA_HUMAN			1100000		1080000		796000
LMAHMASKE	LMAHMASKE	42.57	1016.48	9	2	-0.1	509.246	21.92	80900	F45:3319	8	P04406|G3P_HUMAN				106000	243000	114000	224000	97000
RVYIGRLSY	RVYIGRLSY	42.48	1125.63	9	2	0.5	563.822	32.19	2840000	F1:6993	7	Q13247|SRSF6_HUMAN:Q08170|SRSF4_HUMAN			2840000	1440000	2700000	1470000	1710000	862000
AQNAVRLHY	AQNAVRLHY	42.3	1070.56	9	2	-0.9	536.288	24.63	232000	F4:4929	5	P35222|CTNB1_HUMAN				600000		597000		236000
ESTLHLVLR	ESTLHLVLR	40.94	1066.61	9	2	-0.8	534.314	32.88	422000	F4:7361	11	P62979|RS27A_HUMAN:P62987|RL40_HUMAN:P0CG47|UBB_HUMAN:P0CG48|UBC_HUMAN			409000	411000	486000	422000	126000	122000
RPAKAAVHL	RPAKAAVHL	40.35	961.582	9	3	-1.1	321.534	21.71	24200	F1:4053	2	P18206|VINC_HUMAN			24200		36300
AQHGKVVTW	AQHGKVVTW	39.66	1024.55	9	2	-1.2	513.279	24.55	80200	F4:4909	2	P04275|VWF_HUMAN				78400		80200
STFDSPAHW	STFDSPAHW	39.58	1046.45	9	2	-0.3	524.23	37.02	510000	F4:8480	5	P00533|EGFR_HUMAN				493000		510000		365000
ATQIKTYSW	ATQIKTYSW	39.37	1096.56	9	2	-0.4	549.285	33.41	385000	F3:7302	3	O95716|RAB3D_HUMAN:P20337|RAB3B_HUMAN			355000		385000		114000
STINYKWSF	STINYKWSF	39.32	1144.56	9	2	0.3	573.285	45.92	473000	F3:10474	5	Q14956|GPNMB_HUMAN			456000		473000		186000
HLTPEEKSA	HLTPEEKSA	39.22	1010.5	9	2	0.2	506.259	20.81	105000	F4:3734	5	P68871|HBB_HUMAN				84900	99900	105000	98800	101000
KTKEVIQEW	KTKEVIQEW	38.8	1159.62	9	2	0.6	580.819	27.6	1070000	F3:5750	5	Q9Y490|TLN1_HUMAN			1070000		1070000		458000
KTKEVLQEW	KTKEVLQEW	38.8	1159.62	9	2	0.6	580.819	27.6	1070000	F3:5750	5				1070000		1070000		458000
NAAERRGPL	NAAERRGPL	38.39	982.531	9	2	-1.2	492.272	21.51	178000	F45:3181	6	P01903|DRA_HUMAN				368000	114000	414000	178000	380000
GPREAFRQL	GPREAFRQL	37.9	1072.58	9	3	-1.9	358.533	26.56	204000	F4:5527	3	P57086|SCND1_HUMAN				225000		204000		205000
GTYGVRAAW	GTYGVRAAW	37.49	979.487	9	2	-1.3	490.75	33.67	1950000	F3:7377	6	P13598|ICAM2_HUMAN			1920000		1950000	108000	891000
APKRPPSAF	APKRPPSAF	37.26	969.54	9	2	-1	485.777	22.54	150000	F4:4299	3	B2RPK0|HGB1A_HUMAN:P09429|HMGB1_HUMAN:P26583|HMGB2_HUMAN				154000		150000		166000
KVFEYHNVL	KVFEYHNVL	37.1	1147.6	9	2	0.5	574.809	33.06	631000	F4:7406	6	Q92624|APBP2_HUMAN			44900	554000		631000		439000
GPSGKLWRD	GPSGKLWRD	36.85	1014.52	9	2	-1	508.269	24.07	69900	F4:4762	2	P04406|G3P_HUMAN				71100		69900
DTNADKQLS	DTNADKQLS	36.58	990.462	9	2	1.1	496.239	21.28		F4:3881	3	P06702|S10A9_HUMAN				21200				21800
KTKETSVNW	KTKETSVNW	36.57	1091.56	9	2	-0.9	546.787	23.71	219000	F4:4642	5	P55265|DSRAD_HUMAN			42900	233000	34300	219000		187000
ASGNFRHEY	ASGNFRHEY	36.33	1079.48	9	2	0	540.746	21.81	34500	F45:3287	1	O95661|DIRA3_HUMAN							34500
KLNKKAASG	KLNKKAASG	36.22	915.55	9	2	1	458.783	19.74	47300	F45:2780	3	P10412|H14_HUMAN:P16403|H12_HUMAN			42000		42800		47300
APYSRPKQL	APYSRPKQL	36.14	1058.59	9	2	0.9	530.301	22.96	56100	F45:3582	5	Q86V81|THOC4_HUMAN			156000		152000		56100
KLHELNQKW	KLHELNQKW	36.04	1194.65	9	3	-0.1	399.224	24.25	97500	F3:4820	2	Q13813|SPTN1_HUMAN			105000		97500
PEVKFNWYV	PEVKFNWYV	35.97	1180.59	9	2	0.3	591.303	50.17	176000	F3:11782	2	P01857|IGHG1_HUMAN			191000		176000
VMNPKPSSW	VMNPKPSSW	35.79	1044.51	9	2	0	523.26	29.33	97200	F1:6239	2	Q9GZV5|WWTR1_HUMAN			97200		94900
AVYSRTFTW	AVYSRTFTW	35.77	1129.56	9	2	-0.3	565.785	42.09	144000	F1:9530	2	O00159|MYO1C_HUMAN			144000		142000
LLDRFLATV	LLDRFLATV	35.73	1046.61	9	2	-0.1	524.313	81	108000	F45:13437	1	Q14094|CCNI_HUMAN							108000
ATNLQRVSY	ATNLQRVSY	35.66	1050.55	9	2	-0.6	526.28	26.78	35600	F3:5498	2	Q86XP3|DDX42_HUMAN			32700		35600
TLEIPGNSD	TLEIPGNSD	35.59	944.445	9	1	1.3	945.454	50.99	423000	F45:8375	5	P0C0L4|CO4A_HUMAN			416000		459000		423000
VGVKPVGSD	VGVKPVGSD	35.39	856.465	9	2	-1.2	429.239	22.34	38300	F3:4269	1	O43396|TXNL1_HUMAN					38300
DIVMTQSPD	DIVMTQSPD	35.22	1004.45	9	1	1.2	1005.46	48.82		F45:8061	13	P01625|KV402_HUMAN:P06312|KV401_HUMAN:P06313|KV403_HUMAN:P06314|KV404_HUMAN			4970000	294000	5170000	295000	4500000	269000
SLHTLFGDK	SLHTLFGDK	35.2	1016.53	9	2	-0.6	509.272	29.7	144000	F3:6310	3	P02768|ALBU_HUMAN			147000	132000	144000
LRLLIHQSL	LRLLIHQSL	35.09	1091.68	9	2	0.2	546.848	55.44	704000	F46:9131	6	P61978|HNRPK_HUMAN				1060000		1060000		704000
TPKKLGNSL	TPKKLGNSL	35.03	956.565	9	2	0	479.29	22.98	81300	F45:3589	6	Q14980|NUMA1_HUMAN			70800	109000	77100	121000	81300	138000
PNAPKRPPS	PNAPKRPPS	34.95	962.53	9	2	0.7	482.272	20.47	108000	F3:3676	11	B2RPK0|HGB1A_HUMAN:P09429|HMGB1_HUMAN:P26583|HMGB2_HUMAN			239000	171000	273000	168000		259000
RVHAYIISY	RVHAYIISY	34.8	1120.6	9	3	-1.4	374.541	47.61	154000	F46:8025	14	Q9NZN4|EHD2_HUMAN			71500	1920000		1960000		1020000
KQMEQVAQF	KQMEQVAQF	34.75	1107.54	9	2	0.2	554.777	29.75	792000	F4:6460	3	Q01995|TAGL_HUMAN				812000		792000		1040000
KVQEQVHTL	KVQEQVHTL	34.7	1080.59	9	2	-0.4	541.303	22.46	50800	F1:4313	5	Q07065|CKAP4_HUMAN			50800	21000	51100		48000	26500
KVNLKYDSW	KVNLKYDSW	34.62	1151.6	9	2	0.1	576.806	31.44	180000	F4:6950	3	Q14204|DYHC1_HUMAN				174000		180000		130000
NPEKRYNVL	NPEKRYNVL	34.09	1131.6	9	2	-0.8	566.809	24.75	134000	F4:4964	3	Q1KMD3|HNRL2_HUMAN				126000		134000		126000
PSQPLLPQH	PSQPLLPQH	34.06	1015.54	9	2	0.6	508.78	27.91		F1:5863	2	P02730|B3AT_HUMAN
ILDKKVEKV	ILDKKVEKV	33.95	1070.67	9	2	-0.1	536.342	21.83	289000	F1:4094	9	P08238|HS90B_HUMAN			1270000	333000	1200000	320000	1370000	100000
KTQEKIWEF	KTQEKIWEF	33.86	1207.62	9	2	-0.2	604.819	35.51	296000	F3:7878	5	Q7Z2Z2|ETUD1_HUMAN			297000		296000		99000
LDELRDEGK	LDELRDEGK	33.81	1073.54	9	2	1.6	537.776	21.74	148000	F4:4041	8	P02768|ALBU_HUMAN			184000	108000	200000	148000		13800
DIVMTQSPL	DIVMTQSPL	33.48	1002.51	9	1	1.3	1003.51	78.81	79700	F45:13025	1	P01617|KV204_HUMAN:P06309|KV205_HUMAN							79700
GMMPRDETD	GMMPRDETD	33.43	1050.41	9	2	-0.7	526.212	23.62	54400	F4:4616	6	Q13813|SPTN1_HUMAN			67000	51700	77900	54400	60300	49200
SRYLNEKAV	SRYLNEKAV	33.36	1078.58	9	2	-0.7	540.295	23.1	102000	F1:4503	3	Q13492|PICAL_HUMAN			102000		97900		91800
ALTGHLEEV	ALTGHLEEV	33.26	967.497	9	2	-0.5	484.756	30.82	155000	F4:6777	3	P04083|ANXA1_HUMAN				142000		155000		229000
RPTDKPLRL	RPTDKPLRL	33.07	1094.66	9	3	-2.3	365.892	23.21	568000	F4:4493	4	Q5VTE0|EF1A3_HUMAN:P68104|EF1A1_HUMAN				567000		568000		306000
APSRNGMVL	APSRNGMVL	33.05	943.491	9	2	0.1	472.753	31.95	196000	F46:5414	4	P26373|RL13_HUMAN				171000		171000		196000
DAYELKHAL	DAYELKHAL	33.03	1058.54	9	2	0.1	530.277	29.58	80500	F4:6413	3	P08758|ANXA5_HUMAN				75700		80500		116000
ISNPTRHVY	ISNPTRHVY	33.02	1085.56	9	2	-0.4	543.788	22.29	43600	F3:4257	5	Q04726|TLE3_HUMAN:Q04727|TLE4_HUMAN:Q04724|TLE1_HUMAN			112000		109000		45300
TYKYVNMQD	TYKYVNMQD	33.01	1160.52	9	2	-1	581.265	27.98	263000	F4:5946	3	O00217|NDUS8_HUMAN				255000		263000		347000
KVMNWKETL	KVMNWKETL	32.82	1147.61	9	2	-0.1	574.81	31.17	251000	F4:6882	3	Q9Y2H1|ST38L_HUMAN:Q15208|STK38_HUMAN				233000		251000		108000
NPNLRKNVL	NPNLRKNVL	32.68	1066.62	9	2	-0.8	534.319	24.11	207000	F4:4774	4	P23193|TCEA1_HUMAN				232000		207000	47500	224000
DQQVRYNAL	DQQVRYNAL	32.64	1105.55	9	2	0.1	553.783	30.84	145000	F4:6785	2	Q9UI12|VATH_HUMAN				139000		145000
SPSSKYVKL	SPSSKYVKL	32.62	1007.57	9	2	-1.5	504.789	24.7	80000	F4:4950	3	Q9H3F6|BACD3_HUMAN				77000		80000		106000
SPAHRPALL	SPAHRPALL	32.61	960.551	9	2	-0.1	481.283	24.89	33400	F4:5004	1	P78539|SRPX_HUMAN						33400
STQIKTYSW	STQIKTYSW	32.53	1112.55	9	2	-0.8	557.282	33.31	168000	F3:7277	2	P20336|RAB3A_HUMAN:Q96E17|RAB3C_HUMAN			159000		168000
TPQSNRPVM	TPQSNRPVM	32.43	1028.51	9	2	-0.3	515.261	22.63	69500	F2:4323	6	P24928|RPB1_HUMAN			63500	69500	63200	79000	55200	76200
EIVLTQSPG	EIVLTQSPG	32.41	942.502	9	1	0.9	943.51	36.88	346000	F1:8246	3	P18136|KV313_HUMAN:P18135|KV312_HUMAN:P01621|KV303_HUMAN:P01623|KV305_HUMAN:P01622|KV304_HUMAN:P04206|KV307_HUMAN			346000		353000		334000
KVIEINPYL	KVIEINPYL	32.28	1087.63	9	2	0.4	544.821	44.43	143000	F2:10461	2	P28074|PSB5_HUMAN:P28062|PSB8_HUMAN				143000				123000
VDVSKPDLT	VDVSKPDLT	32.23	972.513	9	2	-1.4	487.263	33.67	166000	F45:5480	3	P08670|VIME_HUMAN			138000		132000		166000
KTQDYVVGF	KTQDYVVGF	32.09	1055.53	9	2	-0.7	528.771	54.78	112000	F45:8916	5	O14530|TXND9_HUMAN				290000		300000	112000	262000
DIQMTQSPS	DIQMTQSPS	32.05	1005.44	9	1	0.2	1006.45	36.97	92800	F45:6085	6	P01600|KV108_HUMAN:P01601|KV109_HUMAN:P01596|KV104_HUMAN:P01611|KV119_HUMAN:P01595|KV103_HUMAN:P01613|KV121_HUMAN:P01605|KV113_HUMAN			103000	236000	111000	251000	92800	240000
NRYLPTDTL	NRYLPTDTL	32	1091.56	9	2	0.9	546.788	52.26	85300	F45:8550	3	Q9H2P0|ADNP_HUMAN			90000		90500		85300
VMDSKIVQV	VMDSKIVQV	31.89	1017.55	9	2	-0.1	509.784	44.36	137000	F46:7508	1	O60684|IMA7_HUMAN:O15131|IMA6_HUMAN:P52294|IMA5_HUMAN								137000
STVLTSKYR	STVLTSKYR	31.88	1053.58	9	2	-0.6	527.798	22.47	61200	F3:4311	3	P69905|HBA_HUMAN			61500		61200		62400
NVEIDPEIQ	NVEIDPEIQ	31.82	1055.51	9	1	1	1056.52	42.26	94900	F4:9848	2	P04264|K2C1_HUMAN				96300		94900
NVELDPEIQ	NVELDPEIQ	31.82	1055.51	9	1	1	1056.52	42.26	94900	F4:9848	2					96300		94900
TLSDYNIQK	TLSDYNIQK	31.76	1080.55	9	2	-0.5	541.28	27.06	136000	F1:5612	4	P62979|RS27A_HUMAN:P62987|RL40_HUMAN:P0CG47|UBB_HUMAN:P0CG48|UBC_HUMAN			136000	90900	159000	86000
KTTNVRQTY	KTTNVRQTY	31.67	1109.58	9	2	1.2	555.799	20.9	159000	F45:3039	6	Q6PJT7|ZC3HE_HUMAN			92200	80300	64600	75600	159000
SPLTKSISL	SPLTKSISL	31.66	944.554	9	2	-0.3	473.284	36.57	57800	F1:8171	2	Q12802|AKP13_HUMAN			57800		59900
LEGEESRMS	LEGEESRMS	31.64	1036.45	9	2	-1.3	519.231	21.86	93200	F46:3449	3	P04264|K2C1_HUMAN								93200
ATNRITVTW	ATNRITVTW	31.62	1060.57	9	2	0.1	531.291	37.26	1410000	F4:8535	6	Q8N2W9|PIAS4_HUMAN				1380000		1410000		927000
DRYISGRVL	DRYISGRVL	31.59	1077.59	9	2	-0.5	539.803	29.17	481000	F3:6181	9	O94929|ABLM3_HUMAN			487000	2920000	481000	2880000	622000	3520000
ALSDHHIYL	ALSDHHIYL	31.51	1067.54	9	2	-0.1	534.777	31.82	640000	F3:6860	4	P04075|ALDOA_HUMAN			661000		640000		812000
VLDDKLVFV	VLDDKLVFV	31.47	1046.6	9	2	0.2	524.308	50.15	103000	F1:11777	2	Q4KMQ2|ANO6_HUMAN			103000				82500
AMFDKKVQL	AMFDKKVQL	31.46	1078.58	9	2	-0.1	540.299	31.84	267000	F3:6867	3	O15061|SYNEM_HUMAN			259000		267000		286000
VHLTPEEKS	VHLTPEEKS	31.34	1038.53	9	2	-1.2	520.274	21.7	37300	F46:3402	3	P68871|HBB_HUMAN						35800	27300	37300
SLLRGPSWD	SLLRGPSWD	31.26	1029.52	9	2	-0.4	515.769	39.4	130000	F4:9109	2	P04792|HSPB1_HUMAN				125000		130000
YPQKIKAEL	YPQKIKAEL	31.08	1088.62	9	2	-0.8	545.318	26.44	46500	F4:5492	2	Q8WYP3|RIN2_HUMAN				45900		46500
ATNVNNWHW	ATNVNNWHW	31.07	1140.51	9	2	0.4	571.263	39.3	309000	F4:9082	7	O95433|AHSA1_HUMAN			78600	318000	75600	309000		137000
APHRVALTL	APHRVALTL	31.06	976.582	9	2	-0.4	489.298	37.02	176000	F45:6091	3	Q6UXG8|BTNL9_HUMAN			138000		139000		176000
KLIPQLPTL	KLIPQLPTL	31.05	1021.65	9	2	-0.7	511.834	80.91	56300	F45:13406	1	Q9NQL2|RRAGD_HUMAN:Q9HB90|RRAGC_HUMAN							56300
KVSGVFSSF	KVSGVFSSF	31.01	956.497	9	2	-0.1	479.256	41.17	76700	F4:9561	2	Q8WYP3|RIN2_HUMAN				79800		76700
DRTTISRAL	DRTTISRAL	30.95	1031.57	9	2	-1.1	516.793	27.23	780000	F45:4416	3	Q08379|GOGA2_HUMAN			612000		617000		780000
KTKGFHTTI	KTKGFHTTI	30.86	1031.58	9	2	-1	516.795	21.99	209000	F3:4150	3	Q15417|CNN3_HUMAN			219000		209000		172000
KITDVIIGF	KITDVIIGF	30.78	1004.59	9	2	1.2	503.303	50.69		F3:11964	3	P35579|MYH9_HUMAN
GDILGKYVD	GDILGKYVD	30.77	978.502	9	2	0.5	490.259	52.87	155000	F45:8633	3	P61604|CH10_HUMAN			179000		182000		155000
ALSGHLETV	ALSGHLETV	30.76	925.487	9	2	-0.2	463.751	28.77		F2:6182	3	A6NMY6|AXA2L_HUMAN:P07355|ANXA2_HUMAN								356000
NRIEKREVL	NRIEKREVL	30.75	1155.67	9	3	0.9	386.232	23.21	608000	F45:3633	3	Q92541|RTF1_HUMAN			697000		805000		608000
ALATLIHQV	ALATLIHQV	30.41	964.571	9	2	-1.5	483.292	58.07	191000	F45:9463	5	Q9UBW8|CSN7A_HUMAN			229000		232000		191000
KTYDKTVAL	KTYDKTVAL	30.4	1037.58	9	2	-0.1	519.795	24.72	54000	F3:4928	3	Q15008|PSMD6_HUMAN			55600		54000		72200
ALQEMVHQV	ALQEMVHQV	30.25	1053.53	9	2	-0.1	527.771	31.76	154000	F4:7044	1	Q14511|CASL_HUMAN						154000
GLMKKAYEL	GLMKKAYEL	30.22	1051.57	9	2	-0.4	526.794	29.74	307000	F3:6318	4	Q14814|MEF2D_HUMAN:Q02078|MEF2A_HUMAN:Q06413|MEF2C_HUMAN:Q02080|MEF2B_HUMAN			314000		307000		349000
GIMKKAYEL	GIMKKAYEL	30.22	1051.57	9	2	-0.4	526.794	29.74	307000	F3:6318	4	P11831|SRF_HUMAN			314000		307000		349000
GTLKKSTSW	GTLKKSTSW	30.17	1006.54	9	2	-0.7	504.279	22.48	27600	F1:4320	2	O75962|TRIO_HUMAN			27600		22200
KSTGGKAPR	KSTGGKAPR	30.12	900.514	9	3	0.5	301.179	19.43		F1:3440	3	Q71DI3|H32_HUMAN:P68431|H31_HUMAN:Q16695|H31T_HUMAN
AIVDKVPSV	AIVDKVPSV	30.1	926.544	9	2	-0.9	464.279	34.23	620000	F2:7750	2	Q9Y678|COPG1_HUMAN				620000
APRTVALTA	APRTVALTA	30.08	898.524	9	1	0.9	899.532	26.47	40600	F1:5431	5	P04440|DPB1_HUMAN			1640000		1670000		2260000
PLDRAMAEL	PLDRAMAEL	29.94	1014.52	9	2	0	508.266	37.32	122000	F1:8347	3	P06396|GELS_HUMAN			122000		129000		109000
TRAELKTAM	TRAELKTAM	29.93	1019.54	9	2	0.9	510.779	23.41	64900	F45:3674	3	P26038|MOES_HUMAN			76900		71700		64900
NPQERTLTL	NPQERTLTL	29.91	1070.57	9	2	-0.1	536.293	30.57	84100	F4:6701	3	P08238|HS90B_HUMAN				77800		84100		103000
KPKAPPPSL	KPKAPPPSL	29.9	933.565	9	2	-1	467.789	22.15	53100	F3:4209	1	Q9NZZ3|CHMP5_HUMAN					53100
TPMGPGRTV	TPMGPGRTV	29.85	914.464	9	2	-0.4	458.239	23.79	310000	F3:4689	3	O00214|LEG8_HUMAN			306000		310000		349000
RIQEKVDSI	RIQEKVDSI	29.8	1086.6	9	2	0.1	544.309	25.66	65800	F45:4138	3	Q01082|SPTB2_HUMAN			51700		55000		65800
AARPATSTL	AARPATSTL	29.76	886.487	9	2	-1.3	444.25	22.91	71900	F4:4404	3	Q04637|IF4G1_HUMAN				40600		71900		53000
KVLNVSFAF	KVLNVSFAF	29.72	1023.58	9	2	-0.4	512.795	50.26	53800	F3:11812	2	Q9NVD7|PARVA_HUMAN			60400		53800
LADAINTEF	LADAINTEF	29.7	992.481	9	1	0.7	993.489	48.24	83400	F3:11157	2	P08670|VIME_HUMAN			82000		83400
HLSIINEYL	HLSIINEYL	29.58	1100.59	9	2	0.6	551.301	50.15	50100	F1:11779	2	P46940|IQGA1_HUMAN			50100		44600
SHTDIKVPD	SHTDIKVPD	29.53	1010.5	9	2	0.1	506.259	24.83	38300	F45:3964	2	P47985|UCRI_HUMAN:P0C7P4|UCRIL_HUMAN			37200				38300
SPALKTTRL	SPALKTTRL	29.52	985.592	9	2	0.3	493.803	23.79	56200	F3:4691	3	Q5SW79|CE170_HUMAN			55200		56200		62500
AADGKVQVL	AADGKVQVL	29.46	899.508	9	2	0.4	450.761	27.7	58000	F3:5779	3	P00746|CFAD_HUMAN			58400		58000		70100
GLIDRQVTV	GLIDRQVTV	29.35	999.571	9	2	-0.3	500.793	35.48	48500	F1:7902	2	Q9UPN3|MACF1_HUMAN			48500			70200
GLIDHQTYL	GLIDHQTYL	29.34	1058.54	9	2	0.6	530.277	40.37	378000	F1:9110	5	Q15149|PLEC_HUMAN			378000		380000		307000
NPASKVIAL	NPASKVIAL	29.31	911.544	9	2	-0.5	456.779	33.45	75700	F4:7529	2	Q00610|CLH1_HUMAN				74500		75700
VSTVLTSKY	VSTVLTSKY	29.29	996.549	9	2	0.1	499.282	29.44	53700	F4:6375	1	P69905|HBA_HUMAN						53700
LTVGNNKTL	LTVGNNKTL	29.13	958.545	9	2	-0.5	480.279	26.79	51800	F3:5501	3	P35527|K1C9_HUMAN			48700		51800		60700
VAHFTFQPD	VAHFTFQPD	29.04	1060.5	9	2	1.1	531.257	49.39	234000	F45:8149	3	P21953|ODBB_HUMAN			247000		258000		234000
KLAVIKNAW	KLAVIKNAW	29.02	1041.63	9	2	-0.1	521.824	31.43	70600	F4:6948	2	Q9NVE7|PANK4_HUMAN				72900		70600
ALNPLRAVW	ALNPLRAVW	28.94	1038.6	9	2	-0.5	520.306	49.25	148000	F1:11488	1	Q9H8P0|PORED_HUMAN			148000
AGDDAPRAV	AGDDAPRAV	28.94	870.419	9	2	-0.5	436.217	22.1	27400	F45:3360	1	P63261|ACTG_HUMAN:P60709|ACTB_HUMAN							27400
SPHKNSISL	SPHKNSISL	28.93	981.524	9	2	0.2	491.769	24.45	173000	F45:3889	3	Q9NP74|PALMD_HUMAN			157000		151000		173000
VPHGHITSL	VPHGHITSL	28.81	959.519	9	2	-0.8	480.766	24.38	24200	F4:4860	2	Q9BSU3|NAA11_HUMAN:P41227|NAA10_HUMAN				26000		24200
PVELLVAES	PVELLVAES	28.8	955.523	9	1	1.1	956.531	72.68	206000	F45:11829	3	P04217|A1BG_HUMAN			302000		312000		206000
KIYQWINEL	KIYQWINEL	28.8	1205.64	9	2	1.1	603.83	50.17	74800	F1:11785	2	Q92600|RCD1_HUMAN			74800
EIGELYLPK	EIGELYLPK	28.75	1060.58	9	2	0.3	531.298	42.29	323000	F1:9569	7	P01011|AACT_HUMAN			323000	322000	326000	334000
KIFEDIPTL	KIFEDIPTL	28.57	1074.6	9	2	0.5	538.306	50.24	221000	F1:11808	3	Q16666|IF16_HUMAN			221000		199000		203000
KTIGLREVW	KTIGLREVW	28.56	1100.63	9	2	0.2	551.324	34.38	1500000	F2:7790	6	P26038|MOES_HUMAN				1500000		1510000		603000
AAPDEKVLD	AAPDEKVLD	28.5	956.481	9	2	-1.3	479.247	25.27		F4:5130	3	P01833|PIGR_HUMAN				23300				62600
GAGGGFGSR	GAGGGFGSR	28.39	764.356	9	2	-0.8	383.185	21.39	82300	F46:3289	3	P04264|K2C1_HUMAN				62800		85700		82300
KIISTLPSW	KIISTLPSW	28.38	1043.6	9	2	0.4	522.808	46.47	131000	F3:10619	2	P53355|DAPK1_HUMAN			128000		131000
RQITQVYGF	RQITQVYGF	28.37	1110.58	9	2	-0.4	556.298	55.47	628000	F46:9137	5	O00743|PPP6_HUMAN:P60510|PP4C_HUMAN:P67775|PP2AA_HUMAN:P62714|PP2AB_HUMAN				690000		715000		628000
ALNELLQHV	ALNELLQHV	28.37	1035.57	9	2	0	518.793	45.58		F4:10707	3	Q9Y490|TLN1_HUMAN				214000				186000
KVNAMTFTF	KVNAMTFTF	28.27	1057.53	9	2	0.4	529.771	46.57	564000	F3:10646	5	Q5JPE7|NOMO2_HUMAN:Q15155|NOMO1_HUMAN:P69849|NOMO3_HUMAN			553000		564000		464000
DRFEFPEQL	DRFEFPEQL	28.12	1179.56	9	2	-0.2	590.785	50	269000	F1:11727	2	Q93009|UBP7_HUMAN			269000		264000
KPAFFAEKL	KPAFFAEKL	28.1	1049.59	9	2	-0.4	525.803	33.31	156000	F4:7484	2	P04083|ANXA1_HUMAN				156000		156000
SPRLPVGGF	SPRLPVGGF	28.09	928.513	9	2	-0.6	465.264	39.91	72200	F4:9237	2	Q14669|TRIPC_HUMAN				71200		72200
DRYDGMVGF	DRYDGMVGF	28.08	1058.45	9	2	0	530.232	45.41	989000	F2:10698	6	P61978|HNRPK_HUMAN				989000		1010000		671000
ALLDKLYAL	ALLDKLYAL	28.06	1018.61	9	2	-1	510.31	81.17		F45:13499	2	Q9NV31|IMP3_HUMAN			962000
RPYSQVNVL	RPYSQVNVL	28.03	1074.58	9	2	-0.5	538.298	32.4	116000	F3:7018	3	P46939|UTRO_HUMAN			115000		116000		174000
ALASHLIEA	ALASHLIEA	27.97	923.508	9	2	0.2	462.761	33.35	1220000	F4:7497	8	Q9NZN4|EHD2_HUMAN			215000	1190000	219000	1220000	225000	1250000
RSKEESAHW	RSKEESAHW	27.88	1128.53	9	3	-0.3	377.184	21.31		F1:3904	2	Q9BY42|RTF2_HUMAN					25300
KVFSVIASF	KVFSVIASF	27.68	996.564	9	2	0.6	499.29	49.93	58600	F1:11701	2	P48200|IREB2_HUMAN			58600		56800
KTYSHGESW	KTYSHGESW	27.66	1093.48	9	2	-0.4	547.749	22.25		F3:4241	2	Q9BU40|CRDL1_HUMAN			33600
VAKAVTQAL	VAKAVTQAL	27.64	899.544	9	2	-1.1	450.779	26.63	83500	F1:5486	3	Q9Y490|TLN1_HUMAN			83500		90200		120000
DRMQKEITA	DRMQKEITA	27.58	1090.54	9	2	0	546.279	22.7	57500	F45:3528	6	P63261|ACTG_HUMAN:P60709|ACTB_HUMAN			45200		36900	66800	57500	59000
AYSSYVHQY	AYSSYVHQY	27.55	1116.49	9	2	0.7	559.251	28.44	83600	F4:6078	3	Q92624|APBP2_HUMAN				81800		83600		102000
KITDVIMAF	KITDVIMAF	27.55	1036.56	9	2	-1.1	519.288	81.21		F45:13513	2	P35749|MYH11_HUMAN
VTASVRLSY	VTASVRLSY	27.53	994.545	9	2	-0.5	498.279	32.65	172000	F4:7302	6	P04275|VWF_HUMAN			67400	179000	73100	172000	103000	190000
SMTLAIHEI	SMTLAIHEI	27.52	1013.52	9	2	-1.3	507.767	42.38	74300	F4:9879	2	O15121|DEGS1_HUMAN				69100		74300
RVQKIRPSI	RVQKIRPSI	27.4	1095.69	9	3	-2.1	366.236	22.39	91100	F4:4254	2	Q9H3M7|TXNIP_HUMAN				86300		91100
KPHPSPTSL	KPHPSPTSL	27.39	962.519	9	2	0.7	482.267	22.66	27800	F45:3519	1	Q7L9B9|EEPD1_HUMAN							27800
AKDVKFGAD	AKDVKFGAD	27.31	949.487	9	2	-1.8	475.75	21.81	26200	F46:3434	1	P10809|CH60_HUMAN								26200
VRYEGSYAL	VRYEGSYAL	27.23	1056.52	9	2	1.5	529.27	43.16	3220000	F45:7111	7	O95810|SDPR_HUMAN			2050000		2220000		3220000
AQYEHDLEV	AQYEHDLEV	27.2	1102.49	9	2	0.8	552.254	30.99	84800	F4:6827	3	P62826|RAN_HUMAN				86000		84800		136000
IPSVQINFK	IPSVQINFK	27.2	1044.6	9	2	-1.5	523.305	40.8	162000	F4:9464	4	P04114|APOB_HUMAN			72800	159000	73000	162000
AIRTVTSAL	AIRTVTSAL	27.14	930.55	9	2	-0.7	466.282	30.53	343000	F4:6688	3	Q9NZN4|EHD2_HUMAN				322000		343000		487000
LRFPGQLNA	LRFPGQLNA	27.13	1014.56	9	2	-0.6	508.288	38.07	686000	F3:8507	5	Q3ZCM7|TBB8_HUMAN:A6NNZ2|TBB8L_HUMAN			668000	516000	686000		511000	436000
KIYEGQVEV	KIYEGQVEV	27.1	1063.55	9	2	0.1	532.785	30.45	458000	F4:6664	3	P46777|RL5_HUMAN				418000		458000		689000
ALAPGLPTA	ALAPGLPTA	27.05	809.465	9	1	1.7	810.473	44.23	71900	F3:10043	5	Q9UMX5|NENF_HUMAN			70600	195000	71900	196000		201000
DQFERIKTL	DQFERIKTL	27.04	1148.62	9	2	0	575.317	32.55	186000	F1:7089	3	P17612|KAPCA_HUMAN			186000		181000		106000
AQNSVRLNY	AQNSVRLNY	26.94	1063.54	9	2	-0.7	532.777	28.01	32100	F4:5956	1	P14923|PLAK_HUMAN						32100
KMLEKLPEL	KMLEKLPEL	26.88	1099.63	9	2	0.1	550.823	36.82	154000	F4:8429	3	Q9NUQ8|ABCF3_HUMAN				151000		154000
APFLRNVEL	APFLRNVEL	26.87	1057.59	9	2	-0.6	529.803	45.21	86900	F4:10616	2	A5YKK6|CNOT1_HUMAN				86000		86900
APRQPGLMA	APRQPGLMA	26.86	939.496	9	2	1.1	470.756	26.01	110000	F3:5278	5	Q9Y6H1|CHCH2_HUMAN:Q5T1J5|CHCH9_HUMAN			111000	37700	110000	40700	128000
NLLPKLHIV	NLLPKLHIV	26.85	1045.66	9	2	-0.8	523.839	42.81	235000	F3:9686	4	O00299|CLIC1_HUMAN:Q9Y696|CLIC4_HUMAN			244000		235000		138000
LLDVPTAAV	LLDVPTAAV	26.8	897.517	9	1	0.9	898.525	50.5		F1:11899	3	P13284|GILT_HUMAN							235000
SLGSALRPS	SLGSALRPS	26.79	886.487	9	2	-0.9	444.25	26.81	54200	F1:5540	3	P08670|VIME_HUMAN			54200		56600		90900
KLNPQQFEV	KLNPQQFEV	26.79	1101.58	9	2	0.9	551.799	35.98	52100	F1:8025	1	P46977|STT3A_HUMAN			52100
AVQQNPHSW	AVQQNPHSW	26.66	1065.5	9	2	0.4	533.757	24.51	44800	F1:4891	2	Q6PID6|TTC33_HUMAN			44800		47100
SPAGSSSIL	SPAGSSSIL	26.65	817.418	9	1	0.8	818.426	35.35	54400	F1:7865	2	Q8TBC5|ZSC18_HUMAN			54400		56200
AVTVAWKAD	AVTVAWKAD	26.59	959.508	9	2	-0.7	480.761	31.48	93600	F4:6961	1	P0CG05|LAC2_HUMAN:B9A064|IGLL5_HUMAN:P0CG04|LAC1_HUMAN						93600
KINEKPQVI	KINEKPQVI	26.52	1067.63	9	2	-0.3	534.824	25.44	45600	F45:4100	3	O60869|EDF1_HUMAN			36800		37600		45600
SPGQRSISL	SPGQRSISL	26.39	943.509	9	2	-0.5	472.761	31.64	95800	F45:5164	2	P00519|ABL1_HUMAN			64600				95800
DRLKLQNEL	DRLKLQNEL	26.37	1127.63	9	2	-0.1	564.822	30.81	188000	F1:6624	2	Q9BZF9|UACA_HUMAN			188000				230000
KLFDAPLSI	KLFDAPLSI	26.35	1002.58	9	2	-0.7	502.294	50.57		F1:11924	3	C4AMC7|WASH3_HUMAN:A8K0Z3|WASH1_HUMAN:Q6VEQ5|WASH2_HUMAN:A8MWX3|WASH4_HUMAN:Q9NQA3|WASH6_HUMAN							77100
RIQNVVTSF	RIQNVVTSF	26.29	1062.58	9	2	0.7	532.299	36.56	103000	F1:8167	3	P55268|LAMB2_HUMAN			103000		99000		86000
GGPGGVGGL	GGPGGVGGL	26.29	669.345	9	1	0.8	670.352	33.05	75400	F2:7414	3	P35908|K22E_HUMAN				75400		67600		105000
KIFEFKETL	KIFEFKETL	26.23	1153.64	9	2	1	577.827	39.07	133000	F2:9039	2	Q8IU85|KCC1D_HUMAN				133000		127000
KSVYWENTL	KSVYWENTL	26.22	1138.57	9	2	0.6	570.291	38.58	185000	F2:8901	4	P57740|NU107_HUMAN				185000		196000		137000
ALADGVQKV	ALADGVQKV	26.2	899.508	9	2	-0.6	450.761	26.34	397000	F2:5468	4	O14791|APOL1_HUMAN				397000		401000	816000	483000
FLSFPTTKT	FLSFPTTKT	26.15	1040.55	9	2	-0.5	521.284	39.69	282000	F4:9180	5	P69905|HBA_HUMAN				285000		282000		253000
VSKPDLTAA	VSKPDLTAA	26.12	900.492	9	2	0.9	451.253	25.07	28300	F3:5028	2	P08670|VIME_HUMAN			24700		28300
TVQTVRYKY	TVQTVRYKY	26.03	1156.62	9	2	-0.7	579.319	23.74	37500	F4:4654	1	Q8N0X7|SPG20_HUMAN						37500
GTLSGHASW	GTLSGHASW	26.02	914.425	9	2	-0.7	458.219	28	72200	F2:5964	2	Q9GZS3|WDR61_HUMAN				72200		68600
SPQDKRTLL	SPQDKRTLL	26	1056.59	9	2	-0.1	529.304	25.38	53400	F45:4088	4	Q8TC07|TBC15_HUMAN			93100		39900		53400
DRYISKMFL	DRYISKMFL	25.95	1171.61	9	2	-0.3	586.81	63.4	152000	F45:10284	5	P62316|SMD2_HUMAN			411000		432000		152000
ILTERGYSF	ILTERGYSF	25.95	1084.56	9	2	-0.1	543.285	37.33	172000	F4:8557	3	P63261|ACTG_HUMAN:P60709|ACTB_HUMAN				170000		172000		159000
TANEKSTMQ	TANEKSTMQ	25.95	1008.45	9	2	0.4	505.235	20.44	26100	F46:3035	1	P35527|K1C9_HUMAN								26100
RLPEPLPSW	RLPEPLPSW	25.91	1093.59	9	2	0	547.803	47.86	167000	F1:11060	1	Q6UXM1|LRIG3_HUMAN			167000
KLLEKAFSI	KLLEKAFSI	25.9	1047.63	9	2	-0.3	524.823	37.86	271000	F4:8688	4	O75881|CP7B1_HUMAN				272000		271000
FLDPRPLTV	FLDPRPLTV	25.79	1056.6	9	2	-0.1	529.306	44.43	188000	F4:10430	3	Q16678|CP1B1_HUMAN				183000		188000		116000
SPQGRVMTI	SPQGRVMTI	25.78	987.517	9	2	-0.3	494.766	29.12	196000	F4:6274	3	Q15365|PCBP1_HUMAN				229000		196000		242000
EVQLVESGG	EVQLVESGG	25.65	916.45	9	1	0.7	917.458	32.61	479000	F3:7077	10	P01764|HV303_HUMAN:P01781|HV320_HUMAN:P01778|HV317_HUMAN			454000	485000	479000	493000	522000	513000
SLDALITHV	SLDALITHV	25.56	967.534	9	2	-0.4	484.774	71.63	240000	F46:11639	3	P07327|ADH1A_HUMAN:P00325|ADH1B_HUMAN				160000		169000		240000
VLIEKSHEM	VLIEKSHEM	25.46	1084.56	9	2	-0.9	543.286	23.61	55700	F3:4632	3	Q9BZF9|UACA_HUMAN			46400		55700		55600
ERYRAITSA	ERYRAITSA	25.42	1065.56	9	2	-0.1	533.785	22.2	427000	F1:4228	3	P57735|RAB25_HUMAN:P62491|RB11A_HUMAN:Q15907|RB11B_HUMAN			427000	75300	417000
KLIGQVHEV	KLIGQVHEV	25.36	1021.59	9	2	-0.7	511.803	25.04	92000	F2:5061	3	Q5TBA9|FRY_HUMAN				92000		97600		130000
RRFDRKAAM	RRFDRKAAM	25.31	1149.62	9	3	0.3	384.214	20.94	251000	F3:3807	2	Q01082|SPTB2_HUMAN			169000		251000
KLSQKGYSW	KLSQKGYSW	25.26	1095.57	9	2	2.3	548.794	25.86	127000	F3:5232	3	Q07817|B2CL1_HUMAN			120000		127000		68700
TLADLVHHV	TLADLVHHV	25.21	1003.54	9	2	0.3	502.78	36.81	116000	F1:8231	2	Q9Y4A5|TRRAP_HUMAN			116000		129000
KTSNIRANF	KTSNIRANF	25.17	1049.56	9	2	-0.6	525.788	23.27	833000	F1:4553	3	Q14247|SRC8_HUMAN			833000		827000	100000
ERIMKAQAL	ERIMKAQAL	25.17	1058.59	9	2	-0.1	530.303	24.62	83600	F2:4927	3	P08238|HS90B_HUMAN				83600		86500		87700
KTSGKRYVY	KTSGKRYVY	25.14	1100.6	9	3	-1.8	367.873	21.38	162000	F45:3140	6	P15036|ETS2_HUMAN			240000		340000		162000
LPSKPSSTL	LPSKPSSTL	24.96	928.523	9	2	-0.6	465.269	25.87	26300	F1:5269	3	Q9UNF0|PACN2_HUMAN			26300		28200		38400
SPKAKPSLL	SPKAKPSLL	24.95	939.575	9	2	-0.9	470.795	24.09	27500	F4:4769	2	O60240|PLIN1_HUMAN						27500		36800
RLMKQISSF	RLMKQISSF	24.92	1108.61	9	2	0.5	555.311	43.62	146000	F45:7191	3	Q9Y678|COPG1_HUMAN			160000		158000		146000
NVKVDPEIQ	NVKVDPEIQ	24.89	1040.55	9	2	-0.1	521.282	27.36		F4:5778	3	P35908|K22E_HUMAN
ERYPYPVRL	ERYPYPVRL	24.85	1191.64	9	2	0.4	596.827	47.95	226000	F46:8078	3	Q76M96|CCD80_HUMAN				421000				226000
DRHLSISVV	DRHLSISVV	24.78	1024.57	9	2	0.3	513.291	33.18	116000	F1:7262	2	P04275|VWF_HUMAN			116000		119000
SLLENLEKI	SLLENLEKI	24.76	1057.6	9	2	-0.6	529.808	81.05	495000	F45:13456	4	B2RXH8|HNRC2_HUMAN:P0DMR1|HNRC4_HUMAN:B7ZW38|HNRC3_HUMAN:O60812|HNRC1_HUMAN:P07910|HNRPC_HUMAN							495000
GLATDVQTV	GLATDVQTV	24.76	902.471	9	1	2	903.48	50.43	169000	F45:8295	4	P49720|PSB3_HUMAN				82100		85600	169000	84800
ILMEHIHKL	ILMEHIHKL	24.75	1132.64	9	3	-1.4	378.554	28.69	133000	F3:6050	2	P84098|RL19_HUMAN			131000		133000
YRPGTVALR	YRPGTVALR	24.68	1031.59	9	2	-1	516.801	23.95	95900	F4:4724	3	Q71DI3|H32_HUMAN:P68431|H31_HUMAN:Q16695|H31T_HUMAN				92700	85800	95900
KLDPTKTTL	KLDPTKTTL	24.61	1015.59	9	2	0.8	508.803	25.66	61000	F3:5179	3	Q92597|NDRG1_HUMAN			56100		61000		69800
KVTDIIVSF	KVTDIIVSF	24.52	1020.59	9	2	0.3	511.3	50.12	150000	F3:11763	3	Q7Z406|MYH14_HUMAN			169000		150000		139000
RVASNPYTW	RVASNPYTW	24.48	1092.54	9	2	0.1	547.275	33.59	414000	F4:7571	7	Q13813|SPTN1_HUMAN			68400	404000	70000	414000		284000
KLSQIRQIY	KLSQIRQIY	24.46	1147.67	9	2	1.4	574.844	27.77	220000	F1:5825	3	Q9BYU1|PBX4_HUMAN:P40424|PBX1_HUMAN			220000		205000		273000
RSGPGPPEL	RSGPGPPEL	24.44	908.472	9	2	1.4	455.244	25.78	174000	F3:5207	1	Q9Y4F5|C170B_HUMAN					174000
ALLDRIVSV	ALLDRIVSV	24.32	984.597	9	2	-1.1	493.305	49.21	87600	F4:11675	3	Q92621|NU205_HUMAN				75900		87600		83100
ERYKNPKVL	ERYKNPKVL	24.17	1145.66	9	3	-0.6	382.892	22.06	39000	F1:4180	1	Q9C040|TRIM2_HUMAN			39000
KMMDVTVTI	KMMDVTVTI	24.14	1036.53	9	2	-0.4	519.272	44.08	404000	F4:10338	5	Q5JPE7|NOMO2_HUMAN:Q15155|NOMO1_HUMAN:P69849|NOMO3_HUMAN				395000		404000		243000
TPRLPQRNL	TPRLPQRNL	24.12	1093.64	9	3	-1.4	365.552	24.59	166000	F2:4919	3	O43516|WIPF1_HUMAN				166000		181000		173000
SPALKRLDL	SPALKRLDL	24.05	1011.61	9	2	-0.4	506.811	30.45	50600	F1:6515	1	Q8WTW3|COG1_HUMAN			50600
ILKEMTHSW	ILKEMTHSW	24	1143.57	9	3	-0.9	382.199	30.76	101000	F3:6585	2	P51825|AFF1_HUMAN:Q9UHB7|AFF4_HUMAN			83500		101000
MPLLRQEEL	MPLLRQEEL	23.99	1127.6	9	2	0	564.808	40.04	136000	F2:9295	3	Q9NZN4|EHD2_HUMAN				136000		145000		98600
KTAGKRYVY	KTAGKRYVY	23.96	1084.6	9	2	-0.8	543.308	21.49	94600	F45:3173	6	P14921|ETS1_HUMAN			625000		655000		452000
RLNEKNYEL	RLNEKNYEL	23.94	1177.61	9	2	-1.1	589.811	25.58	37900	F4:5221	2	Q9UI12|VATH_HUMAN				42500		37900
SLFPGKLEV	SLFPGKLEV	23.87	988.559	9	2	0.5	495.287	47.41	92300	F3:10882	3	Q13045|FLII_HUMAN			93700		92300
LVVYPWTQR	LVVYPWTQR	23.87	1160.63	9	2	1	581.325	42.93	71400	F4:10019	2	P68871|HBB_HUMAN:P02042|HBD_HUMAN				60300		71300
VARKLSRPL	VARKLSRPL	23.76	1038.67	9	3	-1.4	347.229	21.8	89000	F1:4084	2	P40261|NNMT_HUMAN			89000		68200
EVQLLESGG	EVQLLESGG	23.73	930.466	9	1	0.5	931.474	40.28	254000	F4:9326	8	P01765|HV304_HUMAN			238000	247000	240000	254000	210000	238000
DRLGKKVRV	DRLGKKVRV	23.7	1069.67	9	3	-1.5	357.564	21.34		F3:3913	1	Q9BZL1|UBL5_HUMAN
KQMEQISQF	KQMEQISQF	23.67	1137.55	9	2	0	569.782	30.94	80700	F4:6813	3	P37802|TAGL2_HUMAN:Q9UI15|TAGL3_HUMAN				75600	39700	80700
KVAGERYVY	KVAGERYVY	23.64	1083.57	9	2	-0.4	542.793	23.78	137000	F4:4668	2	P41161|ETV5_HUMAN:P50549|ETV1_HUMAN:P43268|ETV4_HUMAN				135000		137000
APEEHPVLL	APEEHPVLL	23.63	1003.53	9	2	-0.1	502.774	34.48	54400	F1:7621	2	P63261|ACTG_HUMAN:P60709|ACTB_HUMAN			54300		56900
APRGPGAEL	APRGPGAEL	23.55	866.461	9	2	-0.3	434.238	24.94	741000	F1:5005	3	Q96FS4|SIPA1_HUMAN			741000		623000		550000
ALNEKLVNL	ALNEKLVNL	23.36	1012.59	9	2	-0.2	507.303	38.9	64400	F1:8766	2	O00303|EIF3F_HUMAN			64400		69200
RPSGPSKAL	RPSGPSKAL	23.24	911.519	9	2	0	456.767	21.28	106000	F46:3257	3	P48444|COPD_HUMAN				90400				106000
SRYSPEFKD	SRYSPEFKD	23.18	1127.52	9	3	-0.8	376.849	23.44	44300	F4:4559	6	Q9Y2R9|RT07_HUMAN				428000		432000		441000
SSLLEKGLD	SSLLEKGLD	23.06	960.513	9	2	-0.9	481.263	43.05	145000	F46:7301	3	P81605|DCD_HUMAN				99700		100000		145000
KLDVGNAEV	KLDVGNAEV	23.02	943.497	9	2	0.2	472.756	29.22	41100	F1:6210	2	P51572|BAP31_HUMAN			41100		41100
YPRKGRIAV	YPRKGRIAV	22.96	1058.63	9	3	-1.2	353.885	21.9	169000	F1:4121	2	Q14117|DPYS_HUMAN:Q16555|DPYL2_HUMAN:Q14194|DPYL1_HUMAN			169000		173000
VMAPRTVLL	VMAPRTVLL	22.95	998.595	9	2	-0.1	500.305	59.03	116000	F46:9713	3	P30486|1B48_HUMAN:P30480|1B42_HUMAN:Q29836|1B67_HUMAN:P30462|1B14_HUMAN:P30475|1B39_HUMAN:P30460|1B08_HUMAN:Q31610|1B81_HUMAN:P01889|1B07_HUMAN:Q95365|1B38_HUMAN:Q31612|1B73_HUMAN				149000		150000		116000
APRLPITGL	APRLPITGL	22.9	936.576	9	2	-0.5	469.295	65.84	109000	F46:10790	1	Q8TF50|ZN526_HUMAN								109000
SLAQYNPKL	SLAQYNPKL	22.87	1032.56	9	2	-0.7	517.287	32.81	43500	F3:7132	1	Q92569|P55G_HUMAN:P27986|P85A_HUMAN					43500
VTSPIRASY	VTSPIRASY	22.86	992.529	9	2	0.5	497.272	28.74	506000	F4:6167	3	P55082|MFAP3_HUMAN				497000		506000		810000
AVNKYVIGW	AVNKYVIGW	22.85	1048.57	9	2	0.1	525.293	43.3	81900	F3:9811	2	Q9P2F8|SI1L2_HUMAN			84600		81900
ILHDDEVTV	ILHDDEVTV	22.78	1039.52	9	2	0.3	520.767	31.73	446000	F4:7037	3	P05386|RLA1_HUMAN				433000		446000		636000
KLLEKVRKV	KLLEKVRKV	22.67	1111.74	9	3	-1.8	371.588	22.22	146000	F1:4235	2	Q6NZI2|PTRF_HUMAN			146000		153000
DRVDREITM	DRVDREITM	22.59	1133.55	9	2	-1.3	567.782	26.91	100000	F4:5634	2	Q9Y618|NCOR2_HUMAN				102000		100000
HIIENIVAV	HIIENIVAV	22.56	1006.58	9	2	0	504.298	44.23	165000	F3:10042	1	O76021|RL1D1_HUMAN					165000
RPSGPGPEL	RPSGPGPEL	22.55	908.472	9	2	-1	455.243	27.86	215000	F45:4530	2	P51531|SMCA2_HUMAN			177000				215000
RLLGVVSSW	RLLGVVSSW	22.54	1015.58	9	2	0.4	508.798	48.04	142000	F3:11098	2	Q14999|CUL7_HUMAN			140000		142000
KILDYEVTL	KILDYEVTL	22.51	1092.61	9	2	-0.6	547.31	47.85	386000	F4:11335	4	P40189|IL6RB_HUMAN				382000		386000		424000
KVHAYIISY	KVHAYIISY	22.45	1092.6	9	2	0.1	547.306	32.28	101000	F2:7210	2	Q9H223|EHD4_HUMAN				101000		103000
LVMAPRTVL	LVMAPRTVL	22.42	998.595	9	2	0.1	500.305	39.1	393000	F2:9046	5	P30486|1B48_HUMAN:P30480|1B42_HUMAN:Q29836|1B67_HUMAN:P30462|1B14_HUMAN:P30475|1B39_HUMAN:P30460|1B08_HUMAN:Q31610|1B81_HUMAN:P01889|1B07_HUMAN:Q95365|1B38_HUMAN:Q31612|1B73_HUMAN				393000		408000		324000
RVAAVLLQF	RVAAVLLQF	22.22	1015.62	9	2	-0.4	508.816	50.32	53300	F3:11834	2	Q8NI27|THOC2_HUMAN			56900		53300
KLLEGIKEF	KLLEGIKEF	22.22	1075.63	9	2	0.3	538.821	36.14	74000	F2:8267	1	Q6UWH4|F198B_HUMAN				74000
ITQIEHEVS	ITQIEHEVS	22.18	1054.53	9	2	-0.6	528.272	24.84	35200	F2:4994	2	P35527|K1C9_HUMAN				35200		33000
SPKGKFSLF	SPKGKFSLF	22.16	1009.56	9	2	-0.6	505.787	33.89	259000	F2:7655	2	Q09666|AHNK_HUMAN				259000				161000
DQYKRETIL	DQYKRETIL	22.03	1164.61	9	2	0.4	583.314	27.16	65900	F2:5726	3	A2RRP1|NBAS_HUMAN				65900		68300		99700
KIAEQVASF	KIAEQVASF	22.03	991.534	9	2	-0.1	496.774	32.18	155000	F4:7164	2	P35221|CTNA1_HUMAN				143000		155000
SLLDKIIGA	SLLDKIIGA	22.02	928.559	9	2	-0.8	465.287	81.2		F45:13511	4	Q6NZI2|PTRF_HUMAN				1410000		1430000		1100000
NRWKQSVEL	NRWKQSVEL	21.99	1158.61	9	2	1.7	580.316	28.12	256000	F1:5915	3	Q00610|CLH1_HUMAN			256000				135000
LGVYELLLK	LGVYELLLK	21.95	1046.64	9	2	-4.3	524.324	50.64		F4:12098	1	Q14624|ITIH4_HUMAN
VLMTEDIKL	VLMTEDIKL	21.94	1060.58	9	2	0.9	531.3	46.12	66300	F2:10879	1	Q04637|IF4G1_HUMAN				66300
KPSSTTPRL	KPSSTTPRL	21.83	985.556	9	2	-0.8	493.785	22.09	114000	F3:4186	3	P27816|MAP4_HUMAN					114000		194000
ALISNSHQL	ALISNSHQL	21.82	981.524	9	2	-0.7	491.769	28.56	236000	F2:6129	3	O75444|MAF_HUMAN				236000		239000		318000
SPKGHLTRL	SPKGHLTRL	21.81	1007.59	9	3	-1	336.87	21.62	47900	F3:4017	1	P29372|3MG_HUMAN					47900
RPRHQGVMV	RPRHQGVMV	21.78	1078.58	9	3	0.6	360.535	21.51	1160000	F1:3976	3	P63261|ACTG_HUMAN:P60709|ACTB_HUMAN			1160000		1510000		347000
DRLNKKVVL	DRLNKKVVL	21.74	1083.68	9	3	-0.9	362.232	23.82	699000	F2:4679	3	O75643|U520_HUMAN				699000		866000		796000
VPRPPQTSL	VPRPPQTSL	21.61	993.561	9	2	-0.1	497.788	28.24	66700	F2:6034	1	O95785|WIZ_HUMAN				66700
RLWGEPVNL	RLWGEPVNL	21.57	1082.59	9	2	0.3	542.301	46.12	93600	F3:10530	2	Q93008|USP9X_HUMAN:O00507|USP9Y_HUMAN			98000		93600
SVAGKIHTV	SVAGKIHTV	21.54	910.524	9	2	-1.6	456.268	22.88	18600	F46:3681	1	Q9Y6Q2|STON1_HUMAN								18600
ALSNLEVKL	ALSNLEVKL	21.41	985.581	9	2	0	493.798	42.4	91900	F4:9882	3	Q86UX7|URP2_HUMAN				95300		91900		97200
RQDVDNASL	RQDVDNASL	21.39	1016.49	9	2	-0.1	509.252	24.14	58500	F2:4785	3	P08670|VIME_HUMAN				58500		61100		72300
ALAEEVEQV	ALAEEVEQV	21.37	986.492	9	1	0.9	987.5	40.02	81800	F4:9264	2	Q9BQE5|APOL2_HUMAN				79700		81800
GGGGGGGRF	GGGGGGGRF	21.23	720.33	9	2	-1.1	361.172	21.41		F46:3297	1	P35527|K1C9_HUMAN
AIRNAMGSL	AIRNAMGSL	21.23	931.491	9	2	-0.1	466.753	30.13	56700	F2:6588	2	P55036|PSMD4_HUMAN				56700		58700
KLMETSMGF	KLMETSMGF	21.22	1042.48	9	2	-0.6	522.248	40.43	81000	F4:9367	2	Q8IWI9|MGAP_HUMAN				80500		81000
DRLLALNSL	DRLLALNSL	21.2	1013.59	9	2	-2	507.8	49.55	138000	F2:11817	3	P78527|PRKDC_HUMAN				138000		137000		162000
VPYLRDLGL	VPYLRDLGL	21.16	1044.6	9	2	-0.7	523.305	80.87	37800	F45:13394	1	P45844|ABCG1_HUMAN							37800
IPKSAVGTL	IPKSAVGTL	21.16	884.533	9	2	-0.9	443.273	29.01	49100	F4:6244	2	P05556|ITB1_HUMAN				48700		49100
ILTDITKGV	ILTDITKGV	21.15	958.57	9	2	-0.5	480.292	38.14	54700	F1:8555	2	P13639|EF2_HUMAN			54700		46500
SILHDVVEV	SILHDVVEV	21.1	1009.54	9	2	1.4	505.78	43.73	111000	F4:10238	2	O75391|SPAG7_HUMAN				112000		111000
KILPTLEAV	KILPTLEAV	21.06	982.606	9	2	-1.1	492.31	66.14	108000	F46:10838	1	Q12905|ILF2_HUMAN								108000
SLAELVHAV	SLAELVHAV	21.05	937.523	9	2	0.6	469.769	46.81	51300	F4:11035	2	Q9Y6P5|SESN1_HUMAN				52900		51300
DRFQPNMTL	DRFQPNMTL	20.99	1120.53	9	2	-0.3	561.274	41.09	107000	F2:9571	4	P40306|PSB10_HUMAN			64100	107000	62900	117000
LRYPMAVGL	LRYPMAVGL	20.91	1018.56	9	2	-0.4	510.289	45.78	674000	F1:10454	3	Q9Y3U8|RL36_HUMAN			674000		678000		491000
SLAGGIIGV	SLAGGIIGV	20.82	785.465	9	1	1.1	786.473	80.9	548000	F45:13403	2	P61978|HNRPK_HUMAN							548000	216000
VIDDKVAVL	VIDDKVAVL	20.61	970.57	9	2	-1.1	486.292	37.65	54600	F3:8395	1	Q9BYB0|SHAN3_HUMAN					54600
KMFSDEILL	KMFSDEILL	20.46	1094.57	9	2	-1.1	548.291	50.52		F1:11905	2	Q7Z4H8|KDEL2_HUMAN
APIAKVGVL	APIAKVGVL	20.41	866.559	9	2	-1.1	434.286	34.94	56200	F1:7744	2	Q9UHB6|LIMA1_HUMAN			56200		59500
IMLEALERV	IMLEALERV	20.36	1072.6	9	2	0	537.305	48.71	179000	F1:11318	3	P62308|RUXG_HUMAN:A8MWD9|RUXGL_HUMAN			179000		184000		181000
LGRVAVSAD	LGRVAVSAD	20.34	886.487	9	2	-0.8	444.25	24.48	50100	F2:4885	2	P52565|GDIR1_HUMAN				50100				57500
SLAEGLRTV	SLAEGLRTV	20.27	944.529	9	2	-0.3	473.272	32.63	91800	F2:7309	2	Q9Y6K5|OAS3_HUMAN				91800		87500
ALRDVSEEL	ALRDVSEEL	20.2	1030.53	9	2	-0.5	516.272	33.47	87700	F2:7542	3	P40222|TXLNA_HUMAN				87700		95900		95600
NPRVKAAAL	NPRVKAAAL	20.11	938.566	9	2	-0.9	470.29	22.42	51100	F3:4296	3	O15269|SPTC1_HUMAN			48300		51100		51200
NMVAKVDEV	NMVAKVDEV	19.97	1003.5	9	2	-0.3	502.757	29.45	46600	F4:6379	1	P62906|RL10A_HUMAN						46600
VRSKGLSVF	VRSKGLSVF	19.96	991.581	9	2	-0.6	496.798	28.55	118000	F3:6020	3	Q14956|GPNMB_HUMAN			123000		118000		176000
AVYPVRSAY	AVYPVRSAY	19.92	1024.53	9	2	-0.1	513.274	28.89	97300	F4:6206	3	A1KXE4|F168B_HUMAN				97300		97300		158000
NVRIATTAL	NVRIATTAL	19.9	957.561	9	2	-0.6	479.787	32.25	230000	F4:7187	2	Q13571|LAPM5_HUMAN				218000		230000
DIKIRLENE	DIKIRLENE	19.84	1128.61	9	2	-0.3	565.314	31.45	63700	F2:6966	2	P13645|K1C10_HUMAN				63700				102000
RLQEEINEV	RLQEEINEV	19.8	1128.58	9	2	0.4	565.296	37.57	98800	F46:6361	3	Q70UQ0|IKIP_HUMAN				65200		67200		98800
KLYGKPIRV	KLYGKPIRV	19.76	1072.68	9	3	-0.8	358.566	23.9	38700	F4:4706	1	Q15427|SF3B4_HUMAN						38700
KLFDRPQEL	KLFDRPQEL	19.7	1144.62	9	2	1.3	573.32	31.83	292000	F1:6893	4	Q5VZ89|DEN4C_HUMAN			292000		272000		188000
KMVSIQITL	KMVSIQITL	19.65	1031.6	9	2	-0.3	516.81	48.74	71100	F1:11326	1	O00203|AP3B1_HUMAN			71100
ALANGIEEV	ALANGIEEV	19.59	914.471	9	1	0.1	915.478	55.85	120000	F46:9204	1	O95236|APOL3_HUMAN								120000
APRPPPKPM	APRPPPKPM	19.52	989.548	9	3	-0.9	330.856	21.61	280000	F1:4015	1	Q5JNZ5|RS26L_HUMAN			280000
RLAEISDVW	RLAEISDVW	19.48	1087.57	9	2	-0.4	544.79	46.54	138000	F1:10659	2	Q01082|SPTB2_HUMAN			138000		131000
APRAVFPSI	APRAVFPSI	19.46	956.544	9	2	-0.9	479.279	40.98	79700	F2:9537	2	P63261|ACTG_HUMAN:P60709|ACTB_HUMAN				79700		82800
DRLAQILEL	DRLAQILEL	19.46	1069.61	9	2	-0.3	535.814	81.24		F45:13523	2	Q14156|EFR3A_HUMAN					804000
KVQGKRFVY	KVQGKRFVY	19.39	1123.65	9	3	-2.1	375.557	22.37	139000	F4:4249	1	Q06546|GABPA_HUMAN						139000
TPRPTAAEL	TPRPTAAEL	19.39	954.513	9	2	-0.3	478.264	26.57	51600	F3:5429	1	Q9BSJ8|ESYT1_HUMAN					51600
KLDADMPEV	KLDADMPEV	19.3	1016.48	9	2	-0.7	509.249	35.84	63400	F1:7990	1	Q09666|AHNK_HUMAN			63400
RVKLPSKAL	RVKLPSKAL	19.29	1010.66	9	3	-1.5	337.893	23.85	27300	F4:4691	2	Q9NRL3|STRN4_HUMAN				26800		27300
KIFYDRAEY	KIFYDRAEY	19.28	1203.59	9	2	0.8	602.804	28.58	63400	F1:6050	1	Q9HCE1|MOV10_HUMAN			63400
RARPATDSF	RARPATDSF	19.27	1019.51	9	2	-0.2	510.765	22.41	135000	F45:3439	1	P23588|IF4B_HUMAN							135000
DRYGGQPLF	DRYGGQPLF	19.23	1051.51	9	2	-0.1	526.761	40.42	305000	F1:9122	6	Q1KMD3|HNRL2_HUMAN			305000		295000	160000	208000
RSTAILVSW	RSTAILVSW	19.17	1031.58	9	2	-0.6	516.795	45.5	86300	F1:10390	1	Q13332|PTPRS_HUMAN			86300
RVMAPRALL	RVMAPRALL	19.16	1025.62	9	2	0.2	513.816	31.28	815000	F1:6750	2	Q29865|1C18_HUMAN			815000		828000
LLQDKQFEL	LLQDKQFEL	19.13	1132.61	9	2	0.4	567.314	42.6	83800	F2:9954	2	Q96JC1|VPS39_HUMAN				83800		70300
KIMESLPQI	KIMESLPQI	18.95	1057.58	9	2	0.7	529.8	43.33	94700	F2:10155	1					94700
NRKGQVLSV	NRKGQVLSV	18.94	999.582	9	2	1	500.799	25.16	93000	F45:4041	2	Q00610|CLH1_HUMAN					56400		93000
LLDEEISRV	LLDEEISRV	18.92	1072.58	9	2	-0.7	537.295	38.29	67200	F1:8601	2	Q96PU8|QKI_HUMAN			67200		67200
KPSEKIQVL	KPSEKIQVL	18.9	1040.62	9	2	-0.8	521.318	26.08	256000	F4:5385	3	P16671|CD36_HUMAN				265000		256000		308000
DRKKGFTEV	DRKKGFTEV	18.8	1078.58	9	3	-1.2	360.533	21.92	1160000	F1:4130	3				1160000		1510000		61700
ALLSRLEQI	ALLSRLEQI	18.79	1041.62	9	2	-0.1	521.816	46.69	90500	F4:11003	2	Q9UKM9|RALY_HUMAN				93500		90500
DRYIFASNL	DRYIFASNL	18.78	1097.55	9	2	-0.6	549.782	46.68	208000	F4:10999	3	P27707|DCK_HUMAN				192000		208000		175000
RMLPHAPGV	RMLPHAPGV	18.78	976.528	9	2	-0.5	489.271	26.63	169000	F2:5554	2	Q13547|HDAC1_HUMAN				169000		178000
KPNANRIAL	KPNANRIAL	18.77	995.588	9	2	0.4	498.801	25.71	841000	F45:4147	3	P17931|LEG3_HUMAN					780000		841000	371000
ALREPGKAL	ALREPGKAL	18.76	953.566	9	2	-0.5	477.79	24.02	39500	F45:3803	3	Q8IU81|I2BP1_HUMAN			34500		28600		39500
VLIPKLPQL	VLIPKLPQL	18.69	1019.67	9	2	0.1	510.844	81.08	59700	F45:13465	2	Q8N138|ORML3_HUMAN							59700
VLIDYQRNV	VLIDYQRNV	18.66	1118.61	9	2	0	560.312	46.57	85400	F45:7701	2	O14980|XPO1_HUMAN					103000		85400
RLASYLDKV	RLASYLDKV	18.58	1063.6	9	2	-0.1	532.808	31.99	104000	F3:6909	1	P35527|K1C9_HUMAN:P13645|K1C10_HUMAN:P19012|K1C15_HUMAN					104000
MRMATPLLM	MRMATPLLM	18.54	1062.54	9	2	-0.5	532.276	47.35	240000	F1:10885	2	P04233|HG2A_HUMAN			240000		224000
VVKPPGSSL	VVKPPGSSL	18.51	882.518	9	2	-0.9	442.266	26.59	60000	F3:5437	1	Q92560|BAP1_HUMAN					60000
KIYPSREEY	KIYPSREEY	18.51	1183.59	9	2	-0.5	592.801	23.17	350000	F4:4482	3	Q06587|RING1_HUMAN			56100	351000		350000
SRVLKVLSV	SRVLKVLSV	18.44	999.644	9	2	0.3	500.829	48.89	197000	F45:8074	2	P35222|CTNB1_HUMAN:P14923|PLAK_HUMAN					256000		197000
RLLDYVVNI	RLLDYVVNI	18.38	1103.63	9	2	-0.2	552.824	81.1		F45:13474	1	Q63ZY3|KANK2_HUMAN
PQRMSIFGH	PQRMSIFGH	18.19	1071.53	9	3	-1.1	358.183	29.96	215000	F3:6372	1	P10768|ESTD_HUMAN					215000
KTKGKRFTY	KTKGKRFTY	18.18	1127.65	9	3	0.1	376.889	21.13	48700	F3:3843	1	P50548|ERF_HUMAN					48700
VRAKWYPEV	VRAKWYPEV	18.08	1146.62	9	2	0	574.317	31.54	160000	F2:6998	1	P63000|RAC1_HUMAN				160000
IRRSLPATL	IRRSLPATL	18.05	1025.63	9	2	-0.3	513.824	28.2	453000	F3:5916	1	P49767|VEGFC_HUMAN					453000
VKDVLDSVL	VKDVLDSVL	18.04	986.565	9	2	-0.5	494.289	72.58	127000	F46:11771	1	P81605|DCD_HUMAN								127000
GLMDTVKKV	GLMDTVKKV	18.04	989.558	9	2	-0.2	495.786	31.07	41900	F4:6849	1							41900
APGSARRPL	APGSARRPL	17.96	923.53	9	2	-1.3	462.772	21.33	44800	F45:3126	1	P11279|LAMP1_HUMAN							44800
DRHERITKL	DRHERITKL	17.9	1166.65	9	3	0.5	389.892	21.51	437000	F1:3979	1	Q9UID3|VPS51_HUMAN			437000
DRFHKQEEL	DRFHKQEEL	17.88	1200.59	9	3	-1.5	401.203	21.94	40700	F3:4134	1	Q5THJ4|VP13D_HUMAN					40700
ALFEGKVQL	ALFEGKVQL	17.83	1003.57	9	2	0.2	502.793	43.33	312000	F4:10127	2	Q8NEZ3|WDR19_HUMAN						312000
KLAAAISEV	KLAAAISEV	17.69	900.528	9	2	-0.9	451.271	32.11	62700	F4:7148	4	P20810|ICAL_HUMAN				67200		62700		103000
DRNGHIIVV	DRNGHIIVV	17.66	1021.57	9	2	0.2	511.791	35.02	569000	F46:5930	1	Q9C040|TRIM2_HUMAN								569000
RVQEAIAEV	RVQEAIAEV	17.66	1013.55	9	2	0.8	507.783	29.08	35000	F2:6280	1	Q9HCL2|GPAT1_HUMAN				35000
EVPLLGSSG	EVPLLGSSG	17.65	857.449	9	1	0.4	858.457	35.74	189000	F3:7934	3	Q9NXV6|CARF_HUMAN			180000		189000		194000
GGAAQLALD	GGAAQLALD	17.61	814.418	9	1	-0.2	815.426	37.32		F3:8315	1	P49748|ACADV_HUMAN
AGLQFPVGR	AGLQFPVGR	17.57	943.524	9	2	-1.4	472.769	36.98	97600	F1:8272	1	Q96KK5|H2A1H_HUMAN:Q99878|H2A1J_HUMAN:Q16777|H2A2C_HUMAN:Q9BTM1|H2AJ_HUMAN:P20671|H2A1D_HUMAN:P0C0S8|H2A1_HUMAN:Q6FI13|H2A2A_HUMAN:P0C0S5|H2AZ_HUMAN:Q71UI9|H2AV_HUMAN			97600
DRVAIHEAM	DRVAIHEAM	17.56	1040.51	9	2	-0.1	521.261	24.85	31500	F3:4959	1	P33992|MCM5_HUMAN					31500
RLLDTTITF	RLLDTTITF	17.56	1078.6	9	2	-1	540.308	49.88	47500	F3:11685	1	Q8N766|EMC1_HUMAN					47500
ALDSQVPKV	ALDSQVPKV	17.47	955.534	9	2	0.2	478.774	30.73	113000	F4:6755	1	Q5JSP0|FGD3_HUMAN						113000
FRVPTANVS	FRVPTANVS	17.41	989.529	9	2	0.4	495.772	31.78	53800	F4:7052	1	P04406|G3P_HUMAN						53800
IPARFAGVL	IPARFAGVL	17.39	942.565	9	2	-0.7	472.289	41.8	271000	F4:9725	1	P04275|VWF_HUMAN						271000
GLGPPGRSV	GLGPPGRSV	17.27	838.466	9	2	0.8	420.241	25.38	114000	F3:5112	3	Q68D10|SPT2_HUMAN			113000		114000		147000
KLHGVNINV	KLHGVNINV	17.27	992.577	9	2	-0.2	497.296	28.32	94600	F2:6055	3	Q9BWF3|RBM4_HUMAN				94600		95300		115000
KTATFAISI	KTATFAISI	17.26	950.544	9	2	-0.9	476.279	44.13	478000	F2:10385	1	P60842|IF4A1_HUMAN				478000
RLKYENEVA	RLKYENEVA	17.21	1120.59	9	2	0.5	561.301	24.75	31600	F45:3946	2	P13645|K1C10_HUMAN					42000		31600
RTMEWVQTI	RTMEWVQTI	17.14	1162.58	9	2	1	582.298	42.97	211000	F4:10033	2					207000		211000
VPNQKRLTL	VPNQKRLTL	17.1	1067.65	9	3	-1.6	356.888	27.24	106000	F46:4527	1	O60488|ACSL4_HUMAN								106000
YPAAKRVKL	YPAAKRVKL	17.02	1044.64	9	3	-2.3	349.221	22.7	34100	F4:4345	2	P01106|MYC_HUMAN				29300		34100
DRFDFVHDL	DRFDFVHDL	16.92	1162.54	9	2	-0.5	582.277	47.22	81800	F1:10851	2	Q00610|CLH1_HUMAN			81800		83000
SGVPDRFSG	SGVPDRFSG	16.91	920.435	9	2	-0.2	461.225	25.99	29400	F1:5304	1	P01625|KV402_HUMAN:P06312|KV401_HUMAN:P06313|KV403_HUMAN:P06314|KV404_HUMAN:P06317|LV603_HUMAN:P01721|LV601_HUMAN:P01617|KV204_HUMAN:P06309|KV205_HUMAN:P06310|KV206_HUMAN			29400
DRSAHFSTL	DRSAHFSTL	16.9	1032.5	9	2	0.3	517.257	26.14	115000	F2:5404	1	O15294|OGT1_HUMAN				115000
SLFGGSVKL	SLFGGSVKL	16.87	906.518	9	2	-0.7	454.266	44.83	149000	F4:10533	2	Q8WUM4|PDC6I_HUMAN						149000		136000
RADDTFEAL	RADDTFEAL	16.84	1036.48	9	2	-1.2	519.248	36.81	230000	F3:8191	2	Q15370|ELOB_HUMAN					230000
LLAPRPVAV	LLAPRPVAV	16.83	934.596	9	2	-1.3	468.305	34.85	127000	F1:7715	3	P49918|CDN1C_HUMAN			127000		124000
RVRVSGQGL	RVRVSGQGL	16.8	970.567	9	2	-1	486.29	22.46	279000	F4:4274	1	P21333|FLNA_HUMAN						279000
DRFINGSAL	DRFINGSAL	16.73	991.509	9	2	0.2	496.762	51.11	129000	F45:8395	1	Q93008|USP9X_HUMAN							129000
ALQKRLDEV	ALQKRLDEV	16.72	1070.61	9	2	-0.6	536.311	24.16	76000	F3:4801	2	Q9P2E9|RRBP1_HUMAN			70800		76000
IEVITSQEK	IEVITSQEK	16.69	1045.57	9	2	-0.6	523.79	29.93	108000	F45:4894	1	P32418|NAC1_HUMAN							108000
SPRGHLTSL	SPRGHLTSL	16.69	966.525	9	2	-1.5	484.269	23.47	21600	F3:4595	1	Q9NPQ8|RIC8A_HUMAN					21600
DRNLRVKAL	DRNLRVKAL	16.65	1083.65	9	3	-0.7	362.224	23.61	196000	F2:4608	1	Q86US8|EST1A_HUMAN				196000
NLAENISRV	NLAENISRV	16.64	1014.55	9	2	0.3	508.28	32.59	92300	F2:7296	1					92300
RRYQKSTEL	RRYQKSTEL	16.59	1179.64	9	3	-1.9	394.219	21.32	140000	F45:3124	1	Q71DI3|H32_HUMAN:P68431|H31_HUMAN:Q16695|H31T_HUMAN							140000
KLSEIDVAL	KLSEIDVAL	16.54	986.565	9	2	-1.1	494.289	63.87	299000	F46:10502	1	Q9BUP0|EFHD1_HUMAN								299000
MRMSVGLSL	MRMSVGLSL	16.53	992.515	9	2	-0.7	497.264	46.13	185000	F4:10849	1	Q14118|DAG1_HUMAN						185000
TVATLRETY	TVATLRETY	16.5	1052.55	9	2	-0.5	527.282	28.66	53100	F4:6146	1	P02768|ALBU_HUMAN						53100
SLSEKTVLL	SLSEKTVLL	16.45	988.58	9	2	0.2	495.298	37.43	380000	F1:8378	1	P13987|CD59_HUMAN			380000
RINETRDVL	RINETRDVL	16.36	1114.61	9	2	-0.8	558.312	24.58	84200	F2:4915	1	P00488|F13A_HUMAN				84200
KAFNLRISF	KAFNLRISF	16.32	1094.62	9	2	0.2	548.319	43.27	289000	F3:9806	1	O14933|UB2L6_HUMAN					289000
NRFQGGKAF	NRFQGGKAF	16.24	1023.52	9	2	-0.8	512.769	23.02	33100	F4:4439	2	Q9BQI0|AIF1L_HUMAN				29100		33100
KTVGLREVW	KTVGLREVW	16.19	1086.62	9	2	0.1	544.317	31.54	191000	F2:6996	2	P35241|RADI_HUMAN				191000		199000
GPREAVSGL	GPREAVSGL	16.14	884.472	9	2	-1.3	443.243	30.29	71800	F45:4952	1	Q9GZU3|TM39B_HUMAN							71800
RLADLKQLW	RLADLKQLW	16.13	1141.66	9	2	0.4	571.838	43.62	187000	F3:9892	1	Q01082|SPTB2_HUMAN					187000
ALSDLEITL	ALSDLEITL	16.08	973.533	9	1	0.3	974.541	81.43		F45:13595	1	Q96AC1|FERM2_HUMAN
LRFQSSAVM	LRFQSSAVM	16.01	1037.53	9	2	-0.6	519.773	34.07	174000	F3:7489	1	Q71DI3|H32_HUMAN:P68431|H31_HUMAN:Q16695|H31T_HUMAN					174000
RGGKELGLR	RGGKELGLR	15.98	984.583	9	3	-1.1	329.201	22.21	417000	F1:4232	1	Q92743|HTRA1_HUMAN			417000
TPEDRRPTL	TPEDRRPTL	15.92	1083.57	9	3	-0.9	362.196	22.7	106000	F3:4382	1	Q9HBL0|TENS1_HUMAN					106000
DRVALRNLL	DRVALRNLL	15.88	1068.64	9	2	-0.4	535.327	58.72	476000	F46:9668	1	P30511|HLAF_HUMAN								476000
SILSNIHEV	SILSNIHEV	15.86	1010.54	9	2	-0.1	506.277	39.49	136000	F1:8909	1	O95477|ABCA1_HUMAN			136000
RLSSVSVTY	RLSSVSVTY	15.85	1010.54	9	2	-0.2	506.277	30.74	50000	F4:6758	1	P15036|ETS2_HUMAN						50000
DRYLKSESL	DRYLKSESL	15.84	1109.57	9	2	0	555.793	26.47	39300	F2:5506	1	Q68CZ1|FTM_HUMAN				39300
KPRNLNVSF	KPRNLNVSF	15.8	1073.6	9	2	0.5	537.807	27.61	69600	F3:5752	2	Q9Y4D7|PLXD1_HUMAN			70600		69600
ALVVQVAEA	ALVVQVAEA	15.76	898.512	9	1	1.1	899.521	42.96	129000	F2:10057	1	P07686|HEXB_HUMAN				129000
IARNLTQQL	IARNLTQQL	15.73	1055.61	9	2	-0.6	528.811	29.82	44000	F2:6498	1					44000
LPYKGGNTL	LPYKGGNTL	15.62	961.523	9	2	-0.1	481.769	31.85	68900	F46:5388	1	Q05707|COEA1_HUMAN								68900
KLHALRTEY	KLHALRTEY	15.6	1129.62	9	3	-2.3	377.548	23.23	79300	F4:4503	1	Q99871|HAUS7_HUMAN						79300
RAEELGQEL	RAEELGQEL	15.48	1043.52	9	2	0.9	522.77	29.8	30600	F2:6494	1	Q14980|NUMA1_HUMAN				30600
GVDTAKTVL	GVDTAKTVL	15.42	902.507	9	2	0.9	452.261	28.2	32200	F1:5935	1	Q96Q06|PLIN4_HUMAN			32200
ERLSRETAL	ERLSRETAL	15.38	1073.58	9	2	0.1	537.799	24.97	499000	F45:3992	1	P42229|STA5A_HUMAN							499000
NRFPAVNSL	NRFPAVNSL	15.34	1016.54	9	2	0.1	509.277	35.95	110000	F1:8014	1	O95249|GOSR1_HUMAN			110000
ALASLIRSV	ALASLIRSV	15.31	928.571	9	2	-0.4	465.292	43.43	50700	F2:10182	1					50700
RLAQFVEHW	RLAQFVEHW	15.25	1184.61	9	2	0.5	593.312	38.95	136000	F1:8779	1	Q13813|SPTN1_HUMAN			136000
FLLDKKIGV	FLLDKKIGV	15.25	1031.64	9	2	-1.2	516.826	38.7	101000	F2:8933	1	P78371|TCPB_HUMAN				101000
TRKLLGSAL	TRKLLGSAL	15.24	957.597	9	2	0.2	479.806	27.88	60400	F2:5927	1	P04839|CY24B_HUMAN				60400
APGVRAVEL	APGVRAVEL	15.24	910.524	9	2	-0.6	456.269	31.74	43900	F2:7054	1	Q9Y508|RN114_HUMAN				43900
SLVNLGGSK	SLVNLGGSK	15.07	873.492	9	2	0.2	437.753	29.12	22900	F2:6292	1	P04264|K2C1_HUMAN				22900
VPQPSGRTL	VPQPSGRTL	15.04	953.529	9	2	-0.3	477.772	24.59	46800	F1:4912	1	O95644|NFAC1_HUMAN			46800
ERYAKIVEI	ERYAKIVEI	15.04	1119.63	9	2	-0.8	560.821	31.83		F3:6863	1	P05023|AT1A1_HUMAN
APAPSTVHF	APAPSTVHF	15.04	925.466	9	2	-1	463.74	30.36	27800	F2:6657	1	Q13118|KLF10_HUMAN				27800
KLSTFRESF	KLSTFRESF	15.01	1113.58	9	2	0	557.798	29.72	227000	F1:6332	1	P23497|SP100_HUMAN			227000
TQK(+42.01)SLSLSPG	TQKSLSLSPG	17.02	1058.56	10	2	0.8	530.288	29.61	171000	F1:6304	1	P01857|IGHG1_HUMAN:P01859|IGHG2_HUMAN:P01860|IGHG3_HUMAN	Acetylation (K)	K3:Acetylation (K):1000.00	171000
PEVKFN(+.98)WYVD	PEVKFNWYVD	36.57	1296.6	10	2	1	649.309	50.3	501000	F3:11824	4	P01857|IGHG1_HUMAN	Deamidation (NQ)	N6:Deamidation (NQ):1000.00			501000		284000
TQ(+.98)KSLSLSPG	TQKSLSLSPG	30.25	1017.53	10	2	-0.7	509.774	27.31	535000	F3:5665	3	P01857|IGHG1_HUMAN:P01859|IGHG2_HUMAN:P01860|IGHG3_HUMAN	Deamidation (NQ)	Q2:Deamidation (NQ):1000.00	557000		535000		789000
PEVKFNW(+31.99)YVD	PEVKFNWYVD	37.6	1327.61	10	2	-0.5	664.811	59.95	464000	F45:9734	8	P01857|IGHG1_HUMAN	Dihydroxy	W7:Dihydroxy:17.01	568000		649000		817000
PEVKFN(+15.99)WYVD	PEVKFNWYVD	28.13	1311.61	10	2	-0.1	656.814	66.19	2280000	F45:10687	2	P01857|IGHG1_HUMAN	Hydroxylation	N6:Hydroxylation:11.10	1940000				2280000
PLD(+15.99)RAMAELA	PLDRAMAELA	20.6	1101.55	10	2	0.8	551.782	28.15	243000	F1:5923	1	P06396|GELS_HUMAN	Hydroxylation	D3:Hydroxylation:0.00	243000
EVQLVE(+14.02)SGGD	EVQLVESGGD	19.08	1045.49	10	1	1	1046.5	41.44	399000	F4:9631	1	P01781|HV320_HUMAN	Methyl ester	E6:Methyl ester:13.50				399000
E(+14.02)VQLVESGGD	EVQLVESGGD	17.83	1045.49	10	1	1.2	1046.5	41.62	394000	F2:9704	1	P01781|HV320_HUMAN	Methyl ester	E1:Methyl ester:9.71		394000
EVH(sub Q)LVESGGD	EVHLVESGGD	28.63	1040.48	10	2	0	521.246	29.02	144000	F45:4725	6	P01781|HV320_HUMAN	Mutation		95500		90800	120000	144000	182000
EVR(sub Q)LVESGGD	EVRLVESGGD	23.64	1059.52	10	2	0.1	530.767	29.84	239000	F45:4876	5	P01781|HV320_HUMAN	Mutation			139000	178000	137000	239000	179000
EM(sub V)QLVESGGD	EMQLVESGGD	22.78	1063.45	10	1	0.3	1064.46	36.31	198000	F3:8071	3	P01781|HV320_HUMAN	Mutation		190000		198000		176000
EVH(sub Q)LVESGGG	EVHLVESGGG	18.88	982.472	10	2	-0.7	492.243	25.38		F4:5165	2	P01764|HV303_HUMAN	Mutation		33500
EVQLLESGGD(sub G)	EVQLLESGGD	18.42	1045.49	10	1	0.5	1046.5	56	357000	F46:9234	1	P01765|HV304_HUMAN	Mutation							357000
EVQLL(sub V)ESGGD	EVQLLESGGD	16.05	1045.49	10	1	1.3	1046.5	41.62	91700	F1:9425	1	P01781|HV320_HUMAN	Mutation		91600
DIVMTQSL(sub P)DS	DIVMTQSLDS	15.99	1107.51	10	2	-0.1	554.763	28.29	99900	F3:5948	1	P01625|KV402_HUMAN:P06312|KV401_HUMAN:P06313|KV403_HUMAN:P06314|KV404_HUMAN	Mutation				99900
PEVKFNW(+15.99)YVD	PEVKFNWYVD	39.62	1311.61	10	2	0.7	656.814	45.97	2850000	F1:10505	31	P01857|IGHG1_HUMAN	Oxidation (HW)	W7:Oxidation (HW):1000.00	9220000		8630000		7130000
SM(+15.99)DNNRSLDL	SMDNNRSLDL	29.42	1179.52	10	2	0	590.767	28.71	76300	F3:6056	3	P04264|K2C1_HUMAN	Oxidation (M)	M2:Oxidation (M):1000.00	78300		76300		110000
M(+15.99)SLHHLTIPY	MSLHHLTIPY	25.93	1226.61	10	2	-0.3	614.313	33.73	72600	F3:7390	1	P01011|AACT_HUMAN	Oxidation (M)	M1:Oxidation (M):1000.00			72600
PLDRAM(+15.99)AELA	PLDRAMAELA	21.23	1101.55	10	2	1.4	551.783	27.83	238000	F3:5815	3	P06396|GELS_HUMAN	Oxidation (M)	M6:Oxidation (M):1000.00	243000		238000		370000
E(-18.01)VQLVESGGD	EVQLVESGGD	38.86	1013.47	10	1	1.4	1014.48	80.92	217000	F46:13006	1	P01781|HV320_HUMAN	Pyro-glu from E	E1:Pyro-glu from E:1000.00						217000
E(-18.01)VQLVESGGG	EVQLVESGGG	28.59	955.461	10	1	0.4	956.469	78.31	144000	F46:12589	1	P01764|HV303_HUMAN	Pyro-glu from E	E1:Pyro-glu from E:1000.00						144000
Q(-17.03)GHNSVFLIK	QGHNSVFLIK	31.48	1124.6	10	2	0	563.306	37.46	102000	F1:8385	3	P02790|HEMO_HUMAN	Pyro-glu from Q	Q1:Pyro-glu from Q:1000.00	102000		104000
DIQMTQSPSP(+6.01)	DIQMTQSPSP	17.36	1108.5	10	2	1.6	555.26	23.53	185000	F4:4586	1	P01595|KV103_HUMAN	Replacement of proton by lithium	P10:Replacement of proton by lithium:99.51				185000
TQKSLSLS(+79.96)LG	TQKSLSLSLG	35.17	1112.54	10	1	0.7	1113.55	26.51	93400	F1:5445	2	P01861|IGHG4_HUMAN	Sulfation	S8:Sulfation:26.31	93400				75900
TQKS(+79.96)LSLSLG	TQKSLSLSLG	28.47	1112.54	10	1	1.3	1113.55	26.53	78700	F3:5414	1	P01861|IGHG4_HUMAN	Sulfation	S4:Sulfation:0.00			78700
PEVKFNW(+3.99)YVD	PEVKFNWYVD	21.48	1299.61	10	2	1	650.815	47.69	969000	F3:10981	5	P01857|IGHG1_HUMAN	Tryptophan oxidation to kynurenin	W7:Tryptophan oxidation to kynurenin:1000.00	964000		969000		726000
PEVKFNWYVD	PEVKFNWYVD	54.97	1295.62	10	1	0.1	1296.63	76.11	215000	F45:12607	28	P01857|IGHG1_HUMAN			89000000		85400000		42300000
VANALAHKYH	VANALAHKYH	54	1122.59	10	2	-0.5	562.304	21.46	38800	F45:3165	10	P68871|HBB_HUMAN:P02042|HBD_HUMAN			39500	142000	230000	210000	269000	132000
PSKIQLPEDE	PSKIQLPEDE	47.53	1154.58	10	2	0.1	578.298	29.97	203000	F4:6530	3	Q9NX14|NDUBB_HUMAN				184000		203000		288000
VHLTPEEKSA	VHLTPEEKSA	46.76	1109.57	10	2	0.6	555.793	21.87	194000	F4:4090	6	P68871|HBB_HUMAN			102000		113000	194000	136000	293000
FPTTKTYFPH	FPTTKTYFPH	44.49	1237.61	10	3	0.1	413.545	42.91	409000	F45:7070	7	P69905|HBA_HUMAN			313000	142000	300000	144000	409000
GLKSLVSKGT	GLKSLVSKGT	43.57	988.592	10	2	0	495.303	24.75	102000	F1:4955	3	P10412|H14_HUMAN:P16403|H12_HUMAN			102000		99700		135000
GIKSLVSKGT	GIKSLVSKGT	43.57	988.592	10	2	0	495.303	24.75	102000	F1:4955	3				102000		99700		135000
FKDLGEENFK	FKDLGEENFK	42	1225.6	10	2	1.5	613.807	27.73	141000	F3:5786	4	P02768|ALBU_HUMAN			139000	144000	141000	143000
AGFAGDDAPR	AGFAGDDAPR	40.78	975.441	10	2	-1.6	488.727	23.58	81000	F3:4623	4	P63261|ACTG_HUMAN:P60709|ACTB_HUMAN				64400	81000	62600
PLDRAMAELA	PLDRAMAELA	40.41	1085.55	10	2	-0.4	543.784	38.18	1250000	F3:8544	5	P06396|GELS_HUMAN			1220000		1250000		986000
PEVQFKWYVD	PEVQFKWYVD	40.17	1309.63	10	2	-1.4	655.823	49.51	136000	F3:11567	2	P01860|IGHG3_HUMAN			122000		136000
APSLFHLNTL	APSLFHLNTL	40.11	1111.6	10	2	-0.6	556.808	49.99	114000	F3:11717	3	Q96QB1|RHG07_HUMAN			114000		114000		94800
RVFPDKGYSF	RVFPDKGYSF	39.76	1214.61	10	2	0.3	608.312	33.64	441000	F4:7584	5	P31483|TIA1_HUMAN				442000		441000		253000
ALTNAVAHVD	ALTNAVAHVD	39.19	1009.52	10	2	0.8	505.767	27.78	363000	F3:5801	3	P69905|HBA_HUMAN			347000		363000		523000
APRTPGRHGL	APRTPGRHGL	38.79	1060.59	10	3	0.3	354.537	20.97	77900	F1:3823	3	Q96M96|FGD4_HUMAN			77900		85500	24300
TQKSLSLSPG	TQKSLSLSPG	38.43	1016.55	10	1	2.4	1017.56	26.5	359000	F3:5404	14	P01857|IGHG1_HUMAN:P01859|IGHG2_HUMAN:P01860|IGHG3_HUMAN			10800000	228000	11100000	222000	13700000	305000
EEVHDLERKY	EEVHDLERKY	38.32	1316.64	10	3	-0.4	439.886	23.89	101000	F45:3774	3	Q99733|NP1L4_HUMAN:P55209|NP1L1_HUMAN			103000		94000		101000
ESDTSYVSLK	ESDTSYVSLK	37.71	1127.53	10	2	-0.3	564.774	29.28	51700	F4:6327	4	P02741|CRP_HUMAN			55200	54000	54800	51700
VNDGDMRLAD	VNDGDMRLAD	37.08	1104.49	10	2	1.3	553.251	28.03	75900	F1:5891	2	Q08380|LG3BP_HUMAN			75900				103000
LVNEVTEFAK	LVNEVTEFAK	36.95	1148.61	10	2	0.8	575.312	34.93	259000	F4:7949	4	P02768|ALBU_HUMAN			264000	259000	284000	259000
VGDTLNLNLR	VGDTLNLNLR	36.37	1113.61	10	2	-0.2	557.814	38.84	147000	F1:8747	4	P0C0L4|CO4A_HUMAN			147000	132000	152000	138000
GLYEKLKTEL	GLYEKLKTEL	35.88	1192.67	10	2	0.3	597.343	39.51	153000	F2:9152	2	Q9UHG3|PCYOX_HUMAN				153000		149000
NLAVSQVVHK	NLAVSQVVHK	35.88	1093.62	10	2	-0.2	547.819	25.23	165000	F4:5117	4	P01011|AACT_HUMAN			171000	167000	185000	165000
EYTDASFTNR	EYTDASFTNR	35.83	1202.52	10	2	-0.6	602.267	27.27	31700	F1:5680	1	P00450|CERU_HUMAN			31700
SVSTVLTSKY	SVSTVLTSKY	35.53	1083.58	10	2	-0.1	542.798	32.52	255000	F3:7053	3	P69905|HBA_HUMAN			240000		255000		382000
NYKTTPPMLD	NYKTTPPMLD	34.77	1178.56	10	2	0.5	590.29	32.4	313000	F1:7052	5	P01859|IGHG2_HUMAN			313000		336000		445000
RVFPEKGYSF	RVFPEKGYSF	34.76	1228.62	10	2	0.5	615.32	32.72	412000	F4:7321	5	Q01085|TIAR_HUMAN				413000		412000		225000
NYKTTPPVLD	NYKTTPPVLD	34.66	1146.59	10	2	-0.1	574.303	30.57	708000	F4:6700	6	P01857|IGHG1_HUMAN:P01861|IGHG4_HUMAN				679000		708000		1050000
KTFSEHLTSY	KTFSEHLTSY	34.64	1211.58	10	2	0.4	606.799	27.02	163000	F3:5569	3	Q6ZMI0|PPR21_HUMAN			135000		163000		174000
SDLHAHKLRV	SDLHAHKLRV	34.53	1174.66	10	3	-0.3	392.56	23.64	86300	F45:3728	3	P69905|HBA_HUMAN			57000		45200		86300
EVQLVESGGD	EVQLVESGGD	33.67	1031.48	10	1	0.5	1032.48	34.18	656000	F1:7544	12	P01781|HV320_HUMAN			656000	648000	697000	659000	719000	692000
RTVNLKSATW	RTVNLKSATW	33.01	1174.65	10	2	0.1	588.33	28.11	896000	F3:5887	5	Q99814|EPAS1_HUMAN			955000		896000		342000
GYSFTTTAER	GYSFTTTAER	32.94	1131.52	10	2	-1.1	566.766	28.3	82900	F4:6038	4	P63261|ACTG_HUMAN:P60709|ACTB_HUMAN			74300	77400	72200	82900
PLDSTSRIMD	PLDSTSRIMD	32.6	1133.54	10	2	-0.5	567.776	29.78	138000	F4:6471	3	P06576|ATPB_HUMAN				143000		138000		182000
EVAFDLEIPK	EVAFDLEIPK	32.36	1159.61	10	2	-1.3	580.813	49.62	119000	F3:11606	4	P19827|ITIH1_HUMAN			107000	113000	119000	119000
KQTALVELVK	KQTALVELVK	31.94	1127.69	10	2	-0.2	564.853	29.89	98000	F1:6373	4	P02768|ALBU_HUMAN			98000	93300	97300	89700
ADLSGITGAR	ADLSGITGAR	31.37	959.504	10	2	-0.3	480.759	29.06	134000	F3:6148	4	P01011|AACT_HUMAN			137000	144000	134000	156000
GARSIHRKTF	GARSIHRKTF	31.1	1171.66	10	3	-0.2	391.56	21.21	368000	F45:3094	3	P61163|ACTZ_HUMAN			458000		660000		368000
GYSIFSYATK	GYSIFSYATK	30.94	1135.55	10	2	0.6	568.785	43.13	60500	F1:9787	1	P02741|CRP_HUMAN			60500
PDQTDGLGLS	PDQTDGLGLS	30.89	1001.47	10	1	1	1002.47	38.72	224000	F1:8717	3	P06396|GELS_HUMAN			224000		230000		198000
DTNADKQLSF	DTNADKQLSF	30.26	1137.53	10	2	0.2	569.773	34.58	41800	F4:7843	1	P06702|S10A9_HUMAN						41800
GRVQAVLTSD	GRVQAVLTSD	30.22	1044.56	10	2	-0.3	523.285	30.62	443000	F45:5004	3	Q14956|GPNMB_HUMAN			398000		409000		443000
HELQEKLSPL	HELQEKLSPL	30.03	1192.65	10	2	0.9	597.33	30.4	113000	F1:6501	3	P02647|APOA1_HUMAN			113000		121000		149000
GLSTEGIYRV	GLSTEGIYRV	29.63	1093.58	10	2	0.5	547.796	36.3	52200	F1:8104	2	Q9NRY4|RHG35_HUMAN			52200		55500
LETPDFQLFK	LETPDFQLFK	29.42	1236.64	10	2	0.6	619.327	50.46		F3:11886	3	P04217|A1BG_HUMAN				80100		90800
IYHSHIDAPK	IYHSHIDAPK	29.17	1179.6	10	3	4.5	394.21	21.54		F1:3990	2	P00450|CERU_HUMAN
ISGLIYEETR	ISGLIYEETR	28.6	1179.61	10	2	-0.7	590.814	34.9	133000	F3:7711	4	P62805|H4_HUMAN			127000	116000	133000	117000
EVQLVESGGG	EVQLVESGGG	28.5	973.472	10	1	1.4	974.48	39.55	186000	F45:6490	6	P01764|HV303_HUMAN			162000	202000	167000	207000	186000	228000
ALAEIAKAEL	ALAEIAKAEL	27.61	1027.59	10	2	-1.1	514.802	40.16	99400	F1:9058	1	P23246|SFPQ_HUMAN			99400
RPGGLGSSSL	RPGGLGSSSL	27.53	929.493	10	2	-0.4	465.754	26.49	232000	F1:5439	2	P08729|K2C7_HUMAN			232000		239000
GVIDGHIYAV	GVIDGHIYAV	26.88	1042.54	10	2	-0.4	522.279	41.43	68400	F1:9379	2	Q14145|KEAP1_HUMAN			68400		69800
RLQEDPPVGV	RLQEDPPVGV	26.48	1108.59	10	2	-0.1	555.301	30.31	68800	F2:6640	2	P63146|UBE2B_HUMAN				68800		74400
KIFEGMPVTF	KIFEGMPVTF	25.76	1167.6	10	2	-0.1	584.807	80.98	37200	F45:13428	1	Q8WX93|PALLD_HUMAN							37200
IVDGNHRLTL	IVDGNHRLTL	25.44	1136.63	10	3	-0.8	379.884	28.53	52100	F1:6036	5	Q01082|SPTB2_HUMAN			52100	120000	52200	113000		136000
RVGVGIRSSY	RVGVGIRSSY	25.42	1092.6	10	2	-0.8	547.309	27.83	422000	F46:4643	3	P33992|MCM5_HUMAN				391000		389000		422000
DRLKAIRTTL	DRLKAIRTTL	25.31	1185.72	10	3	-0.4	396.247	27.75	43000	F1:5820	4	P27987|IP3KB_HUMAN			43000		37900		69500	56700
KLLDPEDISV	KLLDPEDISV	24.27	1127.61	10	2	0.1	564.811	46.38	104000	F2:10946	2	Q01082|SPTB2_HUMAN				104000		111000
VSTVLTSKYR	VSTVLTSKYR	24.18	1152.65	10	2	-0.4	577.332	24.42	39500	F4:4872	2	P69905|HBA_HUMAN				30400		39500
EVQLLESGGG	EVQLLESGGG	23.51	987.487	10	1	0	988.495	39.6	113000	F3:8910	3	P01765|HV304_HUMAN			111000		113000		102000
APPEYHRKAV	APPEYHRKAV	23.28	1166.62	10	3	-0.2	389.88	20.81	87800	F4:3733	1	Q9UBU8|MO4L1_HUMAN						87800
LLVVYPWTQR	LLVVYPWTQR	23.2	1273.72	10	2	0	637.866	50.05	35100	F1:11742	1	P68871|HBB_HUMAN:P02042|HBD_HUMAN			35100
TRKIIIKNFD	TRKIIIKNFD	22.83	1246.74	10	3	0.8	416.587	25.76	61800	F1:5238	1	P12273|PIP_HUMAN			61800
YIADKKDVYE	YIADKKDVYE	22.26	1242.61	10	2	-0.2	622.314	23.18	33200	F1:4525	1	O14561|ACPM_HUMAN			33200
APRTVALTAL	APRTVALTAL	21.73	1011.61	10	2	-0.3	506.811	37.4	413000	F1:8371	4	P04440|DPB1_HUMAN			413000		424000		392000
KLFNGDLETF	KLFNGDLETF	21.49	1182.59	10	2	0.6	592.304	74.86	281000	F45:12389	3	Q7Z6B7|SRGP1_HUMAN			258000		261000		281000
KPRDVSSVEL	KPRDVSSVEL	20.89	1128.61	10	2	0.1	565.314	25.78	915000	F2:5299	7	Q01082|SPTB2_HUMAN			44400	1240000		1320000		1170000
SLGSALRPST	SLGSALRPST	20.51	987.535	10	2	0.8	494.775	27.75		F3:5793	1	P08670|VIME_HUMAN
TQKSLSLSLG	TQKSLSLSLG	20.27	1032.58	10	2	-0.4	517.298	46.53	173000	F46:7850	3	P01861|IGHG4_HUMAN				162000		163000		173000
KLLEEQGIFL	KLLEEQGIFL	19.25	1188.68	10	2	0.6	595.345	50.25	56500	F1:11813	2	Q5T4S7|UBR4_HUMAN			56500		61000
LPYKGSEHSL	LPYKGSEHSL	18.97	1129.58	10	3	-0.7	377.533	23.79	70100	F2:4669	3	P22748|CAH4_HUMAN				70100		74700		90500
LPRGSIPRSL	LPRGSIPRSL	18.94	1094.66	10	3	-0.6	365.892	28.78		F1:6093	1
DRMQKEITAL	DRMQKEITAL	18.86	1203.63	10	2	1	602.822	39.64	118000	F45:6504	2	P63261|ACTG_HUMAN:P60709|ACTB_HUMAN					99700		118000
VAPEEHPVLL	VAPEEHPVLL	18.82	1102.6	10	2	0.1	552.308	36.64	90900	F3:8152	1	P63261|ACTG_HUMAN:P60709|ACTB_HUMAN					90900
LAVVAGVAAE	LAVVAGVAAE	18.57	898.512	10	1	0.3	899.52	60.66	119000	F46:9973	1	Q6N075|MFSD5_HUMAN								119000
LSKGVIEEPK	LSKGVIEEPK	18.48	1098.63	10	3	-2.2	367.216	22.81	23400	F1:4416	1	Q9NWU2|GID8_HUMAN			23400
SLFPGKLEVV	SLFPGKLEVV	18.46	1087.63	10	2	-0.8	544.821	49.74	39400	F1:11650	2	Q13045|FLII_HUMAN			39400		40500
ATRGAALLSW	ATRGAALLSW	17.6	1044.57	10	2	-0.5	523.293	44.43	224000	F3:10094	1	Q14980|NUMA1_HUMAN					224000
VVKEDAFYSW	VVKEDAFYSW	16.67	1242.59	10	2	0.2	622.303	45.3	69800	F3:10322	1	Q04637|IF4G1_HUMAN					69800
KPFDQTTISL	KPFDQTTISL	16.47	1148.61	10	2	0.1	575.311	42.31	112000	F4:9861	1	Q15417|CNN3_HUMAN						112000
LSSPRASQSL	LSSPRASQSL	16.39	1044.56	10	2	0.7	523.286	24.98	235000	F1:5015	2	Q8NG48|LINES_HUMAN			235000		245000
VPAKAKLTKL	VPAKAKLTKL	16.36	1067.71	10	3	-1.4	356.909	22.42	25400	F1:4301	2	P51825|AFF1_HUMAN			25400		27100
RTVAVGIVAI	RTVAVGIVAI	15.6	997.628	10	2	0.5	499.822	44.26	173000	F2:10418	1	P21781|FGF7_HUMAN				173000
S(+42.01)DLHAHKLRVD	SDLHAHKLRVD	28.98	1331.69	11	3	-1.1	444.905	22.47	33400	F3:4313	1	P69905|HBA_HUMAN	Acetylation (N-term)	S1:Acetylation (N-term):1000.00			33400
TKAVTKY(+183.04)TSSK	TKAVTKYTSSK	27.82	1395.71	11	3	0.8	466.243	21.38	190000	F1:3930	3	P62807|H2B1C_HUMAN:Q93079|H2B1H_HUMAN	Aminoethylbenzenesulfonylation	Y7:Aminoethylbenzenesulfonylation:24.44	190000		223000		110000
AASK(+183.04)ERSGVSL	AASKERSGVSL	24.83	1286.63	11	2	-0.5	644.321	24.97	48200	F4:5031	2	P10412|H14_HUMAN:P16403|H12_HUMAN	Aminoethylbenzenesulfonylation	K4:Aminoethylbenzenesulfonylation:27.96		36900		48200
YYC(+57.02)FQGNQFLR	YYCFQGNQFLR	46.82	1494.67	11	2	0.6	748.343	43.28	332000	F4:10113	5	P02790|HEMO_HUMAN	Carbamidomethylation	C3:Carbamidomethylation:1000.00	311000	312000	320000	332000
YTQ(+.98)KSLSLSPG	YTQKSLSLSPG	30.06	1180.6	11	2	-0.3	591.306	30.52	234000	F2:6706	2	P01857|IGHG1_HUMAN:P01859|IGHG2_HUMAN	Deamidation (NQ)	Q3:Deamidation (NQ):1000.00		234000		231000
SSVPGVRLLQ(+.98)D	SSVPGVRLLQD	22.42	1170.62	11	2	-0.4	586.319	60.62	163000	F45:9828	2	P08670|VIME_HUMAN	Deamidation (NQ)	Q10:Deamidation (NQ):1000.00	158000				163000
NHYTQKSLSLS(-18.01)	NHYTQKSLSLS	16.11	1258.63	11	2	-0.2	630.322	25.72	41300	F2:5278	1	P01857|IGHG1_HUMAN:P01859|IGHG2_HUMAN:P01861|IGHG4_HUMAN	Dehydration	S11:Dehydration:9.40		41300
SELHC(-33.99)DKLHVD	SELHCDKLHVD	15.26	1260.61	11	3	-2.7	421.209	23.32	25400	F3:4557	1	P68871|HBB_HUMAN:P02042|HBD_HUMAN	Dehydroalanine (C)	C5:Dehydroalanine (C):1000.00			25400
KK(+31.99)YVLPNFEVK	KKYVLPNFEVK	17.74	1395.78	11	2	-2.4	698.894	32.17	197000	F2:7177	1	P0C0L4|CO4A_HUMAN	Dihydroxy	K2:Dihydroxy:0.00		197000
PLD(+15.99)RAMAELAA	PLDRAMAELAA	21.49	1172.59	11	2	0.3	587.3	29.22	196000	F3:6194	1	P06396|GELS_HUMAN	Hydroxylation	D3:Hydroxylation:0.00			196000
P(+15.99)LDRAMAELAA	PLDRAMAELAA	21.15	1172.59	11	2	0.4	587.301	36.41	414000	F45:5983	1	P06396|GELS_HUMAN	Hydroxylation	P1:Hydroxylation:8.22					414000
PKFEVIEKPE(sub Q)A	PKFEVIEKPEA	19.2	1285.69	11	2	1.4	643.854	28.98		F1:6147	1	P18859|ATP5J_HUMAN	Mutation
EITALAPSTM(+15.99)K	EITALAPSTMK	26.98	1176.61	11	2	-0.4	589.31	28.24	90600	F4:6021	2	P63261|ACTG_HUMAN:P60709|ACTB_HUMAN	Oxidation (M)	M10:Oxidation (M):1000.00		88100		90600
LNNM(+15.99)RSQYEQL	LNNMRSQYEQL	21.29	1410.66	11	2	0.8	706.336	26.95	47700	F4:5648	2	P13645|K1C10_HUMAN	Oxidation (M)	M4:Oxidation (M):1000.00		50700		47700
ETLFSVM(+15.99)PGLK	ETLFSVMPGLK	19.29	1236.64	11	2	1.1	619.329	43.76	75000	F4:10244	1	Q14624|ITIH4_HUMAN	Oxidation (M)	M7:Oxidation (M):1000.00				75000
SDLHAHKLRVD	SDLHAHKLRVD	59.6	1289.68	11	2	0.6	645.85	22.31	1780000	F45:3403	23	P69905|HBA_HUMAN			30000000	147000	26700000	216000	42300000	164000
HANSPNKKFYQ	HANSPNKKFYQ	50.27	1332.66	11	3	0.5	445.227	20.97	129000	F3:3815	5	P40939|ECHA_HUMAN			152000		161000		71700
APRPASGPIRP	APRPASGPIRP	48.57	1117.64	11	3	-2.4	373.552	22.26	89900	F3:4243	3	P26373|RL13_HUMAN			99100		89800		67700
PKFEVIEKPQA	PKFEVIEKPQA	48.56	1284.71	11	2	0.8	643.362	28.08	1470000	F3:5879	15	P18859|ATP5J_HUMAN			10600000	139000	9320000	133000	14300000	229000
PAKSAPAPKKG	PAKSAPAPKKG	47.89	1050.62	11	2	0.9	526.317	19.75	17200	F45:2782	4	P62807|H2B1C_HUMAN:Q93079|H2B1H_HUMAN			43700				50200
APMFVMGVNHE	APMFVMGVNHE	47.62	1230.55	11	2	-0.1	616.283	41.15	111000	F4:9557	2	P04406|G3P_HUMAN				113000		111000
HLTPEEKSAVT	HLTPEEKSAVT	47.59	1210.62	11	2	1.3	606.318	21.8	171000	F4:4063	6	P68871|HBB_HUMAN			103000	179000	107000	171000	126000	249000
YTQKSLSLSPG	YTQKSLSLSPG	46.55	1179.61	11	1	0.9	1180.62	29.1	134000	F4:6269	7	P01857|IGHG1_HUMAN:P01859|IGHG2_HUMAN				5080000		4970000		6520000
PVIQERHNGYD	PVIQERHNGYD	46.27	1326.63	11	3	-0.5	443.218	22.56	97700	F45:3491	4	P12532|KCRU_HUMAN			61000		58200		130000
GVANALAHKYH	GVANALAHKYH	45.96	1179.61	11	2	-0.1	590.815	22.76	33500	F4:4363	5	P68871|HBB_HUMAN:P02042|HBD_HUMAN				275000		462000		282000
SSSKGSLGGGF	SSSKGSLGGGF	45.53	982.472	11	2	-0.3	492.243	26.72	74000	F3:5481	6	P13645|K1C10_HUMAN			63000	254000	74000		109000	155000
KLFGAAEVQRF	KLFGAAEVQRF	45.43	1264.69	11	3	-0.8	422.571	35.68	651000	F4:8143	7	Q13813|SPTN1_HUMAN				858000		849000		363000
SSVPGVRLLQD	SSVPGVRLLQD	44.11	1169.64	11	2	0.3	585.828	39.93	2180000	F1:9010	8	P08670|VIME_HUMAN			2180000	62400	2190000		1790000
PPYTVVYFPVR	PPYTVVYFPVR	43.75	1336.72	11	2	0.7	669.367	48.96	53100	F3:11373	1	P09211|GSTP1_HUMAN					53100
ALTNAVAHVDD	ALTNAVAHVDD	43.45	1124.55	11	2	-0.5	563.28	28.22	794000	F3:5924	5	P69905|HBA_HUMAN			774000	38300	794000	41700	833000
DSYVGDEAQSK	DSYVGDEAQSK	42.67	1197.51	11	2	0.2	599.765	22.22	39400	F1:4238	4	P63261|ACTG_HUMAN:P60709|ACTB_HUMAN			39400	33600	39900	38900
GAAQLALDKSD	GAAQLALDKSD	42.58	1087.55	11	2	-0.4	544.783	27.33	205000	F3:5672	3	P49748|ACADV_HUMAN			224000		205000		266000
HDEGYGPPPPH	HDEGYGPPPPH	42.33	1201.52	11	2	-1.1	601.764	21.82	66500	F3:4089	1	P14866|HNRPL_HUMAN					66500
GAGGALFVHRD	GAGGALFVHRD	42.05	1098.56	11	2	-0.4	550.286	25.55	88200	F4:5214	3	P19404|NDUV2_HUMAN				94900		88200		107000
PEVKFNWYVDG	PEVKFNWYVDG	41.46	1352.64	11	2	1	677.328	48.4	356000	F3:11198	4	P01857|IGHG1_HUMAN			369000		356000
GGYTLVSGYPK	GGYTLVSGYPK	40	1140.58	11	2	1.2	571.299	33.99	107000	F1:7489	4	P02790|HEMO_HUMAN			107000	97800	111000	103000
SVSTVLTSKYR	SVSTVLTSKYR	39.93	1239.68	11	2	-1.1	620.848	26.61	534000	F4:5539	7	P69905|HBA_HUMAN			34800	797000		834000		1050000
SPNQARAQAAL	SPNQARAQAAL	38.95	1125.59	11	2	-0.5	563.802	23.28	33700	F4:4518	3	P26599|PTBP1_HUMAN				34000		33700		37600
AASKERSGVSL	AASKERSGVSL	38.78	1103.59	11	2	-0.9	552.803	22.47	616000	F45:3457	7	P10412|H14_HUMAN:P16403|H12_HUMAN			766000	400000	415000	408000	616000	482000
LALDLEIATYR	LALDLEIATYR	38.66	1276.7	11	2	-0.8	639.358	50.4	60300	F4:12013	4	P04264|K2C1_HUMAN				21500		60300	63900	83300
LALDIEIATYR	LALDIEIATYR	38.66	1276.7	11	2	-0.8	639.358	50.4	60300	F4:12013	4	P05787|K2C8_HUMAN:P08729|K2C7_HUMAN				21500		60300	63900	83300
PITVTVPVEVS	PITVTVPVEVS	38.54	1139.64	11	1	0.8	1140.65	80.31	264000	F45:13259	4	P10909|CLUS_HUMAN							264000	59900
PLDRAMAELAA	PLDRAMAELAA	38.38	1156.59	11	2	0.7	579.303	39.94	1170000	F1:9014	7	P06396|GELS_HUMAN			1170000		1180000		902000
SARQSTLDKEL	SARQSTLDKEL	37.48	1246.65	11	3	-0.5	416.558	23.93	228000	F1:4746	5	P04003|C4BPA_HUMAN			542000		522000		283000
TPSLVKSTSQL	TPSLVKSTSQL	36.94	1159.64	11	2	0	580.83	31.29	97900	F2:6924	3	Q06055|AT5G2_HUMAN				97900		104000		148000
KTWEEGKVLIF	KTWEEGKVLIF	36.67	1348.74	11	2	0.4	675.377	43.61	237000	F1:9912	3	Q12797|ASPH_HUMAN			237000		230000
ELDESLQVAER	ELDESLQVAER	36.39	1287.63	11	2	0.8	644.823	32.79	59700	F4:7339	3	P10909|CLUS_HUMAN				54600	55300	59700
AEEEAATRIPA	AEEEAATRIPA	36.33	1156.57	11	2	-0.4	579.293	28.51	78600	F45:4634	1	Q13409|DC1I2_HUMAN							78600
SSPVTKSFNRG	SSPVTKSFNRG	36.15	1178.6	11	3	-1.5	393.875	21.85		F45:3299	3	P01834|IGKC_HUMAN							73100	19900
IVERPLPGYPD	IVERPLPGYPD	35.53	1254.66	11	2	-0.1	628.338	34.52	551000	F3:7600	5	Q6NZI2|PTRF_HUMAN			556000		551000		520000
NFPSPVDAAFR	NFPSPVDAAFR	35.3	1219.6	11	2	0.7	610.807	44.36	287000	F3:10078	4	P02790|HEMO_HUMAN			267000	278000	287000	279000
YVEFTRSLFVN	YVEFTRSLFVN	34.62	1373.7	11	2	-0.1	687.856	49.19	54100	F1:11465	1	Q13813|SPTN1_HUMAN			54100
DIQMTQSPSSL	DIQMTQSPSSL	34.56	1205.56	11	1	0.7	1206.57	45.08	85600	F2:10613	3	P01600|KV108_HUMAN:P01601|KV109_HUMAN:P01613|KV121_HUMAN:P01605|KV113_HUMAN				85600		149000
EIVLTQSPGTL	EIVLTQSPGTL	34.55	1156.63	11	1	-0.8	1157.64	49.52	72300	F3:11572	3	P18136|KV313_HUMAN:P18135|KV312_HUMAN:P01621|KV303_HUMAN:P01623|KV305_HUMAN:P01622|KV304_HUMAN:P04206|KV307_HUMAN			68000		72300		77700
VYKVLKQVHPD	VYKVLKQVHPD	34.53	1324.75	11	3	-1.4	442.59	23.76	84200	F4:4660	3	P62807|H2B1C_HUMAN:P58876|H2B1D_HUMAN:Q93079|H2B1H_HUMAN:Q99877|H2B1N_HUMAN:Q8N257|H2B3B_HUMAN				78200		84200		84700
ASSPGGVYATR	ASSPGGVYATR	34.06	1064.53	11	2	0.1	533.27	22.55	44000	F2:4299	4	P08670|VIME_HUMAN				44000		41600		48100
AAPDEKVLDSG	AAPDEKVLDSG	34.04	1100.53	11	2	1.2	551.275	26	76900	F3:5273	6	P01833|PIGR_HUMAN			72100	53700	76900	56200	102000	72600
ITLLSALVETR	ITLLSALVETR	33.74	1214.72	11	2	0.2	608.369	81.2	136000	F45:13512	6	P01011|AACT_HUMAN							136000
VLSPADKTNVK	VLSPADKTNVK	33.61	1170.66	11	3	-2.2	391.227	21.63		F46:3375	2	P69905|HBA_HUMAN								39800
DDLYVSDAFHK	DDLYVSDAFHK	33.47	1308.6	11	2	0.4	655.307	34.7	60200	F3:7648	1	P01008|ANT3_HUMAN					60200
SVKGRFTISRD	SVKGRFTISRD	33.39	1264.69	11	3	-1.5	422.57	22.54	930000	F4:4298	5	P01764|HV303_HUMAN:P01781|HV320_HUMAN:P01772|HV311_HUMAN:P01765|HV304_HUMAN:P01762|HV301_HUMAN			48300	806000	37600	930000		680000
RNVSTGDVNVE	RNVSTGDVNVE	31.99	1188.57	11	2	0	595.294	23.88	68700	F4:4698	3	P13645|K1C10_HUMAN				67000		68700		98800
YDVEKNNSRIK	YDVEKNNSRIK	31.7	1364.7	11	3	-0.5	455.909	21.15	28300	F46:3222	2	P10412|H14_HUMAN:P16403|H12_HUMAN						17700		28300
PAYHSSLMDPD	PAYHSSLMDPD	31.3	1231.52	11	2	-0.5	616.766	30.52	95400	F4:6684	2	O15145|ARPC3_HUMAN				86400		95400
PLTITSSLSSD	PLTITSSLSSD	31.24	1119.57	11	1	0.2	1120.57	46.31	163000	F1:10599	4	P02511|CRYAB_HUMAN			163000	54800	164000	52900
SLGSALRPSTS	SLGSALRPSTS	31.23	1074.57	11	2	-0.4	538.29	27.41	95800	F1:5727	2	P08670|VIME_HUMAN			95800				131000
EVQLVESGGGL	EVQLVESGGGL	30.97	1086.56	11	1	0.3	1087.56	46.22	84900	F1:10572	2	P01764|HV303_HUMAN			84900		84700
YTQKSLSLSLG	YTQKSLSLSLG	29.99	1195.64	11	2	-0.2	598.83	37.36	152000	F3:8326	2	P01861|IGHG4_HUMAN			153000		152000
GGRVQAVLTSD	GGRVQAVLTSD	29.46	1101.58	11	2	-0.8	551.796	31.15	712000	F45:5087	4	Q14956|GPNMB_HUMAN			635000		649000		712000
VDVSKPDLTAA	VDVSKPDLTAA	29.39	1114.59	11	2	0.3	558.301	31.14	38300	F4:6873	1	P08670|VIME_HUMAN						38300
AGRHGDSVRNS	AGRHGDSVRNS	29.33	1154.55	11	2	1.9	578.285	19.87	45300	F46:2911	1	P04264|K2C1_HUMAN								45300
RPRNPAGRTGL	RPRNPAGRTGL	29.32	1193.67	11	3	0	398.899	21.31	65900	F3:3903	2	Q9BW91|NUDT9_HUMAN					65900
SGVPDRFSGSG	SGVPDRFSGSG	29.05	1064.49	11	2	1.6	533.252	25.38	77900	F3:5110	3	P01625|KV402_HUMAN:P06312|KV401_HUMAN:P06313|KV403_HUMAN:P06314|KV404_HUMAN:P01617|KV204_HUMAN:P06309|KV205_HUMAN:P06310|KV206_HUMAN			70600		77900		95200
RPSSSRSYVTT	RPSSSRSYVTT	28.74	1239.62	11	2	0.3	620.818	21.42	240000	F46:3299	4	P08670|VIME_HUMAN				277000			134000	294000
GQVVSSHKREI	GQVVSSHKREI	28.52	1238.67	11	3	0.5	413.899	21.01	12200	F4:3807	3	P19012|K1C15_HUMAN						12200		20100
EKPAVTAAPKK	EKPAVTAAPKK	28.02	1138.67	11	3	-0.4	380.564	20.49	13800	F45:2927	1	P02511|CRYAB_HUMAN							13800
KSPIFGPEEVN	KSPIFGPEEVN	27.05	1215.61	11	2	-0.8	608.813	46.09	99300	F45:7624	1	P01833|PIGR_HUMAN							99300
KLLDNGALTSF	KLLDNGALTSF	26.85	1177.63	11	2	-1.4	589.824	46.57	1030000	F2:11002	7	Q07954|LRP1_HUMAN				1030000	63500	1040000		930000
KINLSQKKTSI	KINLSQKKTSI	26.76	1258.76	11	3	-1.2	420.594	22.43	39500	F1:4306	2	P53618|COPB_HUMAN			39500		42600
PEVRPTSAVAA	PEVRPTSAVAA	26.64	1096.59	11	2	0	549.301	24.7	159000	F3:4923	3	P02656|APOC3_HUMAN			154000		159000		188000
VQFELHYQEVK	VQFELHYQEVK	26.58	1418.72	11	3	-1.6	473.913	33.36	49200	F4:7500	2	P19823|ITIH2_HUMAN			48400			49200
GMAKPNMIISV	GMAKPNMIISV	24.68	1159.61	11	2	0.1	580.812	42.6	1510000	F4:9932	4	P15090|FABP4_HUMAN				1470000		1510000
KAFENVTDLQW	KAFENVTDLQW	24.2	1349.66	11	2	0.2	675.838	48.86	99200	F1:11361	2	P51884|LUM_HUMAN			99200		99300
GKVKVGVNGFG	GKVKVGVNGFG	23.23	1060.6	11	2	3.4	531.311	26.15	58300	F4:5407	1	P04406|G3P_HUMAN						58300
IPYHSEVPVSL	IPYHSEVPVSL	22.77	1239.65	11	2	0.5	620.832	41.8	265000	F4:9726	3	Q01082|SPTB2_HUMAN				250000		265000		247000
RTLGEGHRAEY	RTLGEGHRAEY	21.97	1287.63	11	3	-2.5	430.217	21.57	18600	F45:3199	2	Q7Z6B7|SRGP1_HUMAN							18600
KPNANRIALDF	KPNANRIALDF	21.91	1257.68	11	2	0.3	629.849	33.95	97400	F2:7674	2	P17931|LEG3_HUMAN				97400		101000
GLVDEKALAQA	GLVDEKALAQA	21.75	1113.6	11	2	0.1	557.809	34.7	56900	F2:7887	1	Q13363|CTBP1_HUMAN:P56545|CTBP2_HUMAN				56900
AVFPSIVGRPR	AVFPSIVGRPR	20.87	1197.7	11	3	-1.5	400.239	33.29	137000	F2:7489	1	P63261|ACTG_HUMAN:P60709|ACTB_HUMAN				137000
SGVHTFPAVLQ	SGVHTFPAVLQ	20.55	1154.61	11	2	-1.1	578.311	39.54	87800	F3:8896	5	P01857|IGHG1_HUMAN:P01859|IGHG2_HUMAN:P01861|IGHG4_HUMAN:P01860|IGHG3_HUMAN			87800	118000	87800	125000		117000
NVSRAKAVRAL	NVSRAKAVRAL	19.64	1183.71	11	3	-2.1	395.578	21.74		F1:4064	2	E9PAV3|NACAM_HUMAN							74500
GPNPKSSRTTL	GPNPKSSRTTL	19.63	1156.62	11	2	-0.2	579.317	21.4	34500	F46:3292	1	P17480|UBF1_HUMAN								34500
KTKQDEVNAAW	KTKQDEVNAAW	19.55	1288.64	11	2	0	645.328	25.02	51700	F2:5054	2	Q13813|SPTN1_HUMAN				51700		50200
KSFGSAQEFAW	KSFGSAQEFAW	18.21	1256.58	11	2	0.2	629.299	44.15	417000	F3:10021	4	P35606|COPB2_HUMAN			415000		417000
SGVPSRFSGSG	SGVPSRFSGSG	17.84	1036.49	11	2	-0.5	519.254	24.03	28800	F3:4762	1	P01600|KV108_HUMAN:P01601|KV109_HUMAN:P01596|KV104_HUMAN					28800
INKRTNAENEF	INKRTNAENEF	17.39	1334.66	11	2	0.5	668.337	22.52	30900	F45:3477	1	P04264|K2C1_HUMAN							30900
RVLEKPESLLL	RVLEKPESLLL	16.11	1295.78	11	2	0.3	648.898	39.99	297000	F4:9258	2	Q5JTD0|TJAP1_HUMAN						297000
ARKSTGGKAPR	ARKSTGGKAPR	15.88	1127.65	11	3	0	376.891	19.48		F3:3453	1	Q71DI3|H32_HUMAN:P68431|H31_HUMAN:Q16695|H31T_HUMAN
KTVVNKDVFRD	KTVVNKDVFRD	15.52	1319.72	11	3	-1.2	440.913	24.52	30000	F46:3993	1	P61353|RL27_HUMAN								30000
LSPIYNLVPVK	LSPIYNLVPVK	15.39	1241.74	11	2	-0.4	621.876	49.28	22500	F1:11500	1	P02748|CO9_HUMAN			22500
KPAGPPGILAL	KPAGPPGILAL	15.22	1032.63	11	2	0	517.324	67.54	348000	F46:11059	1	P35579|MYH9_HUMAN								348000
EFQVPTFTIPK	EFQVPTFTIPK	15.09	1305.7	11	2	1	653.856	50.51		F4:12051	1	P04114|APOB_HUMAN
PEAASAPGSGNP(-.98)	PEAASAPGSGNP	29.41	1052.49	12	1	-0.4	1053.5	21.54	16700	F45:3188	1	P81605|DCD_HUMAN	Amidation	P12:Amidation:1000.00					16700
SSPVTKSFNRGE(-.98)	SSPVTKSFNRGE	22.56	1306.66	12	2	0.5	654.339	21.74	29100	F45:3263	3	P01834|IGKC_HUMAN	Amidation	E12:Amidation:1000.00					29100	16000
YIC(+57.02)ENQDSISSK	YICENQDSISSK	43.41	1442.63	12	2	-0.1	722.325	24.09	83700	F4:4767	4	P02768|ALBU_HUMAN	Carbamidomethylation	C3:Carbamidomethylation:1000.00	91300	80300	90300	83700
DEELSC(+57.02)TVVELK	DEELSCTVVELK	41.17	1420.68	12	2	0.8	711.346	42.62	207000	F1:9651	4	P01011|AACT_HUMAN	Carbamidomethylation	C6:Carbamidomethylation:1000.00	207000	209000	222000	222000
SPVTKSFNRGEC(+47.98)	SPVTKSFNRGEC	36.1	1371.61	12	2	-0.8	686.811	22.91	57300	F3:4442	6	P01834|IGKC_HUMAN	Cysteine oxidation to cysteic acid	C12:Cysteine oxidation to cysteic acid:1000.00	54800	42800	57300	48100	77300	75100
SPVTKSFNRGEC(+119.00)	SPVTKSFNRGEC	24.03	1442.63	12	2	0.6	722.322	21.73	42400	F45:3259	1	P01834|IGKC_HUMAN	Cysteinylation	C12:Cysteinylation:1000.00					42400
HYTQ(+.98)KSLSLSPG	HYTQKSLSLSPG	35.04	1317.66	12	2	-0.9	659.835	26.72	138000	F4:5572	3	P01857|IGHG1_HUMAN:P01859|IGHG2_HUMAN	Deamidation (NQ)	Q4:Deamidation (NQ):1000.00		134000		138000		238000
MY(sub P)DPAKSAPAPK	MYDPAKSAPAPK	25.53	1274.63	12	2	0.6	638.324	22.16	41000	F45:3374	1	Q93079|H2B1H_HUMAN	Mutation						41000
NFL(sub M)LTQPHSVSE	NFLLTQPHSVSE	24	1370.68	12	2	0.8	686.349	38.31	90500	F1:8606	2	P06319|LV605_HUMAN	Mutation		90500
S(sub N)FMLTQPHSVSD(sub E)	SFMLTQPHSVSD	15.3	1347.61	12	2	0.3	674.814	36.22	442000	F3:8049	1	P06319|LV605_HUMAN	Mutation				442000
EVPLNTIIFM(+15.99)GR	EVPLNTIIFMGR	35.28	1404.74	12	2	1.6	703.38	50.19	131000	F1:11792	4	P01008|ANT3_HUMAN	Oxidation (M)	M10:Oxidation (M):1000.00	131000	124000	121000	134000
AVM(+15.99)DDFAAFVEK	AVMDDFAAFVEK	34.16	1357.62	12	2	1.1	679.819	46.61	64600	F4:10973	2	P02768|ALBU_HUMAN	Oxidation (M)	M3:Oxidation (M):1000.00		60400		64600
NFM(+15.99)LTQPHSVSE	NFMLTQPHSVSE	33.8	1404.63	12	2	0.2	703.325	32.6	75000	F3:7075	1	P06319|LV605_HUMAN	Oxidation (M)	M3:Oxidation (M):1000.00			75000
M(+15.99)SLHHLTIPYFR	MSLHHLTIPYFR	24.57	1529.78	12	3	-0.7	510.934	37.87	193000	F3:8453	1	P01011|AACT_HUMAN	Oxidation (M)	M1:Oxidation (M):1000.00			193000
AAFTEC(+114.04)CQAADK	AAFTECCQAADK	27.14	1370.56	12	2	-1.8	686.286	23.34	33200	F3:4563	1	P02768|ALBU_HUMAN	Ubiquitin	C6:Ubiquitin:0.00			33200
AAFTECC(+114.04)QAADK	AAFTECCQAADK	23.4	1370.56	12	2	-0.5	686.287	23.37	33300	F1:4583	1	P02768|ALBU_HUMAN	Ubiquitin	C7:Ubiquitin:0.00	33300
LIFAGK(+114.04)QLEDGR	LIFAGKQLEDGR	20.76	1459.78	12	3	-0.7	487.6	32.59	82400	F3:7072	2	P62979|RS27A_HUMAN:P62987|RL40_HUMAN:P0CG47|UBB_HUMAN:P0CG48|UBC_HUMAN	Ubiquitin	K6:Ubiquitin:1000.00	76000		82400
LKECC(+114.04)EKPLLEK	LKECCEKPLLEK	17.2	1545.79	12	3	-2	516.269	22.63	34500	F1:4363	1	P02768|ALBU_HUMAN	Ubiquitin	C5:Ubiquitin:0.00	34500
TRTHINYGVKGD	TRTHINYGVKGD	60.98	1359.69	12	3	0.3	454.237	21.71	483000	F45:3252	5	P40939|ECHA_HUMAN			771000		586000		561000
NYKTTPPMLDSD	NYKTTPPMLDSD	59.75	1380.62	12	2	0.2	691.319	32.44	269000	F3:7032	6	P01859|IGHG2_HUMAN			249000	253000	269000	258000	353000	328000
NYKTTPPVLDSD	NYKTTPPVLDSD	54.12	1348.65	12	2	0.3	675.333	30.79	1210000	F4:6769	5	P01857|IGHG1_HUMAN:P01861|IGHG4_HUMAN				1160000		1210000		1490000
DFMLTQPHSVSE	DFMLTQPHSVSE	53.52	1389.62	12	2	0.2	695.819	41.1	139000	F1:9289	2	P06317|LV603_HUMAN:P01721|LV601_HUMAN			139000		145000
AAPDEKVLDSGF	AAPDEKVLDSGF	52.86	1247.6	12	2	0	624.809	38.89	1040000	F3:8735	6	P01833|PIGR_HUMAN			994000		1040000		918000
VHLTPEEKSAVT	VHLTPEEKSAVT	52.24	1309.69	12	2	0.9	655.852	23.99	178000	F1:4762	4	P68871|HBB_HUMAN			220000		170000		188000
HLTPEEKSAVTA	HLTPEEKSAVTA	52.21	1281.66	12	2	0.2	641.836	22.4	3540000	F3:4287	11	P68871|HBB_HUMAN			3540000	69300	3630000	72000	3590000	74900
VTFQLTYEEVLK	VTFQLTYEEVLK	49.28	1468.78	12	2	1.2	735.399	80.77	59700	F45:13368	3	P19827|ITIH1_HUMAN						41200	59700	75700
GGAAQLALDKSD	GGAAQLALDKSD	49.14	1144.57	12	2	1.3	573.294	27.58	474000	F3:5742	3	P49748|ACADV_HUMAN			472000		474000		727000
GQVINETSQHHD	GQVINETSQHHD	48.72	1363.61	12	3	0.4	455.545	20.99	34700	F45:3055	4	P08670|VIME_HUMAN							77300
GPDVLTATVSGK	GPDVLTATVSGK	48.34	1143.61	12	2	-0.8	572.814	32.55	51000	F3:7061	4	Q14624|ITIH4_HUMAN			53800	49000	51000	53200
PVTVTRTTITTT	PVTVTRTTITTT	47.3	1289.72	12	2	1.1	645.868	28.5	40500	F1:6027	2	Q96S97|MYADM_HUMAN			40500		39800
IIRSMPEQTGEK	IIRSMPEQTGEK	46.98	1387.71	12	3	0.5	463.579	22.79	50200	F45:3547	3	P62888|RL30_HUMAN			49400		47900		50100
EEANNDLENKIQ	EEANNDLENKIQ	46.97	1415.65	12	2	0.2	708.834	26.46	128000	F4:5496	3	P35527|K1C9_HUMAN				129000		128000		168000
HYTQKSLSLSPG	HYTQKSLSLSPG	46.94	1316.67	12	2	-0.3	659.343	25.55	2920000	F4:5213	12	P01857|IGHG1_HUMAN:P01859|IGHG2_HUMAN			75300	3550000	88200	3490000	98500	3630000
SKKAVTKAQKKD	SKKAVTKAQKKD	46.8	1330.79	12	3	0.8	444.605	19.39	51200	F45:2716	4	P62807|H2B1C_HUMAN:P58876|H2B1D_HUMAN:Q93079|H2B1H_HUMAN:Q99877|H2B1N_HUMAN:Q8N257|H2B3B_HUMAN			31200		28000		51200
SFLKAVPSQKRT	SFLKAVPSQKRT	44.76	1360.78	12	3	-1.3	454.601	23.27	381000	F4:4513	5	P31949|S10AB_HUMAN				386000		415000		319000
SHGSQETDEEFD	SHGSQETDEEFD	44.33	1379.51	12	2	0.8	690.764	23.63	85700	F3:4637	5	P20674|COX5A_HUMAN			85500	35400	85700	34600	79700
ALYLQYTDETFR	ALYLQYTDETFR	43.22	1518.74	12	2	0.5	760.375	46.19	189000	F1:10565	4	P00450|CERU_HUMAN			189000	190000	195000	203000
HAGEYGAEALER	HAGEYGAEALER	42.68	1301.6	12	2	0.8	651.808	24.32	87300	F2:4839	3	P69905|HBA_HUMAN				87300		87500		96000
VNVEINVAPGKD	VNVEINVAPGKD	41.75	1253.66	12	2	0.1	627.838	33.35	65500	F2:7509	2	P35527|K1C9_HUMAN				65500		57000
NFMLTQPHSVSE	NFMLTQPHSVSE	41.61	1388.64	12	2	0.2	695.327	35.97	221000	F1:8021	3	P06319|LV605_HUMAN			221000		228000		185000
VLSPADKTNVKA	VLSPADKTNVKA	40.39	1241.7	12	2	-0.3	621.856	22.49	624000	F3:4317	8	P69905|HBA_HUMAN			2270000		2210000	39300	2310000
ATPKKSAKKTPK	ATPKKSAKKTPK	40.21	1283.79	12	3	0.6	428.938	19.43	15400	F45:2725	2	P10412|H14_HUMAN:P16403|H12_HUMAN					10400		15400
FTLTISRLEPED	FTLTISRLEPED	39.95	1419.72	12	2	0.6	710.87	48.87	99500	F1:11364	3	P18136|KV313_HUMAN:P18135|KV312_HUMAN:P01621|KV303_HUMAN:P01623|KV305_HUMAN:P01622|KV304_HUMAN:P04206|KV307_HUMAN			99500		99800		126000
KGGRVQAVLTSD	KGGRVQAVLTSD	39.42	1229.67	12	2	-0.2	615.843	27.35	198000	F45:4442	6	Q14956|GPNMB_HUMAN			398000		387000		413000
HPDTGISSKAMG	HPDTGISSKAMG	39.37	1199.56	12	2	-0.2	600.787	22	44200	F3:4154	3	P62807|H2B1C_HUMAN:P58876|H2B1D_HUMAN:Q93079|H2B1H_HUMAN:Q99877|H2B1N_HUMAN:Q8N257|H2B3B_HUMAN					44200		55700
SLEGDHSTPPSA	SLEGDHSTPPSA	39.36	1196.53	12	2	0	599.273	22.97	104000	F1:4464	5	A6NMY6|AXA2L_HUMAN:P07355|ANXA2_HUMAN			104000	233000		241000	111000	248000
GPSVFPLAPSSK	GPSVFPLAPSSK	39.2	1185.64	12	2	-0.7	593.827	39.45	78600	F3:8875	2	P01857|IGHG1_HUMAN			77300		78600
ALQDQLVLVAAK	ALQDQLVLVAAK	38.57	1267.75	12	2	-0.8	634.882	44.88	61100	F1:10245	2	P01019|ANGT_HUMAN			61100		67400
SALRPSTSRSLY	SALRPSTSRSLY	38.03	1336.71	12	3	-1.2	446.577	25.73	337000	F4:5273	3	P08670|VIME_HUMAN				324000		337000		416000
LSDLHAHKLRVD	LSDLHAHKLRVD	37.75	1402.77	12	3	-1.7	468.596	23.09	268000	F4:4456	5	P69905|HBA_HUMAN				202000		366000		152000
PVQPAVLQVHQT	PVQPAVLQVHQT	37.1	1315.72	12	2	0.2	658.87	31.23	59900	F4:6896	2	O95810|SDPR_HUMAN				57800		59900
NVGPLIIKKKET	NVGPLIIKKKET	37.01	1338.82	12	3	-2.1	447.281	23.67	53100	F4:4630	2	Q9NZ45|CISD1_HUMAN				51900		53100
AIEDYINEFSVR	AIEDYINEFSVR	36.67	1454.7	12	2	-1.4	728.358	50.47		F2:12075	2	P02748|CO9_HUMAN
GSGGGGGGHGSY	GSGGGGGGHGSY	36.38	948.369	12	2	0.9	475.192	20.57	95900	F4:3664	3	P04264|K2C1_HUMAN				114000		95900		52000
KLLDPEDVAVQL	KLLDPEDVAVQL	36.36	1338.74	12	2	0.3	670.377	80.98		F45:13429	3	P46939|UTRO_HUMAN
SSPVTKSFNRGE	SSPVTKSFNRGE	36.21	1307.65	12	3	-1.4	436.889	22.35	66700	F45:3418	6	P01834|IGKC_HUMAN			39400		75900		117000
ASSPGGVYATRS	ASSPGGVYATRS	35.79	1151.56	12	2	-0.9	576.785	22.93	30700	F46:3691	3	P08670|VIME_HUMAN				22400		25800		30700
LPAFSHGGFSHN	LPAFSHGGFSHN	34.91	1269.59	12	3	0	424.204	28.95	111000	F1:6139	2	Q16853|AOC3_HUMAN			111000		104000
SLPLVDTHSKRT	SLPLVDTHSKRT	31.65	1352.74	12	3	-0.7	451.921	25.65	210000	F46:4220	6	P08670|VIME_HUMAN			87500	202000	80000	200000	79900	210000
SQPKIVKWDRDM	SQPKIVKWDRDM	31.01	1501.77	12	3	1	501.598	27.58	177000	F3:5741	2	P61769|B2MG_HUMAN			160000		177000
PITVTVPVEVSR	PITVTVPVEVSR	30.73	1295.74	12	2	-0.1	648.88	42.09	65900	F3:9513	2	P10909|CLUS_HUMAN			63500		65900
HLTPEEKTAVNA	HLTPEEKTAVNA	29.77	1308.67	12	2	0.9	655.342	23.37	47300	F45:3665	1	P02042|HBD_HUMAN							47300
TVINQTQKENLR	TVINQTQKENLR	27.72	1442.78	12	3	0	481.935	22.62	27400	F45:3507	1	P42766|RL35_HUMAN							27400
PAGKLKYFDKLN	PAGKLKYFDKLN	26.61	1392.78	12	3	0.3	465.266	28.32	162000	F1:5977	2	Q13162|PRDX4_HUMAN			162000		153000
VNLGGSKSISIS	VNLGGSKSISIS	24.58	1160.64	12	2	0	581.327	42.86	130000	F46:7273	1	P04264|K2C1_HUMAN								130000
KAGAAKAKKPAG	KAGAAKAKKPAG	20.89	1096.67	12	3	0.2	366.565	19.5	14600	F45:2738	1	P10412|H14_HUMAN							14600
GYGGGSGKSSHS	GYGGGSGKSSHS	20.6	1079.46	12	2	2.9	540.74	20.24	17700	F2:3538	1	P35527|K1C9_HUMAN				17700
TYIPPKGETKKK	TYIPPKGETKKK	19.89	1388.8	12	3	0.5	463.942	20.71		F45:2975	1	B2RPK0|HGB1A_HUMAN:P09429|HMGB1_HUMAN
HYTQKSLSLSLG	HYTQKSLSLSLG	19.85	1332.7	12	2	0.5	667.36	31.86	84200	F1:6900	1	P01861|IGHG4_HUMAN			84200
SGVPDRFSGSGS	SGVPDRFSGSGS	19.82	1151.52	12	2	0.2	576.768	25.38	33400	F1:5142	1	P01625|KV402_HUMAN:P06312|KV401_HUMAN:P06313|KV403_HUMAN:P06314|KV404_HUMAN:P01617|KV204_HUMAN:P06309|KV205_HUMAN:P06310|KV206_HUMAN			33400
HVKKIREGQVEV	HVKKIREGQVEV	19.06	1420.81	12	3	-1.2	474.612	22.17	341000	F3:4216	3	Q6NZI2|PTRF_HUMAN			311000		341000
RSGGGFSSGSAG	RSGGGFSSGSAG	18.99	1025.45	12	2	-0.4	513.733	21.27	15300	F46:3254	1	P04264|K2C1_HUMAN								15300
SVKGRFTISRND	SVKGRFTISRND	18.15	1378.73	12	3	-1.5	460.584	22.3	63700	F4:4228	1							63700
APRIITGPAPVL	APRIITGPAPVL	17.39	1203.73	12	2	0.2	602.874	43.71	105000	F4:10231	2	Q96PU8|QKI_HUMAN				101000		105000
SSGGGGGGGRFS	SSGGGGGGGRFS	16.61	981.426	12	2	0.6	491.721	20.78	23500	F46:3125	1	P35527|K1C9_HUMAN								23500
DNTRKIIIKNFD	DNTRKIIIKNFD	16.37	1475.81	12	3	0.3	492.944	36.41	73000	F45:5984	1	P12273|PIP_HUMAN							73000
SSSGGGGGGGRF	SSSGGGGGGGRF	16.02	981.426	12	2	0	491.721	21.45	27100	F46:3309	1	P35527|K1C9_HUMAN								27100
VLSPADKTNVKAA(-.98)	VLSPADKTNVKAA	26.44	1311.75	13	2	0.6	656.883	22.14	62700	F45:3371	8	P69905|HBA_HUMAN	Amidation	A13:Amidation:1000.00	104000	158000	100000	81100	62700	217000
SSPVTKSFNRGEC(+47.98)	SSPVTKSFNRGEC	32.72	1458.64	13	2	-0.7	730.327	23.42	206000	F3:4581	6	P01834|IGKC_HUMAN	Cysteine oxidation to cysteic acid	C13:Cysteine oxidation to cysteic acid:1000.00	212000	72700	206000	81400	256000	152000
SSPVTKSFNRGEC(+119.00)	SSPVTKSFNRGEC	37.43	1529.66	13	2	0.2	765.838	22.01	80900	F45:3341	6	P01834|IGKC_HUMAN	Cysteinylation	C13:Cysteinylation:1000.00	346000		255000		350000
PVQ(+.98)PAVLQVHQTS	PVQPAVLQVHQTS	42.45	1403.74	13	2	0.9	702.878	33.46	89600	F4:7533	2	O95810|SDPR_HUMAN	Deamidation (NQ)	Q3:Deamidation (NQ):77.53		85600		89600
N(+.98)HYTQKSLSLSPG	NHYTQKSLSLSPG	41.84	1431.7	13	2	-1	716.856	28.06	334000	F4:5969	3	P01857|IGHG1_HUMAN:P01859|IGHG2_HUMAN	Deamidation (NQ)	N1:Deamidation (NQ):49.79		349000		334000		529000
NHYTQ(+.98)KSLSLSPG	NHYTQKSLSLSPG	41.59	1431.7	13	2	-0.4	716.857	26.88	237000	F4:5624	3	P01857|IGHG1_HUMAN:P01859|IGHG2_HUMAN	Deamidation (NQ)	Q5:Deamidation (NQ):52.86		223000		237000		397000
PVQPAVLQ(+.98)VHQTS	PVQPAVLQVHQTS	34.76	1403.74	13	2	0.8	702.878	32.09	76600	F2:7156	2	O95810|SDPR_HUMAN	Deamidation (NQ)	Q8:Deamidation (NQ):19.05		76600				130000
Q(+.98)VQLVQ(+.98)SGGGLVK	QVQLVQSGGGLVK	31.69	1313.72	13	2	0.7	657.867	36.38	147000	F3:8088	2	P01762|HV301_HUMAN	Deamidation (NQ)	Q1:Deamidation (NQ):15.73;Q6:Deamidation (NQ):101.94	144000		147000
PVQPAVLQVHQ(+.98)TS	PVQPAVLQVHQTS	29.58	1403.74	13	2	1.3	702.879	32.48	96900	F4:7252	2	O95810|SDPR_HUMAN	Deamidation (NQ)	Q11:Deamidation (NQ):13.38		98000		96900
PGLARQ(+.98)APKPRKQ(+.98)	PGLARQAPKPRKQ	28.62	1447.83	13	4	0.1	362.964	21.19	62500	F45:3089	1	P81605|DCD_HUMAN	Deamidation (NQ)	Q6:Deamidation (NQ):1000.00;Q13:Deamidation (NQ):1000.00					62500
EKVLDSGFREIEN(+.98)	EKVLDSGFREIEN	28.09	1535.75	13	2	-0.1	768.881	33.71	83700	F3:7385	2	P01833|PIGR_HUMAN	Deamidation (NQ)	N13:Deamidation (NQ):1000.00	79700		83700
PGLARQ(+.98)APKPRKQ	PGLARQAPKPRKQ	24.24	1446.84	13	3	1.2	483.288	20.94	63900	F45:3046	1	P81605|DCD_HUMAN	Deamidation (NQ)	Q6:Deamidation (NQ):44.44					63900
EDPKSSDIQLYHH(sub S)	EDPKSSDIQLYHH	21.33	1567.73	13	3	-0.7	523.582	30.67	156000	F3:6560	1	O43314|VIP2_HUMAN	Mutation				156000
DTV(sub S)QWPLLLKNFD	DTVQWPLLLKNFD	19.88	1587.83	13	2	-1.9	794.921	42.61	264000	F1:9648	1	O60832|DKC1_HUMAN	Mutation		264000
DT(sub A)HKSEL(sub V)AHRFKD	DTHKSELAHRFKD	19	1582.79	13	4	0.9	396.704	21.2	760000	F3:3865	4	P02768|ALBU_HUMAN	Mutation		949000		1150000
EVQLVESGGGLVK(sub Q)	EVQLVESGGGLVK	18.12	1313.72	13	2	0.9	657.867	51.05	135000	F45:8385	1	P01764|HV303_HUMAN	Mutation						135000
GYYD(sub N)QSEAGSHTL	GYYDQSEAGSHTL	17.02	1426.6	13	2	0.2	714.308	29.65	241000	F4:6433	1	P30486|1B48_HUMAN:P30480|1B42_HUMAN:Q29836|1B67_HUMAN:P30462|1B14_HUMAN:P30475|1B39_HUMAN:P30460|1B08_HUMAN:Q31610|1B81_HUMAN	Mutation					241000
GYYD(sub N)QSEAGSHTI	GYYDQSEAGSHTI	15.66	1426.6	13	2	0.2	714.308	29.65	241000	F4:6433	1		Mutation					241000
NVVFVIDISGSM(+15.99)R	NVVFVIDISGSMR	36.11	1451.74	13	2	0.2	726.88	50.3	71000	F4:11980	2	P19827|ITIH1_HUMAN	Oxidation (M)	M12:Oxidation (M):1000.00				71000
DVFLGM(+15.99)FLYEYAR	DVFLGMFLYEYAR	19.46	1638.78	13	2	2.3	820.397	81.4		F46:13174	1	P02768|ALBU_HUMAN	Oxidation (M)	M6:Oxidation (M):1000.00
Q(-17.03)EYDESGPSIVHR	QEYDESGPSIVHR	45.69	1498.67	13	2	1.3	750.343	31.63	71600	F4:7011	2	P63261|ACTG_HUMAN:P60709|ACTB_HUMAN	Pyro-glu from Q	Q1:Pyro-glu from Q:1000.00		69900		71600
MPE(+21.98)PTKSAPAPKK	MPEPTKSAPAPKK	30.38	1402.73	13	3	2.2	468.584	21.27	30400	F1:3894	3	P58876|H2B1D_HUMAN	Sodium adduct	E3:Sodium adduct:100.45	30400		35800		34500
NHYTQKSLSLS(+79.96)LG	NHYTQKSLSLSLG	20.98	1526.7	13	2	0.1	764.359	25.71	67700	F2:5276	1	P01861|IGHG4_HUMAN	Sulfation	S11:Sulfation:26.31		67700
HYKVGENADSQIK	HYKVGENADSQIK	64.54	1487.74	13	3	0.1	496.92	21.77	274000	F45:3273	3	P07305|H10_HUMAN			460000				274000
SDGLAHLDNLKGT	SDGLAHLDNLKGT	57.02	1339.67	13	2	0.7	670.844	30.27	166000	F4:6613	5	P68871|HBB_HUMAN:P02042|HBD_HUMAN				264000		280000		210000
VHLTPEEKSAVTA	VHLTPEEKSAVTA	56.31	1380.72	13	2	-0.4	691.369	25.08	870000	F4:5071	9	P68871|HBB_HUMAN			48100	1290000	48400	1360000	64500	1590000
PGLARQAPKPRKQ	PGLARQAPKPRKQ	55.96	1445.86	13	4	1.7	362.472	20.69	683000	F4:3691	16	P81605|DCD_HUMAN			1890000	1410000	3380000	1010000	1680000	361000
PVQPAVLQVHQTS	PVQPAVLQVHQTS	54.09	1402.76	13	2	0.6	702.386	30.85	1180000	F4:6787	6	O95810|SDPR_HUMAN				1160000		1180000		1560000
AGGAAQLALDKSD	AGGAAQLALDKSD	53.98	1215.61	13	2	0.1	608.812	28.12	294000	F3:5889	3	P49748|ACADV_HUMAN			306000		294000		320000
PVGAIHNAESLRR	PVGAIHNAESLRR	52.97	1418.77	13	4	-0.9	355.7	22.45	138000	F3:4303	8	Q9Y276|BCS1_HUMAN			229000		234000	95000	144000
DDLVTVKTPAFAE	DDLVTVKTPAFAE	52.86	1404.71	13	2	0	703.364	46.86	274000	F4:11046	6	P36957|ODO2_HUMAN				399000		407000		451000
GSFFLYSKLTVDK	GSFFLYSKLTVDK	52.5	1503.8	13	2	0.6	752.906	43.99	578000	F1:10004	5	P01857|IGHG1_HUMAN:P01859|IGHG2_HUMAN:P01860|IGHG3_HUMAN			578000		532000		203000
AVMDSDTTGKLGF	AVMDSDTTGKLGF	51.75	1340.63	13	2	-0.4	671.321	59.97	208000	F45:9739	6	P04632|CPNS1_HUMAN			254000	223000	270000	230000	208000	179000
GLEEELQFSLGSK	GLEEELQFSLGSK	51.03	1435.72	13	2	0.8	718.868	50.25	92700	F3:11808	5	P0C0L4|CO4A_HUMAN				40000	92700	99000		139000
ALSDLHAHKLRVD	ALSDLHAHKLRVD	50.14	1473.81	13	4	-2	369.458	24.89	642000	F4:5006	10	P69905|HBA_HUMAN				1230000		1500000		1250000
NHYTQKSLSLSPG	NHYTQKSLSLSPG	50.11	1430.72	13	2	-0.7	716.364	25.7	4300000	F4:5262	14	P01857|IGHG1_HUMAN:P01859|IGHG2_HUMAN			200000	5800000	187000	5990000		5680000
FYPGAVTVAWKAD	FYPGAVTVAWKAD	49.92	1423.71	13	2	0.6	712.864	47.41	1330000	F1:10904	5	P0CG05|LAC2_HUMAN:B9A064|IGLL5_HUMAN:P0CG04|LAC1_HUMAN			1330000		1340000		383000
TESQLQEGKHVIG	TESQLQEGKHVIG	48.49	1424.73	13	2	0.5	713.371	23.75	88300	F1:4685	6	Q01995|TAGL_HUMAN			303000		297000		90300
PITVTVPVEVSRK	PITVTVPVEVSRK	48.24	1423.84	13	3	-1.2	475.62	46.85	211000	F45:7741	3	P10909|CLUS_HUMAN			230000		228000		211000
VAEGTQVLELPFK	VAEGTQVLELPFK	47.9	1429.78	13	2	0.7	715.899	49.88	45800	F3:11686	4	P01008|ANT3_HUMAN			41900	45300	45800	45400
GKLVSESSDVLPK	GKLVSESSDVLPK	47.77	1357.75	13	3	-1.3	453.588	28.12	97600	F4:5988	7	P05787|K2C8_HUMAN				539000		541000		798000
GQVINETSQHHDD	GQVINETSQHHDD	47.14	1478.64	13	2	1.9	740.328	21.17	36800	F45:3084	2	P08670|VIME_HUMAN							68700
VLSPADKTNVKAA	VLSPADKTNVKAA	47.12	1312.73	13	2	0.3	657.375	22.39	355000	F3:4286	6	P69905|HBA_HUMAN			1190000		1210000		1180000
STSSEPAAKPEVD	STSSEPAAKPEVD	45.19	1316.61	13	2	1.5	659.313	21.97	259000	F4:4125	3	Q9H0U6|RM18_HUMAN				226000		259000		275000
EKVLDSGFREIEN	EKVLDSGFREIEN	44.38	1534.76	13	2	0.7	768.389	32.16	446000	F1:6984	9	P01833|PIGR_HUMAN			1150000		1160000		332000
SLDFTELDVAAEK	SLDFTELDVAAEK	44.22	1436.7	13	2	0.7	719.36	49.31	86300	F1:11513	4	P01019|ANGT_HUMAN			86300	75300	92400	86200
ELQLSMGNAMFVK	ELQLSMGNAMFVK	44.07	1466.73	13	2	0	734.37	49.99	211000	F3:11716	3	P01011|AACT_HUMAN			161000		211000		124000
KFLASVSTVLTSK	KFLASVSTVLTSK	42.11	1379.8	13	2	0.2	690.909	39.33	307000	F4:9090	4	P69905|HBA_HUMAN				314000		307000
AQDFKTDLRFQSS	AQDFKTDLRFQSS	39.08	1541.75	13	3	-0.7	514.923	32.54	77900	F3:7058	2	Q71DI3|H32_HUMAN:P68431|H31_HUMAN:Q16695|H31T_HUMAN			71500		77900
PRLFAEEKAVADT	PRLFAEEKAVADT	38.91	1445.75	13	3	0.7	482.925	42.73	155000	F45:7039	2	P01833|PIGR_HUMAN			105000				155000
HLTPEEKSAVTAL	HLTPEEKSAVTAL	38.64	1394.74	13	2	0.2	698.378	29.76	193000	F1:6342	3	P68871|HBB_HUMAN			193000		182000		231000
AHVSFKPTVAQQR	AHVSFKPTVAQQR	37.98	1467.79	13	3	-1.6	490.271	22.74	20500	F3:4395	2	P19823|ITIH2_HUMAN			22200		20500
NHYTQKSLSLSLG	NHYTQKSLSLSLG	36.29	1446.75	13	2	0.6	724.381	31.72	130000	F1:6856	3	P01861|IGHG4_HUMAN			130000		122000		141000
LQIDNARLAADDF	LQIDNARLAADDF	36.23	1460.73	13	2	1.4	731.371	45.79	112000	F4:10764	3	P13645|K1C10_HUMAN				113000		112000		103000
TVGKSSKMLQHID	TVGKSSKMLQHID	35.32	1442.76	13	3	-0.5	481.925	22.91	127000	F2:4402	2	P63162|RSMN_HUMAN:P14678|RSMB_HUMAN				127000		140000
DIQMTQSPSSLSA	DIQMTQSPSSLSA	34.96	1363.63	13	2	0.3	682.822	43.41	335000	F4:10144	7	P01600|KV108_HUMAN:P01601|KV109_HUMAN:P01613|KV121_HUMAN				453000		464000		386000
TTVEIKIIEGEPN	TTVEIKIIEGEPN	34.84	1441.77	13	2	0.6	721.891	41.69	103000	F3:9424	1	P01833|PIGR_HUMAN					103000
SFPTTKTYFPHFD	SFPTTKTYFPHFD	32.69	1586.74	13	3	0	529.921	43.51	113000	F3:9868	2	P69905|HBA_HUMAN			132000		113000
PNHFRPAGLPEKY	PNHFRPAGLPEKY	32.5	1524.78	13	3	0.1	509.269	27	315000	F3:5563	8	P0DJI8|SAA1_HUMAN:P0DJI9|SAA2_HUMAN			887000		868000		561000
ENPFAQGALKSED	ENPFAQGALKSED	30.79	1404.65	13	2	1.3	703.334	34.03	94800	F1:7501	2	P06396|GELS_HUMAN			94800		101000
AATPKKSAKKTPK	AATPKKSAKKTPK	30.62	1354.83	13	3	0.8	452.618	19.48		F1:3455	2	P10412|H14_HUMAN
GAYPLSIEPIGVR	GAYPLSIEPIGVR	30.26	1370.76	13	2	1.5	686.386	47.79	72200	F3:11017	4	P00450|CERU_HUMAN			69400	73700	72200	78000
PDRFRPDGLPKKY	PDRFRPDGLPKKY	29.58	1587.85	13	4	-0.6	397.97	25.2	287000	F1:5088	2	P35542|SAA4_HUMAN			287000		333000
SLPLVDTHSKRTL	SLPLVDTHSKRTL	28.85	1465.83	13	3	-0.2	489.616	28.46	789000	F1:6015	4	P08670|VIME_HUMAN			789000		784000		975000
LASVSTVLTSKYR	LASVSTVLTSKYR	28.7	1423.8	13	3	0.3	475.609	32.93	117000	F1:7191	3	P69905|HBA_HUMAN			117000		119000		113000
SLGGGFGGGSRGF	SLGGGFGGGSRGF	28.16	1154.55	13	2	-0.4	578.28	35.3	77700	F4:8047	2	P35527|K1C9_HUMAN				76200		77700
ASSPPPKTEAASD	ASSPPPKTEAASD	26.39	1256.59	13	2	1.6	629.303	20.68	52800	F46:3086	3	Q99536|VAT1_HUMAN				43500				52800
GGYGGGSGKSSHS	GGYGGGSGKSSHS	26	1136.48	13	2	0.9	569.25	20.25	27000	F45:2864	2	P35527|K1C9_HUMAN							27000	32000
STKGPSVFPLAPS	STKGPSVFPLAPS	25.55	1286.69	13	2	0.6	644.351	42.06	203000	F2:9814	2	P01857|IGHG1_HUMAN				203000		203000
EVKINLNGIAIGD	EVKINLNGIAIGD	23.83	1354.75	13	2	1.4	678.381	80.99	42800	F46:13025	1	Q9H3G5|CPVL_HUMAN								42800
PPQRTAGVKVETT	PPQRTAGVKVETT	21.7	1382.75	13	3	-1.5	461.924	21.66	88000	F46:3385	1	P38117|ETFB_HUMAN								88000
DVVLTTTFVDDIK	DVVLTTTFVDDIK	21.39	1464.77	13	2	0	733.393	81.13		F46:13074	1	P02748|CO9_HUMAN
SVIVVLRNPLIAG	SVIVVLRNPLIAG	20.24	1349.84	13	2	-1.3	675.926	81.18		F45:13503	1	P62316|SMD2_HUMAN
DEPPQSPWDRVKD	DEPPQSPWDRVKD	19.25	1567.73	13	3	0.3	523.583	30.79	161000	F1:6616	1	P02647|APOA1_HUMAN			161000
YRSGGGFSSGSAG	YRSGGGFSSGSAG	17.66	1188.52	13	2	-0.5	595.265	22.38	25300	F46:3577	2	P04264|K2C1_HUMAN				22300				25300
PSKEPERVVHYEI	PSKEPERVVHYEI	17.14	1581.82	13	4	-0.8	396.461	26.4	64500	F1:5410	2	O95169|NDUB8_HUMAN			64500		68200
VNKDDEEFIESNK	VNKDDEEFIESNK	15.11	1565.72	13	3	-1.5	522.913	24.87	30900	F4:5000	1	P00450|CERU_HUMAN						30900
VHLTPEEKSAVTAL(-.98)	VHLTPEEKSAVTAL	37.74	1492.83	14	3	1.5	498.616	33.5		F1:7361	2	P68871|HBB_HUMAN	Amidation	L14:Amidation:1000.00
PITVTVPVEVSRKN(+.98)	PITVTVPVEVSRKN	38.71	1538.87	14	3	0.5	513.963	34.76	74200	F3:7666	2	P10909|CLUS_HUMAN	Deamidation (NQ)	N14:Deamidation (NQ):1000.00	75900		74200
VLSPADKTNVKAAW(+31.99)	VLSPADKTNVKAAW	36.81	1530.8	14	2	1.2	766.41	24.66	54400	F1:4932	9	P69905|HBA_HUMAN	Dihydroxy	W14:Dihydroxy:68.47	394000		188000	98700	746000
MY(sub P)DPSKSAPAPKKG	MYDPSKSAPAPKKG	34.34	1475.74	14	3	1.4	492.923	20.9	53200	F45:3040	1	Q8N257|H2B3B_HUMAN	Mutation						53200
E(sub S)LKLQASNVTNKND	ELKLQASNVTNKND	33.09	1572.81	14	2	1.5	787.414	38.78	122000	F45:6374	9	Q9UKM9|RALY_HUMAN	Mutation		82000	2060000	86600	2170000	122000	3260000
MY(sub P)DPT(sub S)KSAPAPKKG	MYDPTKSAPAPKKG	20.7	1489.76	14	3	0.7	497.594	21.27	82700	F45:3107	3	Q8N257|H2B3B_HUMAN	Mutation		96100		98800		82700
MY(sub P)DPT(sub A)KSAPAPKKG	MYDPTKSAPAPKKG	20.7	1489.76	14	3	0.7	497.594	21.27	82700	F45:3107	2	Q93079|H2B1H_HUMAN	Mutation		96100				82700
DIQMTQSL(sub P)SSLSAS	DIQMTQSLSSLSAS	19.96	1466.69	14	2	0.6	734.354	31.04	122000	F2:6857	1	P01600|KV108_HUMAN:P01601|KV109_HUMAN	Mutation			122000
EIVLTQSL(sub P)GTLSLS	EIVLTQSLGTLSLS	19.62	1459.81	14	2	0.2	730.914	43.8	152000	F4:10257	2	P18136|KV313_HUMAN:P18135|KV312_HUMAN:P01621|KV303_HUMAN:P01623|KV305_HUMAN:P01622|KV304_HUMAN:P04206|KV307_HUMAN	Mutation			157000		152000
E(sub S)LKLQASNVTD(sub N)KND	ELKLQASNVTDKND	17.72	1573.79	14	2	0.7	787.905	31.85	56500	F2:7085	1	Q9UKM9|RALY_HUMAN	Mutation			56500
E(sub S)LKLQASNVTNKD(sub N)D	ELKLQASNVTNKDD	17.26	1573.79	14	2	1.3	787.906	31.5	59700	F2:6981	1	Q9UKM9|RALY_HUMAN	Mutation			59700
VLSPADKTNVKAG(sub A)W	VLSPADKTNVKAGW	16.94	1484.8	14	3	-2.1	495.939	27.14	102000	F1:5641	1	P69905|HBA_HUMAN	Mutation		102000
M(+15.99)EEVEAM(+15.99)LLPETLK	MEEVEAMLLPETLK	45.14	1663.8	14	2	0.9	832.91	45.9	471000	F4:10793	4	P01011|AACT_HUMAN	Oxidation (M)	M1:Oxidation (M):1000.00;M7:Oxidation (M):1000.00	421000	448000	434000	471000
M(+15.99)AEHDVTVKYYGKA	MAEHDVTVKYYGKA	42.94	1626.77	14	3	-0.5	543.264	23	51100	F4:4433	2	Q8IYS1|P20D2_HUMAN	Oxidation (M)	M1:Oxidation (M):1000.00				51100		76900
DIQMTQSPSPLSAS(+6.01)	DIQMTQSPSPLSAS	18.5	1466.69	14	2	2.1	734.354	31.11	128000	F4:6862	1	P01595|KV103_HUMAN	Replacement of proton by lithium	S14:Replacement of proton by lithium:81.10				128000
MPE(+21.98)PTKSAPAPKKG	MPEPTKSAPAPKKG	37.02	1459.75	14	3	2.5	487.591	21.24	924000	F45:3098	7	P58876|H2B1D_HUMAN	Sodium adduct	E3:Sodium adduct:118.56	1380000		1560000		1060000	26100
MPE(+21.98)PSKSAPAPKKG	MPEPSKSAPAPKKG	35.31	1445.73	14	3	0.4	482.918	21.5	47200	F45:3175	3	Q99877|H2B1N_HUMAN	Sodium adduct	E3:Sodium adduct:118.56			72600		47200
GK(+42.05)EKTHINIVVIGH	GKEKTHINIVVIGH	20.46	1585.93	14	4	-1.9	397.489	26.66	131000	F3:5461	2	Q5VTE0|EF1A3_HUMAN:P68104|EF1A1_HUMAN	Trimethylation	K2:Trimethylation:0.00	128000		131000
W(+19.99)EMPFDPQDTHQSR	WEMPFDPQDTHQSR	20.58	1792.75	14	3	-0.2	598.59	29.02	89900	F3:6137	1	P01011|AACT_HUMAN	Tryptophan oxidation to hydroxykynurenin	W1:Tryptophan oxidation to hydroxykynurenin:1000.00			89900
VLSPADKTNVKAAW(+13.98)	VLSPADKTNVKAAW	34.95	1512.79	14	2	0.1	757.404	29.39	75500	F3:6232	8	P69905|HBA_HUMAN	Tryptophan oxidation to oxolactone	W14:Tryptophan oxidation to oxolactone:1000.00	723000	204000	522000	189000	636000
KFLASVSTVLTSKY	KFLASVSTVLTSKY	64.06	1542.87	14	2	0.9	772.441	45.27	731000	F3:10315	15	P69905|HBA_HUMAN			2940000		2790000		1510000
GLEDEQKMLTESGD	GLEDEQKMLTESGD	58.3	1550.68	14	2	0.5	776.346	37.38	401000	F4:8572	6	A0A096LP55|QCR6L_HUMAN:P07919|QCR6_HUMAN			120000	384000	132000	401000		341000
AQLALDKSDSHPSD	AQLALDKSDSHPSD	57.41	1482.7	14	2	-0.9	742.354	23.11	45700	F3:4501	7	P49748|ACADV_HUMAN			119000		113000		116000
SAKPAPPKPEPKPK	SAKPAPPKPEPKPK	57.06	1470.86	14	3	0.9	491.293	20.42	54100	F4:3624	4	P05204|HMGN2_HUMAN				32500		54100		59600
SVIVVLRNPLIAGK	SVIVVLRNPLIAGK	56.9	1477.93	14	2	0.7	739.975	45.8	826000	F3:10440	10	P62316|SMD2_HUMAN			1480000		1440000		1160000
VVAGVANALAHKYH	VVAGVANALAHKYH	56.67	1448.79	14	3	-0.9	483.936	35.02	162000	F45:5692	3	P68871|HBB_HUMAN:P02042|HBD_HUMAN			150000		144000		162000
SALSDLHAHKLRVD	SALSDLHAHKLRVD	56.1	1560.84	14	2	-0.2	781.426	27.12	220000	F3:5600	27	P69905|HBA_HUMAN			24300000	149000	23100000	167000	26200000
SSVPGVRLLQDSVD	SSVPGVRLLQDSVD	55.83	1470.77	14	2	1.3	736.392	45.87	898000	F4:10784	6	P08670|VIME_HUMAN				905000		898000		848000
MAEHDVTVKYYGKA	MAEHDVTVKYYGKA	55.26	1610.78	14	3	-0.5	537.932	24.41	155000	F4:4867	5	Q8IYS1|P20D2_HUMAN				237000		239000		96800
TSKNQVVLTMTNMD	TSKNQVVLTMTNMD	49.62	1580.75	14	2	0.4	791.385	38.75	134000	F3:8698	2	P01818|HV205_HUMAN			118000		134000
ESVGKGAVHDVKDV	ESVGKGAVHDVKDV	49.5	1438.74	14	3	-0.5	480.588	22.36	107000	F1:4284	3	P81605|DCD_HUMAN			107000		114000		127000
TTNIQGINLLFSSR	TTNIQGINLLFSSR	47.41	1562.84	14	2	1.7	782.429	81.04	61800	F46:13041	3	P0C0L4|CO4A_HUMAN								61800
VHLTPEEKSAVTAL	VHLTPEEKSAVTAL	47.41	1493.81	14	2	1	747.913	33.29	277000	F1:7299	8	P68871|HBB_HUMAN			1160000	47700	1120000	65900	930000
SDIIRSMPEQTGEK	SDIIRSMPEQTGEK	43.91	1589.77	14	2	-0.1	795.893	26.37	69400	F4:5470	5	P62888|RL30_HUMAN				219000		227000		229000
PITVTVPVEVSRKN	PITVTVPVEVSRKN	43.75	1537.88	14	3	-0.6	513.635	33.48	254000	F3:7325	5	P10909|CLUS_HUMAN			307000		312000		239000
PSVFPLAPSSKSTS	PSVFPLAPSSKSTS	41.28	1403.73	14	2	0.2	702.872	38.36	86000	F3:8592	2	P01857|IGHG1_HUMAN			84700		86000
HNHYTQKSLSLSPG	HNHYTQKSLSLSPG	37.69	1567.77	14	2	0.1	784.894	24.08	79000	F4:4764	6	P01857|IGHG1_HUMAN:P01859|IGHG2_HUMAN			72200	814000		1000000
VLDLDLFRVDKGGD	VLDLDLFRVDKGGD	37.6	1560.81	14	3	0.1	521.279	80.43	155000	F45:13277	3	P49591|SYSC_HUMAN			175000		168000		155000
VLLDQLGTTISFER	VLLDQLGTTISFER	37.35	1590.86	14	2	0.6	796.439	81.08	102000	F46:13055	2	P04114|APOB_HUMAN						64700		102000
YKSFSTALYGESDL	YKSFSTALYGESDL	35.51	1579.74	14	2	0.2	790.878	45.68	124000	F1:10429	2	O43707|ACTN4_HUMAN			124000		121000
SSSKGSLGGGFSSG	SSSKGSLGGGFSSG	33.43	1213.56	14	2	-0.7	607.786	24.8	40200	F4:4980	6	P13645|K1C10_HUMAN			46200	42000	45800	40200	60800	68300
EDIAQKSKAEAESL	EDIAQKSKAEAESL	31.8	1517.76	14	2	0.5	759.886	28.99	75200	F4:6238	2	P04264|K2C1_HUMAN				67500		75200
NVLAPKGASGTRED	NVLAPKGASGTRED	29.99	1413.72	14	2	0.4	707.868	21.97	93800	F45:3332	7	P10606|COX5B_HUMAN			93200	30100	93500		93800	122000
SVYVYKVLKQVHPD	SVYVYKVLKQVHPD	29.39	1673.91	14	3	-0.2	558.979	35.03	158000	F2:7984	1	P62807|H2B1C_HUMAN:P58876|H2B1D_HUMAN:Q93079|H2B1H_HUMAN:Q99877|H2B1N_HUMAN				158000
TTAFQYIIDNKGID	TTAFQYIIDNKGID	23.69	1597.8	14	2	1.7	799.908	50.21	30900	F1:11797	1	P25774|CATS_HUMAN			30900
EKVLDSGFREIENK	EKVLDSGFREIENK	23.42	1662.86	14	3	0.7	555.294	38.35	209000	F45:6316	2	P01833|PIGR_HUMAN					172000		209000
VLSPADKTNVKAAW	VLSPADKTNVKAAW	21.54	1498.81	14	3	0.1	500.612	30.5	136000	F3:6508	2	P69905|HBA_HUMAN			131000		136000
GEC(+57.02)QAEGVLFFQGDR	GECQAEGVLFFQGDR	47.71	1711.76	15	2	0.8	856.889	46.62	113000	F3:10662	4	P02790|HEMO_HUMAN	Carbamidomethylation	C3:Carbamidomethylation:1000.00	105000	121000	113000	126000
GQVINETSQ(+.98)HHDDLE	GQVINETSQHHDDLE	47.2	1721.75	15	2	0.5	861.882	26	113000	F45:4197	6	P08670|VIME_HUMAN	Deamidation (NQ)	Q9:Deamidation (NQ):42.68	300000		330000		512000
GQVIN(+.98)ETSQHHDDLE	GQVINETSQHHDDLE	47.08	1721.75	15	2	0.2	861.882	27.38	164000	F45:4447	20	P08670|VIME_HUMAN	Deamidation (NQ)	N5:Deamidation (NQ):42.68	973000	455000	1060000	479000	1270000	564000
GQ(+.98)VINETSQHHDDLE	GQVINETSQHHDDLE	45.73	1721.75	15	2	1	861.883	24.59	191000	F1:4910	6	P08670|VIME_HUMAN	Deamidation (NQ)	Q2:Deamidation (NQ):101.94	472000		450000		604000
Q(+.98)VQLVQ(+.98)SGGGLVKPG	QVQLVQSGGGLVKPG	43.82	1467.79	15	2	1.6	734.905	38.07	867000	F1:8535	4	P01762|HV301_HUMAN	Deamidation (NQ)	Q1:Deamidation (NQ):17.01;Q6:Deamidation (NQ):83.88	867000		881000		760000
EKN(+.98)GIDIYSLTVDSR	EKNGIDIYSLTVDSR	31.44	1709.85	15	3	-0.1	570.956	44.89	119000	F3:10226	4	Q14624|ITIH4_HUMAN	Deamidation (NQ)	N3:Deamidation (NQ):1000.00	111000	111000	119000	123000
GQPEN(+.98)NYKTTPPMLD	GQPENNYKTTPPMLD	24.16	1704.77	15	2	0.5	853.391	35.61	284000	F1:7932	1	P01859|IGHG2_HUMAN	Deamidation (NQ)	N5:Deamidation (NQ):8.69	284000
GQPENN(+.98)YKTTPPVLD	GQPENNYKTTPPVLD	23.89	1672.79	15	2	0.1	837.405	33.85	398000	F3:7424	1	P01857|IGHG1_HUMAN:P01861|IGHG4_HUMAN	Deamidation (NQ)	N6:Deamidation (NQ):10.11			398000
GQPEN(+.98)NYKTTPPVLD	GQPENNYKTTPPVLD	23.22	1672.79	15	2	0.3	837.405	46.2	383000	F45:7646	2	P01857|IGHG1_HUMAN:P01861|IGHG4_HUMAN	Deamidation (NQ)	N5:Deamidation (NQ):12.28	380000				383000
GQVINETSQHHDD(-18.01)LE	GQVINETSQHHDDLE	35.82	1702.75	15	2	0	852.385	24.84	69800	F4:4992	6	P08670|VIME_HUMAN	Dehydration	D13:Dehydration:0.00		229000		246000	84800	192000
QLT(+203.08)QSPSSLSASVGD	QLTQSPSSLSASVGD	20.73	1678.79	15	2	0.8	840.403	44.41		F1:10117	1	P04430|KV122_HUMAN	HexNAcylation (ST)	T3:HexNAcylation (ST):32.28
E(sub Q)VQLVQSGAEVKKPG	EVQLVQSGAEVKKPG	32.66	1567.86	15	2	-0.4	784.935	25.9	85100	F4:5332	4	P01742|HV101_HUMAN:P06326|HV107_HUMAN	Mutation			257000		85100		274000
EVQLVESGGGLVK(sub Q)PG	EVQLVESGGGLVKPG	30.79	1467.79	15	2	0.9	734.904	38.08	881000	F3:8508	1	P01764|HV303_HUMAN	Mutation				881000
EVH(sub Q)LVESGGGLVQPG	EVHLVESGGGLVQPG	30.49	1476.76	15	2	0.1	739.386	54.57	167000	F45:8882	3	P01764|HV303_HUMAN	Mutation		201000		201000		167000
GDDITM(+15.99)VLILPKPEK	GDDITMVLILPKPEK	46.02	1683.91	15	3	-0.5	562.311	45.38	236000	F3:10337	4	P01008|ANT3_HUMAN	Oxidation (M)	M6:Oxidation (M):1000.00	198000	191000	236000	211000
ALTNAVAHVDDM(+15.99)PNA	ALTNAVAHVDDMPNA	39.71	1553.71	15	2	1.2	777.865	30.4	75000	F3:6481	3	P69905|HBA_HUMAN	Oxidation (M)	M12:Oxidation (M):1000.00	75900		75000		121000
S(+87.05)DFYPGAVTVAWKAD	SDFYPGAVTVAWKAD	36.08	1712.82	15	2	4.8	857.423	47.53	109000	F3:10925	2	P0CG05|LAC2_HUMAN:B9A064|IGLL5_HUMAN:P0CG04|LAC1_HUMAN	Phosphorylation to amine thiol	S1:Phosphorylation to amine thiol:64.00	106000		109000
I(+71.04)QMTQSPSSLSASVG	IQMTQSPSSLSASVG	34.68	1562.76	15	2	1.2	782.389	43.48	86100	F3:9862	2	P01600|KV108_HUMAN:P01601|KV109_HUMAN	Propionamide (K X@N-term)	I1:Propionamide (K X@N-term):1000.00	80200		86100
Q(-17.03)RRTTSSSTRRSGGG	QRRTTSSSTRRSGGG	15.45	1575.78	15	4	-0.2	394.953	19.76	19300	F46:2895	1	P04264|K2C1_HUMAN	Pyro-glu from Q	Q1:Pyro-glu from Q:1000.00						19300
AKTDQAQKAEGAGDA	AKTDQAQKAEGAGDA	67.18	1459.69	15	2	1.3	730.853	20.44	42000	F45:2916	1	P05204|HMGN2_HUMAN							42000
KFLASVSTVLTSKYR	KFLASVSTVLTSKYR	66.44	1698.97	15	3	-0.5	567.329	39.31	5320000	F3:8842	13	P69905|HBA_HUMAN			5480000		5320000		1640000
GQVINETSQHHDDLE	GQVINETSQHHDDLE	66.04	1720.77	15	2	0.8	861.391	23.72	2420000	F3:4667	21	P08670|VIME_HUMAN			8730000	377000	9000000	395000	9410000	427000
STYSLSSTLTLSKAD	STYSLSSTLTLSKAD	64.72	1572.79	15	2	0.8	787.402	43.1	2780000	F4:10067	11	P01834|IGKC_HUMAN			214000	2610000	180000	2780000	188000	2280000
SDGSFFLYSKLTVDK	SDGSFFLYSKLTVDK	59.03	1705.86	15	2	0.8	853.936	46.36	260000	F3:10591	5	P01857|IGHG1_HUMAN:P01859|IGHG2_HUMAN:P01860|IGHG3_HUMAN			392000		358000		144000
ETAVDGELVVLYDVK	ETAVDGELVVLYDVK	58.43	1648.86	15	2	1.8	825.437	81.04	98400	F46:13043	3	P19823|ITIH2_HUMAN							48300	98400
VSHEDPEVKFNWYVD	VSHEDPEVKFNWYVD	56.45	1862.85	15	3	-0.3	621.956	44.26	1730000	F1:10073	7	P01857|IGHG1_HUMAN			1730000		1680000		339000
STKGPSVFPLAPSSK	STKGPSVFPLAPSSK	54.48	1501.81	15	2	1.2	751.915	31.61	246000	F1:6830	7	P01857|IGHG1_HUMAN			715000		728000		1040000
ALTNAVAHVDDMPNA	ALTNAVAHVDDMPNA	53.41	1537.72	15	2	-0.9	769.866	36.86	355000	F3:8203	3	P69905|HBA_HUMAN			343000		355000		281000
RHPYFYAPELLFFAK	RHPYFYAPELLFFAK	52.74	1897.99	15	3	-1	633.669	80.77	37700	F45:13369	2	P02768|ALBU_HUMAN							37700	43100
PITVTVPVEVSRKNP	PITVTVPVEVSRKNP	52.32	1634.94	15	3	-0.5	545.986	34.15	3740000	F3:7512	11	P10909|CLUS_HUMAN			4070000		3950000		3320000
SPVKAGVETTTPSKQ	SPVKAGVETTTPSKQ	52.29	1528.81	15	2	0.9	765.413	21.48	45400	F46:3318	3	P0CG05|LAC2_HUMAN				43200		60700		45400
EVQLVESGGGLVQPG	EVQLVESGGGLVQPG	51.54	1467.76	15	2	0.8	734.886	47.83	288000	F1:11050	6	P01764|HV303_HUMAN			446000		466000		629000
SGGGYGGGSGKSSHS	SGGGYGGGSGKSSHS	51.29	1280.54	15	2	0.2	641.276	20.33		F45:2875	2	P35527|K1C9_HUMAN								49100
GGGGGGGLGSGGSIR	GGGGGGGLGSGGSIR	49.7	1144.56	15	2	-0.8	573.286	22.86	68700	F4:4389	3	P35527|K1C9_HUMAN				74300		68700		80200
GQPENNYKTTPPMLD	GQPENNYKTTPPMLD	45.58	1703.78	15	2	1.3	852.9	33.45	428000	F1:7348	4	P01859|IGHG2_HUMAN			428000		461000		412000
AEDHFSVIDFNQNIR	AEDHFSVIDFNQNIR	44.36	1803.85	15	3	0.2	602.292	43.21	68000	F3:9789	3	P19823|ITIH2_HUMAN				65600	68000	75800
SGVPSRFSGSGSGTD	SGVPSRFSGSGSGTD	44.27	1396.62	15	2	0.2	699.318	24.58	52500	F3:4893	2	P01600|KV108_HUMAN:P01601|KV109_HUMAN:P01596|KV104_HUMAN			49200		52500
GQPENNYKTTPPVLD	GQPENNYKTTPPVLD	43.84	1671.81	15	2	0.9	836.913	31.75	914000	F4:7043	7	P01857|IGHG1_HUMAN:P01861|IGHG4_HUMAN				897000		914000	312000	1350000
LSALSDLHAHKLRVD	LSALSDLHAHKLRVD	43.66	1673.92	15	4	-0.2	419.488	30.24	484000	F1:6465	10	P69905|HBA_HUMAN			949000		896000		680000
ESVGKGAVHDVKDVL	ESVGKGAVHDVKDVL	43.43	1551.83	15	3	1.1	518.283	42.96	361000	F45:7080	3	P81605|DCD_HUMAN			268000		253000		361000
SGVPDRFSGSGSGTD	SGVPDRFSGSGSGTD	41.3	1424.62	15	2	-0.4	713.315	28.81	141000	F45:4688	3	P01625|KV402_HUMAN:P06312|KV401_HUMAN:P06313|KV403_HUMAN:P06314|KV404_HUMAN:P01617|KV204_HUMAN:P06309|KV205_HUMAN:P06310|KV206_HUMAN			119000		124000		141000
LHNHYTQKSLSLSPG	LHNHYTQKSLSLSPG	41.06	1680.86	15	3	0.2	561.293	25.34	390000	F1:5130	9	P01857|IGHG1_HUMAN:P01859|IGHG2_HUMAN			390000	1140000	375000	1340000	404000	988000
VLSPADKTNVKAAWG	VLSPADKTNVKAAWG	40.38	1555.84	15	2	0.1	778.925	30.1	64100	F1:6428	4	P69905|HBA_HUMAN			496000		433000		143000
PSVFPLAPSSKSTSG	PSVFPLAPSSKSTSG	39.66	1460.75	15	2	0.1	731.383	37.78	186000	F3:8428	3	P01857|IGHG1_HUMAN			194000		186000		182000
GVEVHNAKTKPREEQ	GVEVHNAKTKPREEQ	33.78	1720.89	15	3	1.1	574.636	20.47	22600	F45:2922	2	P01857|IGHG1_HUMAN:P01859|IGHG2_HUMAN:P01861|IGHG4_HUMAN:P01860|IGHG3_HUMAN							22600
STYRVVSVLTVLHQD	STYRVVSVLTVLHQD	33.16	1715.92	15	3	0.5	572.981	46.96	129000	F3:10760	2	P01857|IGHG1_HUMAN:P01861|IGHG4_HUMAN			137000		129000
AAQLALDKSDSHPSD	AAQLALDKSDSHPSD	25.99	1553.73	15	3	-0.7	518.918	23.57	29000	F1:4633	1	P49748|ACADV_HUMAN			29000
EVQLLESGGGLVQPG	EVQLLESGGGLVQPG	25.84	1481.77	15	2	1.2	741.894	80.85	175000	F46:12989	2	P01765|HV304_HUMAN								238000
VHLTPEEKSAVTALW	VHLTPEEKSAVTALW	25.01	1679.89	15	3	0.6	560.97	45.39	502000	F3:10342	4	P68871|HBB_HUMAN			472000		502000
LYLVQGTQVYVFLTK	LYLVQGTQVYVFLTK	23.71	1770.99	15	2	-0.5	886.503	81.27		F45:13535	1	P02790|HEMO_HUMAN
LDFLKAVDTNRASVG	LDFLKAVDTNRASVG	23.49	1604.85	15	3	0.5	535.958	42.18	107000	F4:9824	2	Q6UX71|PXDC2_HUMAN				105000		107000
ESFTRGSDSLIKGKK	ESFTRGSDSLIKGKK	23.39	1651.89	15	3	-0.8	551.637	22.42	52400	F4:4263	2	Q99623|PHB2_HUMAN				35800		52400
GKVVSETNDTKVLRH	GKVVSETNDTKVLRH	16.39	1681.91	15	3	1	561.645	21.7	32800	F45:3250	1								32800
AVSEGTKAVTKYTS(+183.04)SK	AVSEGTKAVTKYTSSK	23.13	1838.91	16	3	-0.3	613.977	24.19	136000	F3:4805	1	P62807|H2B1C_HUMAN:Q93079|H2B1H_HUMAN	Aminoethylbenzenesulfonylation	S14:Aminoethylbenzenesulfonylation:0.00			136000
AAKPKTAKPKAAKPKK(+183.04)	AAKPKTAKPKAAKPKK	15.51	1845.1	16	4	0.4	462.283	20.36	60200	F3:3646	1	P10412|H14_HUMAN	Aminoethylbenzenesulfonylation	K16:Aminoethylbenzenesulfonylation:8.69			60200
I(+57.02)QMTQSPSSLSASVGD	IQMTQSPSSLSASVGD	33.5	1663.77	16	2	1	832.894	44.72	175000	F3:10180	3	P01600|KV108_HUMAN:P01601|KV109_HUMAN	Carbamidomethylation (DHKE X@N-term)	I1:Carbamidomethylation (DHKE X@N-term):122.57	162000		175000		164000
GFSLDEATNLN(+.98)GGLLR	GFSLDEATNLNGGLLR	54.75	1676.84	16	2	1.5	839.427	81.07		F45:13462	3	P19827|ITIH1_HUMAN	Deamidation (NQ)	N11:Deamidation (NQ):26.31				110000		138000
SSPVKAGVETTTPSKQ(+.98)	SSPVKAGVETTTPSKQ	44.62	1616.83	16	2	1.8	809.422	21.91		F4:4104	3	P0CG05|LAC2_HUMAN	Deamidation (NQ)	Q16:Deamidation (NQ):1000.00
NALQSGNSQESVTEQ(+.98)D	NALQSGNSQESVTEQD	42.33	1706.72	16	2	0.7	854.369	27.84	123000	F2:5916	2	P01834|IGKC_HUMAN	Deamidation (NQ)	Q15:Deamidation (NQ):41.57		123000		128000
Q(+.98)VQLVQ(+.98)SGGGLVKPGG	QVQLVQSGGGLVKPGG	38.87	1524.81	16	2	-0.3	763.414	38.45	1560000	F3:8618	5	P01762|HV301_HUMAN	Deamidation (NQ)	Q1:Deamidation (NQ):9.40;Q6:Deamidation (NQ):91.37	1510000		1560000		1290000
PEVKFNWYVDGVEVHN(+.98)	PEVKFNWYVDGVEVHN	38.19	1931.91	16	3	-1	644.975	49.91	52300	F1:11697	2	P01857|IGHG1_HUMAN	Deamidation (NQ)	N16:Deamidation (NQ):71.03	52300		63000
DIQ(+.98)MTQSPSSLSASVG	DIQMTQSPSSLSASVG	31.01	1607.73	16	2	1.2	804.876	49.36	82900	F1:11532	2	P01600|KV108_HUMAN:P01601|KV109_HUMAN	Deamidation (NQ)	Q3:Deamidation (NQ):49.37	82900		74600
GSPVKAGVETTKPSKQ(+.98)	GSPVKAGVETTKPSKQ	26.2	1613.86	16	3	-0.1	538.961	21.19	37600	F46:3233	1	B9A064|IGLL5_HUMAN:P0CG04|LAC1_HUMAN	Deamidation (NQ)	Q16:Deamidation (NQ):1000.00						37600
ALHNHYTQ(+.98)KSLSLSPG	ALHNHYTQKSLSLSPG	19.44	1752.88	16	3	1.3	585.301	26.77	193000	F1:5528	2	P01857|IGHG1_HUMAN:P01859|IGHG2_HUMAN	Deamidation (NQ)	Q8:Deamidation (NQ):25.70	193000		185000
NALQSGN(+.98)SQESVTEQD	NALQSGNSQESVTEQD	18	1706.72	16	2	-0.5	854.368	28.36	40900	F2:6065	1	P01834|IGKC_HUMAN	Deamidation (NQ)	N7:Deamidation (NQ):0.00		40900
SSPVKAGVETTTPS(-18.01)KQ	SSPVKAGVETTTPSKQ	37.56	1597.83	16	3	0.2	533.618	21.82	44200	F45:3290	1	P0CG05|LAC2_HUMAN	Dehydration	S14:Dehydration:0.00					44200
A(+87.03)STKGPSVFPLAPSSK	ASTKGPSVFPLAPSSK	29.15	1659.88	16	3	1.3	554.302	42.41	174000	F45:6984	3	P01857|IGHG1_HUMAN	Glycidamide adduct	A1:Glycidamide adduct:0.00	109000		109000		174000
I(+87.03)QMTQSPSSLSASVGD	IQMTQSPSSLSASVGD	26.52	1693.78	16	2	1	847.899	36.25	367000	F1:8093	4	P01600|KV108_HUMAN:P01601|KV109_HUMAN	Glycidamide adduct	I1:Glycidamide adduct:1000.00	367000		360000	80300	513000
QVQP(sub L)VESGGGVVQPGR	QVQPVESGGGVVQPGR	38.24	1592.83	16	2	-4.8	797.417	75.56	163000	F45:12514	1	P01772|HV311_HUMAN	Mutation						163000
EVQLVESGGG(sub D)LVQPGR	EVQLVESGGGLVQPGR	35.71	1623.86	16	2	0.4	812.937	38.55	597000	F3:8643	2	P01781|HV320_HUMAN	Mutation				597000
EVH(sub Q)LVESGGGLVQPGG	EVHLVESGGGLVQPGG	35.3	1533.78	16	2	1.1	767.898	54.44	277000	F45:8856	3	P01764|HV303_HUMAN	Mutation		320000		322000		277000
EVQLVESGGGLVQPR(sub G)G	EVQLVESGGGLVQPRG	30.72	1623.86	16	2	0.4	812.937	38.79	595000	F1:8737	2	P01764|HV303_HUMAN	Mutation		595000				473000
EVQLVESGGGLVR(sub Q)PGG	EVQLVESGGGLVRPGG	29.79	1552.82	16	2	0.9	777.418	39.21	84200	F1:8848	2	P01764|HV303_HUMAN	Mutation		84200		83900
EVQLVESGGGLVQPGR(sub G)	EVQLVESGGGLVQPGR	28.97	1623.86	16	2	0.9	812.937	38.53	595000	F1:8664	1	P01764|HV303_HUMAN	Mutation		595000
E(sub Q)VQLVQSGAEVKKPGE(sub S)	EVQLVQSGAEVKKPGE	22	1696.9	16	2	-0.2	849.457	26.75	78200	F4:5582	1	P01742|HV101_HUMAN:P06326|HV107_HUMAN	Mutation					78200
E(sub Q)VQLVQSGAEVKKPGD(sub S)	EVQLVQSGAEVKKPGD	21.72	1682.88	16	2	-0.1	842.449	30.87	138000	F46:5217	2	P01742|HV101_HUMAN:P06326|HV107_HUMAN	Mutation			123000				138000
DIQM(+15.99)TQSPSSLSASVG	DIQMTQSPSSLSASVG	35.44	1622.75	16	2	1.5	812.381	40.55	321000	F1:9157	4	P01600|KV108_HUMAN:P01601|KV109_HUMAN	Oxidation (M)	M4:Oxidation (M):1000.00	321000		310000		463000
I(+71.04)QLTQSPSSLSASVGD	IQLTQSPSSLSASVGD	45.68	1659.83	16	2	1.7	830.924	47.9	89100	F3:11054	2	P04430|KV122_HUMAN	Propionamide (K X@N-term)	I1:Propionamide (K X@N-term):1000.00	82100		89100
I(+71.04)QMTQSPSSLSASVGD	IQMTQSPSSLSASVGD	43.97	1677.79	16	2	0.4	839.902	44.47	1630000	F1:10134	6	P01600|KV108_HUMAN:P01601|KV109_HUMAN	Propionamide (K X@N-term)	I1:Propionamide (K X@N-term):1000.00	1630000		1680000		1550000
Q(-17.03)VQLVESGGGVVQPGR	QVQLVESGGGVVQPGR	61.09	1591.83	16	2	0.1	796.923	48.93	776000	F3:11365	3	P01772|HV311_HUMAN	Pyro-glu from Q	Q1:Pyro-glu from Q:1000.00	757000		776000		618000
Q(-17.03)KVVAGVANALAHKYH	QKVVAGVANALAHKYH	39.87	1687.92	16	3	0	563.646	36.37	413000	F2:8327	6	P68871|HBB_HUMAN:P02042|HBD_HUMAN	Pyro-glu from Q	Q1:Pyro-glu from Q:1000.00		601000		680000
SSPVKAGVETTTPSKQ	SSPVKAGVETTTPSKQ	74.87	1615.84	16	2	1.3	808.929	21.72	299000	F45:3255	12	P0CG05|LAC2_HUMAN			500000	1080000	531000	1120000	575000	1400000
SPEQQETVLDGNLIIR	SPEQQETVLDGNLIIR	63.18	1810.94	16	2	0.1	906.479	47	138000	F4:11085	4	Q14624|ITIH4_HUMAN			93500	93000	129000	138000
GAAQLALDKSDSHPSD	GAAQLALDKSDSHPSD	62.14	1610.75	16	2	-0.2	806.384	26.67	87200	F45:4326	5	P49748|ACADV_HUMAN			108000		112000		87200
NALQSGNSQESVTEQD	NALQSGNSQESVTEQD	58.94	1705.74	16	2	-0.4	853.876	26.85	706000	F4:5613	6	P01834|IGKC_HUMAN			363000	723000	371000	706000	426000	978000
IQMTQSPSSLSASVGD	IQMTQSPSSLSASVGD	57.63	1606.75	16	2	0.1	804.383	42.98	254000	F3:9725	3	P01600|KV108_HUMAN:P01601|KV109_HUMAN			244000		254000		289000
EEVDGKADGAEAKPAE	EEVDGKADGAEAKPAE	56.47	1614.74	16	2	2.4	808.378	21.26	28600	F4:3876	8	P35579|MYH9_HUMAN				113000	23800	95700	32300	140000
GFGDLKSPAGLQVLND	GFGDLKSPAGLQVLND	56.42	1629.84	16	2	1.3	815.926	50.24	106000	F3:11804	3	P24534|EF1B_HUMAN			101000		106000		94800
DIQMTQSPSSLSASVG	DIQMTQSPSSLSASVG	51.67	1606.75	16	2	1	804.384	47.89	864000	F1:11070	4	P01600|KV108_HUMAN:P01601|KV109_HUMAN			864000		932000		1490000
EVQLVESGGGLVQPGG	EVQLVESGGGLVQPGG	51.6	1524.78	16	2	0.9	763.397	70.18	708000	F45:11304	3	P01764|HV303_HUMAN			310000		316000		708000
EVQLVESGGDLVQPGR	EVQLVESGGDLVQPGR	50.85	1681.86	16	2	0.1	841.939	39.91	86700	F3:8984	2	P01781|HV320_HUMAN			86400		86700
PTAPSPGTVTPVPPPQ	PTAPSPGTVTPVPPPQ	50.85	1541.81	16	2	0.1	771.912	38.33	409000	F4:8815	3	Q8TAQ2|SMRC2_HUMAN				403000		409000
PITVTVPVEVSRKNPK	PITVTVPVEVSRKNPK	50.39	1763.03	16	4	0.5	441.765	38	447000	F45:6260	4	P10909|CLUS_HUMAN			572000		488000		447000
ALSALSDLHAHKLRVD	ALSALSDLHAHKLRVD	49.87	1744.96	16	4	-0.9	437.247	32.29	1060000	F4:7200	8	P69905|HBA_HUMAN				1790000		2170000	112000	849000
PYNVLAPKGASGTRED	PYNVLAPKGASGTRED	49.84	1673.84	16	3	-0.6	558.953	25.81	1070000	F4:5300	7	P10606|COX5B_HUMAN			44900	1180000		1250000		1560000
GSPVKAGVETTKPSKQ	GSPVKAGVETTKPSKQ	49.24	1612.88	16	3	0.9	538.634	20.85	224000	F4:3746	4	B9A064|IGLL5_HUMAN:P0CG04|LAC1_HUMAN				149000		246000
GGPGGFGPGGYPGGIH	GGPGGFGPGGYPGGIH	48.87	1382.64	16	2	0.3	692.326	36.21	101000	F4:8279	2	P35908|K22E_HUMAN				102000		101000
SGGGGGGGLGSGGSIR	SGGGGGGGLGSGGSIR	48.77	1231.59	16	2	0.6	616.803	22.8	56700	F2:4368	5	P35527|K1C9_HUMAN			34100	56700	31600	53800		61500
TITLEVEPSDTIENVK	TITLEVEPSDTIENVK	48.35	1786.92	16	2	0.7	894.468	45.14	731000	F1:10300	12	P62979|RS27A_HUMAN:P62987|RL40_HUMAN:P0CG47|UBB_HUMAN:P0CG48|UBC_HUMAN			731000	761000	797000	833000	1270000	1350000
ALHNHYTQKSLSLSPG	ALHNHYTQKSLSLSPG	47.99	1751.9	16	3	0.6	584.973	25.93	3110000	F1:5287	13	P01857|IGHG1_HUMAN:P01859|IGHG2_HUMAN			3240000	884000	3110000	1010000	3040000	775000
PEVKFNWYVDGVEVHN	PEVKFNWYVDGVEVHN	47.62	1930.92	16	3	-0.2	644.648	48.96	656000	F3:11374	8	P01857|IGHG1_HUMAN			902000		1000000
PMFIVNTNVPRASVPD	PMFIVNTNVPRASVPD	47.19	1755.9	16	2	1.5	878.957	47.59	103000	F3:10947	2	P14174|MIF_HUMAN			93600		103000
PGRPGAAEEALLQMES	PGRPGAAEEALLQMES	43.95	1654.8	16	2	0.7	828.407	44.49	358000	F4:10445	5	Q969G5|PRDBP_HUMAN				358000		358000		226000
PSQPLLPQHSSLETQL	PSQPLLPQHSSLETQL	42.44	1773.93	16	2	0.6	887.971	42.77	162000	F4:9973	2	P02730|B3AT_HUMAN				162000		162000
EVQLLESGGGLVQPGG	EVQLLESGGGLVQPGG	42.03	1538.79	16	2	0.9	770.405	80.67	266000	F46:12949	3	P01765|HV304_HUMAN				135000				266000
DIQMTQSPSTLSASVG	DIQMTQSPSTLSASVG	40.89	1620.77	16	2	0.3	811.391	48.36	160000	F1:11211	3	P01596|KV104_HUMAN			160000		170000		232000
QSALTQPASVSGSPGQ	QSALTQPASVSGSPGQ	40.83	1513.74	16	2	0.1	757.876	46.61	69000	F1:10682	1	P04209|LV211_HUMAN:P01705|LV202_HUMAN			69000
KSPIFGPEEVNSVEGN	KSPIFGPEEVNSVEGN	40.78	1701.82	16	2	1.3	851.919	39.05	91900	F1:8809	1	P01833|PIGR_HUMAN			91900
DIQMTQSPSSVSASVG	DIQMTQSPSSVSASVG	36.32	1592.74	16	2	1.4	797.376	60.73	146000	F46:9987	3	P01611|KV119_HUMAN				143000		144000		146000
AAPDEKVLDSGFREIE	AAPDEKVLDSGFREIE	36.18	1774.87	16	3	-0.4	592.632	39.78	102000	F4:9202	2	P01833|PIGR_HUMAN				103000		102000
SAKPAPPKPEPRPKKA	SAKPAPPKPEPRPKKA	35.12	1697.99	16	4	0	425.506	20.41	36400	F3:3663	1	O00479|HMGN4_HUMAN					36400
PEQHLTELREPAPGTN	PEQHLTELREPAPGTN	33.43	1787.88	16	3	-1	596.967	26.79	91000	F4:5595	2	Q9UBW8|CSN7A_HUMAN				82800		91000
GPSVFPLAPSSKSTSG	GPSVFPLAPSSKSTSG	32.75	1517.77	16	2	1.8	759.895	38.28	74300	F1:8598	1	P01857|IGHG1_HUMAN			74300
STKGPSVFPLAPSSKS	STKGPSVFPLAPSSKS	32.42	1588.85	16	3	1	530.623	41.68	215000	F45:6856	3	P01857|IGHG1_HUMAN			133000		136000		215000
EVQLVESGGALVQPGG	EVQLVESGGALVQPGG	31.2	1538.79	16	2	1.2	770.405	50.28	34300	F3:11818	2	P01778|HV317_HUMAN			27100		34300
DIQLTQSPSSLSASVG	DIQLTQSPSSLSASVG	27.84	1588.79	16	2	1.1	795.405	77.88	155000	F45:12888	1	P04430|KV122_HUMAN							155000
FDLSHGSAQVKGHGKK	FDLSHGSAQVKGHGKK	27.4	1694.89	16	4	-2.3	424.728	21.41		F3:3939	1	P69905|HBA_HUMAN
VLSPADKTNVKAAWGK	VLSPADKTNVKAAWGK	24.14	1683.93	16	4	0.5	421.99	26.16	47600	F3:5316	1	P69905|HBA_HUMAN					47600
TASPASSTTARVITNQ	TASPASSTTARVITNQ	23.92	1603.82	16	2	-0.2	802.915	26.57	43500	F3:5431	1	O00151|PDLI1_HUMAN					43500
FQQQLEQLSAMGFLNR	FQQQLEQLSAMGFLNR	23.5	1908.95	16	2	0.8	955.484	50.68		F3:11959	1	Q9UMX0|UBQL1_HUMAN
SDGLAHLDNLKGTFAT	SDGLAHLDNLKGTFAT	23.32	1658.83	16	3	-0.1	553.949	41.1	92900	F4:9541	2	P68871|HBB_HUMAN				83800		92900
SGALTSGVHTFPAVLQ	SGALTSGVHTFPAVLQ	22.15	1583.83	16	2	0.2	792.923	46.79	99800	F4:11030	2	P01857|IGHG1_HUMAN:P01859|IGHG2_HUMAN:P01861|IGHG4_HUMAN:P01860|IGHG3_HUMAN				96400		99800
PLDSKRGEAPFAQRID	PLDSKRGEAPFAQRID	21.38	1798.93	16	4	-1	450.74	36.04	44600	F45:5899	2	Q9Y2R0|COA3_HUMAN					50600		44600
AKTDQAQKAEGAGDAK	AKTDQAQKAEGAGDAK	16.63	1587.79	16	3	0.6	530.269	20.37	36300	F45:2890	1	P05204|HMGN2_HUMAN							36300
AGNAARDNKKTRIIPR	AGNAARDNKKTRIIPR	15.46	1780.02	16	4	0.5	446.012	20.91	54800	F1:3804	1	Q96KK5|H2A1H_HUMAN:Q99878|H2A1J_HUMAN:Q16777|H2A2C_HUMAN:Q9BTM1|H2AJ_HUMAN:P20671|H2A1D_HUMAN:P0C0S8|H2A1_HUMAN:Q6FI13|H2A2A_HUMAN			54800
DIQMTQS(+42.01)PSSLSASVGD	DIQMTQSPSSLSASVGD	29.76	1763.79	17	2	1.3	882.903	77.86	141000	F45:12884	1	P01600|KV108_HUMAN:P01601|KV109_HUMAN	Acetylation (TSCYH)	S7:Acetylation (TSCYH):22.85					141000
DIQMTQ(+.98)SPSSLSASVGD	DIQMTQSPSSLSASVGD	50.81	1722.76	17	2	1.3	862.389	50.17	521000	F1:11784	3	P01600|KV108_HUMAN:P01601|KV109_HUMAN	Deamidation (NQ)	Q6:Deamidation (NQ):53.53	521000				1870000
DIQ(+.98)MTQSPSTLSASVGD	DIQMTQSPSTLSASVGD	50.55	1736.78	17	2	0.5	869.396	50.17	242000	F3:11781	3	P01596|KV104_HUMAN	Deamidation (NQ)	Q3:Deamidation (NQ):49.37	251000		242000		452000
DIQ(+.98)LTQSPSSLSASVGD	DIQLTQSPSSLSASVGD	46.92	1704.81	17	2	0.8	853.411	80.93	164000	F45:13413	1	P04430|KV122_HUMAN	Deamidation (NQ)	Q3:Deamidation (NQ):47.09					164000
DIQ(+.98)MTQSPSSLSASVGD	DIQMTQSPSSLSASVGD	45.48	1722.76	17	2	0	862.388	49.81	1290000	F1:11668	5	P01600|KV108_HUMAN:P01601|KV109_HUMAN	Deamidation (NQ)	Q3:Deamidation (NQ):51.69	1290000		1910000		2770000
AAPDEKVLDSGFREIEN(+.98)	AAPDEKVLDSGFREIEN	39.37	1889.9	17	2	1.3	945.959	40.41	101000	F2:9390	6	P01833|PIGR_HUMAN	Deamidation (NQ)	N17:Deamidation (NQ):1000.00		608000		513000		560000
DIQMTQ(+.98)SPSTLSASVGD	DIQMTQSPSTLSASVGD	39.19	1736.78	17	2	0.5	869.396	77.05	282000	F45:12770	1	P01596|KV104_HUMAN	Deamidation (NQ)	Q6:Deamidation (NQ):47.09					282000
GQPEN(+.98)NYKTTPPVLDSD	GQPENNYKTTPPVLDSD	35.51	1874.85	17	2	1.2	938.435	46.96	239000	F45:7756	7	P01857|IGHG1_HUMAN:P01861|IGHG4_HUMAN	Deamidation (NQ)	N5:Deamidation (NQ):14.02		329000	242000	337000	239000	279000
DIQ(+.98)MTQSPSSLSATVGD	DIQMTQSPSSLSATVGD	33.68	1736.78	17	2	-0.1	869.396	81.03		F45:13448	1	P01613|KV121_HUMAN	Deamidation (NQ)	Q3:Deamidation (NQ):38.16
PGDSDIIRSMPEQ(+.98)TGEK	PGDSDIIRSMPEQTGEK	30.94	1859.86	17	3	0.9	620.96	41.26	253000	F46:7011	1	P62888|RL30_HUMAN	Deamidation (NQ)	Q13:Deamidation (NQ):1000.00						253000
PSQPLLPQ(+.98)HSSLETQLF	PSQPLLPQHSSLETQLF	26.94	1921.98	17	2	0.4	961.997	80.96		F45:13424	1	P02730|B3AT_HUMAN	Deamidation (NQ)	Q8:Deamidation (NQ):8.82
GQPEN(+.98)NYKTTPPMLDSD	GQPENNYKTTPPMLDSD	23.51	1906.83	17	2	-0.2	954.42	35.75	296000	F1:7969	1	P01859|IGHG2_HUMAN	Deamidation (NQ)	N5:Deamidation (NQ):12.28	296000
DIQ(+.98)M(+15.99)TQSPSSLSASVGD	DIQMTQSPSSLSASVGD	38.59	1738.76	17	2	0.6	870.386	43.18	367000	F1:9801	8	P01600|KV108_HUMAN:P01601|KV109_HUMAN	Deamidation (NQ); Oxidation (M)	Q3:Deamidation (NQ):38.16;M4:Oxidation (M):1000.00	367000	101000	390000	97800	535000	131000
DIQMTQSPSSLSASVGD(-18.01)	DIQMTQSPSSLSASVGD	34.6	1703.77	17	2	-0.9	852.89	49.38	30300	F3:11523	1	P01600|KV108_HUMAN:P01601|KV109_HUMAN	Dehydration	D17:Dehydration:0.00			30300
DIQMTQSPSSLS(-18.01)VSVGD	DIQMTQSPSSLSVSVGD	32.68	1731.8	17	2	0	866.907	73.88	124000	F45:12142	1	P01605|KV113_HUMAN	Dehydration	S12:Dehydration:4.64					124000
DIQMTQSPSSLSAS(-18.01)VGD	DIQMTQSPSSLSASVGD	28.64	1703.77	17	2	0.8	852.892	49.32	41100	F1:11516	1	P01600|KV108_HUMAN:P01601|KV109_HUMAN	Dehydration	S14:Dehydration:11.10	41100
AAPD(-18.01)EKVLDSGFREIEN	AAPDEKVLDSGFREIEN	15.41	1870.91	17	3	0.4	624.643	36.09	84900	F2:8256	1	P01833|PIGR_HUMAN	Dehydration	D4:Dehydration:3.97		84900
DIQMTQSP(+31.99)SPLSASVGD	DIQMTQSPSPLSASVGD	29.15	1763.79	17	2	1.2	882.903	78.65	148000	F45:13002	2	P01595|KV103_HUMAN	Dihydroxy	P8:Dihydroxy:0.00					382000
DIQMTQSP(+29.04)SSVSASVGD	DIQMTQSPSSVSASVGD	23.18	1736.8	17	2	-2.5	869.406	49.1		F1:11432	1	P01611|KV119_HUMAN	Dimethylation of proline residue	P8:Dimethylation of proline residue:1000.00
DIQMTQSP(+15.99)STLSASVGD	DIQMTQSPSTLSASVGD	25.1	1751.79	17	2	0.1	876.902	47.65	93500	F3:10965	3	P01596|KV104_HUMAN	Hydroxylation	P8:Hydroxylation:12.36	83600		93500		196000
DIQMTQSPSTLSASVGD(+14.02)	DIQMTQSPSTLSASVGD	24.52	1749.81	17	2	0.6	875.912	79.86	171000	F45:13189	1	P01596|KV104_HUMAN	Methyl ester	D17:Methyl ester:74.72					171000
DIQLTQSPS(+14.02)SLSASVGD	DIQLTQSPSSLSASVGD	22.62	1717.84	17	2	-0.3	859.926	79.6	331000	F45:13150	1	P04430|KV122_HUMAN	Methylation	S9:Methylation:0.00					331000
DV(sub I)QLTQSPSSLSASVGD	DVQLTQSPSSLSASVGD	40.71	1689.81	17	2	1.7	845.912	48.76	81100	F1:11332	1	P04430|KV122_HUMAN	Mutation		81100
EIVLTQSPGTLSLSPGD(sub E)	EIVLTQSPGTLSLSPGD	38.36	1712.88	17	2	-0.2	857.449	50.68	1050000	F4:12113	2	P18136|KV313_HUMAN:P18135|KV312_HUMAN:P01621|KV303_HUMAN:P01623|KV305_HUMAN:P01622|KV304_HUMAN:P04206|KV307_HUMAN	Mutation					1050000		1240000
DS(sub I)QMTQSPSSLSASVGD	DSQMTQSPSSLSASVGD	37.5	1695.73	17	2	0.2	848.87	56.67	170000	F46:9345	3	P01600|KV108_HUMAN:P01601|KV109_HUMAN	Mutation			164000		171000		170000
DIR(sub Q)LTQSPSSLSASVGD	DIRLTQSPSSLSASVGD	37.15	1731.86	17	2	1.3	866.94	44.53	94300	F3:10122	2	P04430|KV122_HUMAN	Mutation		98000		94300
DIQMTQSPY(sub S)SLSASVGD	DIQMTQSPYSLSASVGD	36.5	1797.81	17	2	-0.4	899.911	50.68	233000	F2:12153	3	P01600|KV108_HUMAN:P01601|KV109_HUMAN	Mutation			233000		210000		110000
DIH(sub Q)MTQSPSSLSASVGD	DIHMTQSPSSLSASVGD	35.75	1730.78	17	2	0.9	866.397	40.06	443000	F1:9034	5	P01600|KV108_HUMAN:P01601|KV109_HUMAN	Mutation		443000		452000		364000
DVQL(sub M)TQSPSSLSASVGD	DVQLTQSPSSLSASVGD	35.54	1689.81	17	2	0.6	845.911	48.79	89900	F3:11326	1	P01612|KV120_HUMAN	Mutation				89900
DIQMTQSPSSLSASVR(sub G)D	DIQMTQSPSSLSASVRD	34.77	1820.86	17	2	1.5	911.437	38.99	126000	F1:8793	2	P01600|KV108_HUMAN:P01601|KV109_HUMAN	Mutation		126000		132000
EIVMTQSPATLSVSPGD(sub E)	EIVMTQSPATLSVSPGD	34.66	1730.84	17	2	-0.5	866.427	50.28	91600	F4:11974	2	P04207|KV308_HUMAN	Mutation			94900		91600
DIQMS(sub T)QSPSSLSASVGD	DIQMSQSPSSLSASVGD	34.17	1707.76	17	2	0.2	854.889	47.69	72000	F1:10999	1	P01600|KV108_HUMAN:P01601|KV109_HUMAN	Mutation		72000
DIH(sub Q)LTQSPSSLSASVGD	DIHLTQSPSSLSASVGD	33.93	1712.82	17	2	0.2	857.418	63.86	139000	F45:10353	3	P04430|KV122_HUMAN	Mutation		163000		173000		139000
DIQV(sub M)TQSPSSLSASVGD	DIQVTQSPSSLSASVGD	33.82	1689.81	17	2	0.5	845.91	69.58	649000	F45:11214	3	P01600|KV108_HUMAN:P01601|KV109_HUMAN	Mutation		456000		498000		649000
DVH(sub Q)MTQSPSSLSASVGD	DVHMTQSPSSLSASVGD	33.16	1716.76	17	2	-0.1	859.388	37.02	130000	F4:8481	2	P01612|KV120_HUMAN	Mutation			123000		130000
DIQMTQSPSSLSASA(sub V)GD	DIQMTQSPSSLSASAGD	31.52	1693.75	17	2	0.5	847.881	43.54	119000	F2:10213	2	P01600|KV108_HUMAN:P01601|KV109_HUMAN	Mutation			119000		126000
DVV(sub Q)MTQSPSSLSASVGD	DVVMTQSPSSLSASVGD	31.41	1678.77	17	2	0.9	840.394	45.74	114000	F1:10445	2	P01612|KV120_HUMAN	Mutation		114000		114000
DIR(sub Q)MTQSPSSLSASVGD	DIRMTQSPSSLSASVGD	31.21	1749.82	17	2	-0.3	875.917	40.78	749000	F3:9197	4	P01600|KV108_HUMAN:P01601|KV109_HUMAN	Mutation		718000		749000		569000
DIQMTQSPA(sub S)SLSASVGD	DIQMTQSPASLSASVGD	31.06	1705.78	17	2	1.8	853.9	50.31	138000	F1:11834	5	P01600|KV108_HUMAN:P01601|KV109_HUMAN	Mutation		225000		214000		153000
VE(sub S)VINTVDTSHEDMIHD	VEVINTVDTSHEDMIHD	31.04	1952.88	17	2	0.7	977.447	80.84	54500	F46:12987	2	P55735|SEC13_HUMAN	Mutation							54500
DVQV(sub M)TQSPSSLSASVGD	DVQVTQSPSSLSASVGD	30.94	1675.79	17	2	0.6	838.903	44.47	105000	F4:10441	1	P01612|KV120_HUMAN	Mutation					105000
DT(sub I)QMTQSPSSLSASVGD	DTQMTQSPSSLSASVGD	30.7	1709.74	17	2	0.8	855.879	41.52	324000	F2:9678	3	P01600|KV108_HUMAN:P01601|KV109_HUMAN	Mutation			324000		329000		338000
DIQMA(sub T)QSPSSLSASVGD	DIQMAQSPSSLSASVGD	30.08	1691.77	17	2	1.5	846.892	72.09	74600	F45:11677	3	P01600|KV108_HUMAN:P01601|KV109_HUMAN	Mutation		83100		89800		74600
EV(sub I)VLTQSPATLSLSPGD(sub E)	EVVLTQSPATLSLSPGD	27.45	1712.88	17	2	-0.9	857.448	50.67		F2:12150	1	P04433|KV309_HUMAN	Mutation
EVQLLESGGGLVQL(sub P)GGS	EVQLLESGGGLVQLGGS	27.1	1641.86	17	2	0.3	821.936	41.26	136000	F1:9335	3	P01765|HV304_HUMAN	Mutation		136000	77100	137000
DV(sub I)QMTQSPSSVSASVGD	DVQMTQSPSSVSASVGD	27	1693.75	17	2	0.3	847.881	40.04	126000	F4:9268	2	P01611|KV119_HUMAN	Mutation			121000		126000
EVQLVESGGGLVQL(sub P)GGS	EVQLVESGGGLVQLGGS	26.76	1627.84	17	2	1.8	814.93	51	278000	F45:8377	3	P01764|HV303_HUMAN	Mutation		326000		337000		278000
DIQLTQSPF(sub S)SLSASVGD	DIQLTQSPFSLSASVGD	26.58	1763.86	17	2	1.7	882.938	81.43	127000	F45:13597	2	P04430|KV122_HUMAN	Mutation						127000
DIQMTR(sub Q)SPSSLSASVGD	DIQMTRSPSSLSASVGD	25.25	1749.82	17	2	0.5	875.918	40.97	718000	F1:9255	1	P01600|KV108_HUMAN:P01601|KV109_HUMAN	Mutation		718000
DIQV(sub M)TQSPSTLSASVGD	DIQVTQSPSTLSASVGD	24.96	1703.82	17	2	0.6	852.918	48.26	75700	F3:11162	2	P01596|KV104_HUMAN	Mutation		66500		75700
DIQMTQSPSA(sub P)LSASVGD	DIQMTQSPSALSASVGD	23.77	1705.78	17	2	0.3	853.899	76.39	271000	F45:12670	1	P01595|KV103_HUMAN	Mutation						271000
DIQMTQSPSSLA(sub S)ASVGD	DIQMTQSPSSLAASVGD	23.46	1705.78	17	2	0.9	853.899	79.73	209000	F45:13172	1	P01600|KV108_HUMAN:P01601|KV109_HUMAN	Mutation						209000
DIQMTQSPSSLP(sub S)ASVGD	DIQMTQSPSSLPASVGD	22.4	1731.8	17	2	0.3	866.907	49.51	205000	F3:11569	1	P01600|KV108_HUMAN:P01601|KV109_HUMAN	Mutation				205000
DIQMTQSPF(sub S)SVSASVGD	DIQMTQSPFSVSASVGD	20.05	1767.8	17	2	0.9	884.907	81.23	177000	F46:13111	1	P01611|KV119_HUMAN	Mutation							177000
DIQMTQSPSSVF(sub S)ASVGD	DIQMTQSPSSVFASVGD	17.13	1767.8	17	2	-1.2	884.905	50.72	112000	F4:12128	1	P01611|KV119_HUMAN	Mutation					112000
DIQMTQSA(sub P)SPLSASVGD	DIQMTQSASPLSASVGD	15.8	1705.78	17	2	1.8	853.9	77.26	123000	F45:12799	1	P01595|KV103_HUMAN	Mutation						123000
DIQM(+15.99)TQSPSSVSASVGD	DIQMTQSPSSVSASVGD	52.42	1723.76	17	2	0.7	862.886	35.6	161000	F1:7929	5	P01611|KV119_HUMAN	Oxidation (M)	M4:Oxidation (M):1000.00	161000	372000	170000	372000		666000
DIQM(+15.99)TQSPSSLSASVGD	DIQMTQSPSSLSASVGD	44.93	1737.77	17	2	1	869.894	41.3	5380000	F1:9347	14	P01600|KV108_HUMAN:P01601|KV109_HUMAN	Oxidation (M)	M4:Oxidation (M):1000.00	5380000	1360000	5420000	1370000	7380000	1530000
DIQM(+15.99)TQSPSTLSASVGD	DIQMTQSPSTLSASVGD	44.19	1751.79	17	2	1.2	876.903	41.57	243000	F4:9663	9	P01596|KV104_HUMAN	Oxidation (M)	M4:Oxidation (M):1000.00	884000	237000	892000	243000	1100000	272000
DVQM(+15.99)TQSPSSLSASVGD	DVQMTQSPSSLSASVGD	38.02	1723.76	17	2	0	862.886	38.5	128000	F4:8866	1	P01612|KV120_HUMAN	Oxidation (M)	M4:Oxidation (M):1000.00				128000
DIQM(+15.99)TQSPSPLSASVGD	DIQMTQSPSPLSASVGD	37.86	1747.79	17	2	1.9	874.906	44.57	92700	F3:10137	2	P01595|KV103_HUMAN	Oxidation (M)	M4:Oxidation (M):1000.00	102000		92700
PGDSDIIRSM(+15.99)PEQTGEK	PGDSDIIRSMPEQTGEK	37.26	1874.87	17	3	-0.1	625.963	23.8	117000	F3:4694	12	P62888|RL30_HUMAN	Oxidation (M)	M10:Oxidation (M):1000.00	232000	239000	229000	234000	304000	525000
DIQM(+15.99)TQSPSSLSATVGD	DIQMTQSPSSLSATVGD	31.76	1751.79	17	2	0.2	876.902	47.37	74500	F3:10871	1	P01613|KV121_HUMAN	Oxidation (M)	M4:Oxidation (M):1000.00			74500
DIQM(+15.99)TQ(+.98)SPSSLSASVGD	DIQMTQSPSSLSASVGD	55.2	1738.76	17	2	0.2	870.386	43.79	239000	F3:9934	3	P01600|KV108_HUMAN:P01601|KV109_HUMAN	Oxidation (M); Deamidation (NQ)	M4:Oxidation (M):1000.00;Q6:Deamidation (NQ):24.24			239000		344000
DIQM(+15.99)TQSPSSLSASVGD(+14.02)	DIQMTQSPSSLSASVGD	33.27	1751.79	17	2	0.1	876.902	45.96	278000	F3:10485	3	P01600|KV108_HUMAN:P01601|KV109_HUMAN	Oxidation (M); Methyl ester	M4:Oxidation (M):1000.00;D17:Methyl ester:137.97	290000		278000		427000
E(-18.01)ALHNHYTQKSLSLSPG	EALHNHYTQKSLSLSPG	38.57	1862.93	17	3	-0.1	621.983	30.88	501000	F3:6618	2	P01857|IGHG1_HUMAN:P01859|IGHG2_HUMAN	Pyro-glu from E	E1:Pyro-glu from E:1000.00	493000		501000
Q(-17.03)INRYGHFQATITIVEG	QINRYGHFQATITIVEG	28.81	1928.97	17	2	0.1	965.495	50.01	115000	F1:11729	1	Q14956|GPNMB_HUMAN	Pyro-glu from Q	Q1:Pyro-glu from Q:1000.00	115000
DIQMTQSPSSLSASVGD(+17.03)	DIQMTQSPSSLSASVGD	28.51	1738.8	17	2	0.4	870.41	48.77	1460000	F1:11336	5	P01600|KV108_HUMAN:P01601|KV109_HUMAN	Replacement of proton with ammonium ion	D17:Replacement of proton with ammonium ion:59.65	1460000		1490000		758000
PPAENSSAPEAE(+17.03)QGGAE	PPAENSSAPEAEQGGAE	19.83	1656.72	17	2	-0.5	829.368	22.91	63400	F3:4443	1	P67809|YBOX1_HUMAN	Replacement of proton with ammonium ion	E12:Replacement of proton with ammonium ion:0.00			63400
DIQMTQSPSTLSASVGD(+17.03)	DIQMTQSPSTLSASVGD	19.1	1752.82	17	2	-0.6	877.417	49	151000	F3:11386	1	P01596|KV104_HUMAN	Replacement of proton with ammonium ion	D17:Replacement of proton with ammonium ion:30.58			151000
PPAENSSAPEAEQGGAE(+17.03)	PPAENSSAPEAEQGGAE	15.23	1656.72	17	2	0.3	829.369	22.97	64400	F1:4463	1	P67809|YBOX1_HUMAN	Replacement of proton with ammonium ion	E17:Replacement of proton with ammonium ion:0.00	64400
DIQMTQSPSSLSASVGD(+21.98)	DIQMTQSPSSLSASVGD	24.73	1743.76	17	2	-1.9	872.885	48.57	210000	F1:11268	1	P01600|KV108_HUMAN:P01601|KV109_HUMAN	Sodium adduct	D17:Sodium adduct:100.58	210000
EVKINLNGIAIGDGYSD	EVKINLNGIAIGDGYSD	77.01	1776.89	17	2	0.6	889.452	81		F45:13438	2	Q9H3G5|CPVL_HUMAN
DIQMTQSPSSLSASVGD	DIQMTQSPSSLSASVGD	75.06	1721.78	17	2	1.7	861.898	71.73	22600000	F45:11618	27	P01600|KV108_HUMAN:P01601|KV109_HUMAN			20300000	619000	21900000	623000	23100000	662000
VFDEFKPLVEEPQNLIK	VFDEFKPLVEEPQNLIK	71.22	2044.09	17	3	0.4	682.37	80.75	267000	F45:13361	2	P02768|ALBU_HUMAN							267000	247000
GGAAQLALDKSDSHPSD	GGAAQLALDKSDSHPSD	68.26	1667.78	17	2	0.8	834.895	24.9	79400	F3:4972	8	P49748|ACADV_HUMAN			256000	57900	256000	59500	319000
DIQLTQSPSSLSASVGD	DIQLTQSPSSLSASVGD	67.68	1703.82	17	2	0.1	852.918	50.61	370000	F3:11932	5	P04430|KV122_HUMAN			384000		370000		2060000
AQGFTEDTIVFLPQTDK	AQGFTEDTIVFLPQTDK	64.29	1908.95	17	2	0.2	955.481	50.45		F4:12028	3	P41222|PTGDS_HUMAN				29900				23700
AAPDEKVLDSGFREIEN	AAPDEKVLDSGFREIEN	61.25	1888.92	17	3	0.3	630.646	39.15	4150000	F4:9043	18	P01833|PIGR_HUMAN			419000	4600000	413000	4610000	194000	3760000
PSQPLLPQHSSLETQLF	PSQPLLPQHSSLETQLF	58.77	1920.99	17	2	1.8	961.506	50.34		F1:11845	3	P02730|B3AT_HUMAN					101000		183000
DIQMTQSPSTLSASVGD	DIQMTQSPSTLSASVGD	58.63	1735.79	17	2	-0.1	868.904	48.94	3040000	F3:11368	8	P01596|KV104_HUMAN			3130000	81200	3270000	79000
PPAENSSAPEAEQGGAE	PPAENSSAPEAEQGGAE	58.36	1639.7	17	2	1.2	820.856	23.82	183000	F45:3756	6	P67809|YBOX1_HUMAN			158000	467000	166000	465000	183000	513000
DIQMTQSPSPLSASVGD	DIQMTQSPSPLSASVGD	58.2	1731.8	17	2	1.6	866.908	50.32	110000	F1:11838	4	P01595|KV103_HUMAN			312000		96900		459000
DIQMTQSPSSVSASVGD	DIQMTQSPSSVSASVGD	56.01	1707.76	17	2	0.8	854.889	43.88	2930000	F4:10282	11	P01611|KV119_HUMAN			217000	2870000	231000	2930000	183000	2450000
DVQMTQSPSSLSASVGD	DVQMTQSPSSLSASVGD	55.88	1707.76	17	2	0.7	854.889	45.7	204000	F3:10416	12	P01612|KV120_HUMAN			194000	629000	279000	656000	368000	734000
GQPENNYKTTPPVLDSD	GQPENNYKTTPPVLDSD	53.96	1873.87	17	2	0.5	937.942	32.34	1140000	F4:7214	9	P01857|IGHG1_HUMAN:P01861|IGHG4_HUMAN			135000	1120000	142000	1140000	199000	1790000
VGQLSEGAIAAIMQKGD	VGQLSEGAIAAIMQKGD	53.82	1686.86	17	2	0.3	844.438	50.22	48200	F3:11797	2	P27694|RFA1_HUMAN			48900		48200
PVAFSVVPTAAAAVSLK	PVAFSVVPTAAAAVSLK	52.91	1626.93	17	2	1.3	814.476	81	47900	F46:13029	2	P0C0L4|CO4A_HUMAN								47900
PGDSDIIRSMPEQTGEK	PGDSDIIRSMPEQTGEK	52.54	1858.87	17	3	0.1	620.632	29.47	1990000	F4:6382	12	P62888|RL30_HUMAN			347000	2180000	347000	2220000	510000	2750000
ALTNAVAHVDDMPNALS	ALTNAVAHVDDMPNALS	51.37	1737.84	17	2	0.8	869.926	44.14	440000	F4:10355	3	P69905|HBA_HUMAN				446000		440000		360000
PGRPGAAEEALLQMESV	PGRPGAAEEALLQMESV	48.4	1753.87	17	2	1	877.942	80.76	61800	F45:13366	3	Q969G5|PRDBP_HUMAN			66700		72100		61800
LFDSDPITVTVPVEVSR	LFDSDPITVTVPVEVSR	48.04	1872.98	17	2	0.8	937.5	81.11	89200	F46:13064	1	P10909|CLUS_HUMAN								89200
EALHNHYTQKSLSLSPG	EALHNHYTQKSLSLSPG	47.57	1880.94	17	3	-0.4	627.986	26.74	2310000	F1:5520	7	P01857|IGHG1_HUMAN:P01859|IGHG2_HUMAN			2380000		2300000		2420000
GQPENNYKTTPPMLDSD	GQPENNYKTTPPMLDSD	45.56	1905.84	17	2	0.9	953.929	33.64	472000	F1:7400	5	P01859|IGHG2_HUMAN			472000		506000		479000
GTHVDLGLASANVDFAF	GTHVDLGLASANVDFAF	44.75	1732.84	17	2	1.2	867.429	81.3		F45:13546	2	P01011|AACT_HUMAN
STKGPSVFPLAPSSKST	STKGPSVFPLAPSSKST	43.51	1689.89	17	3	0.3	564.305	42.16	543000	F45:6941	3	P01857|IGHG1_HUMAN			348000		360000		543000
YLRAPSVALPVAQVPTD	YLRAPSVALPVAQVPTD	43.18	1795.98	17	2	1.4	899	49.39	61300	F3:11527	2	O14558|HSPB6_HUMAN			65300		61300
SVSDGIAALDLNAVANK	SVSDGIAALDLNAVANK	40.58	1656.87	17	2	0.4	829.442	49.4	37500	F3:11532	1	P04114|APOB_HUMAN					37500
DIQMTQSPSSLSATVGD	DIQMTQSPSSLSATVGD	38.04	1735.79	17	2	0.3	868.904	80.82	370000	F45:13381	5	P01613|KV121_HUMAN						100000	1390000	236000
PSSGLGVTKQDLGPVPM	PSSGLGVTKQDLGPVPM	37.26	1681.87	17	2	0.5	841.943	44.01	175000	F2:10349	3	P04233|HG2A_HUMAN				175000		180000		131000
LEGEGSSGGGGRGGGSF	LEGEGSSGGGGRGGGSF	34.61	1466.64	17	2	0.8	734.327	23.77	35800	F4:4663	2	P13645|K1C10_HUMAN				34400		35800
GGGGGGGLGSGGSIRSS	GGGGGGGLGSGGSIRSS	32.65	1318.62	17	2	1.1	660.319	22.51	37500	F2:4286	4	P35527|K1C9_HUMAN				37500		34500		36800
GRGSSSGGVKSSGGSSS	GRGSSSGGVKSSGGSSS	31.08	1439.66	17	2	2.2	720.839	19.61	27100	F46:2865	1	P04264|K2C1_HUMAN								27100
LSHGSAQVKGHGKKVAD	LSHGSAQVKGHGKKVAD	30.35	1717.92	17	3	0.9	573.649	20.53	31400	F45:2936	1	P69905|HBA_HUMAN							31400
PLLEAVPKTGDEKDVSV	PLLEAVPKTGDEKDVSV	29.5	1795.96	17	3	-0.8	599.659	36.12	153000	F3:8028	3	Q16543|CDC37_HUMAN			151000		153000		95500
PYQYPALTPEQKKELSD	PYQYPALTPEQKKELSD	27.19	2006	17	3	0.4	669.674	33.21	158000	F1:7271	2	P04075|ALDOA_HUMAN			158000
VVYALKRQGRTLYGFGG	VVYALKRQGRTLYGFGG	26.13	1884.04	17	3	0.1	629.02	35.56	621000	F4:8115	3	P62805|H4_HUMAN				480000		621000
QSVVQSGMLEAGVDRII	QSVVQSGMLEAGVDRII	24.36	1800.94	17	3	0	601.321	81.01	33100	F45:13439	5	Q96IK1|BOD1_HUMAN				172000		115000	33100	55800
AGNASKDLKVKRITPRH	AGNASKDLKVKRITPRH	21.91	1890.09	17	4	0	473.53	21.28		F3:3892	1	P0C0S5|H2AZ_HUMAN:Q71UI9|H2AV_HUMAN
RSGGGGGGGLGSGGSIR	RSGGGGGGGLGSGGSIR	21.34	1387.69	17	3	-1.2	463.571	21.58		F46:3358	2	P35527|K1C9_HUMAN
AHTSFQISLSVSYTGSR	AHTSFQISLSVSYTGSR	19.87	1839.91	17	3	2.9	614.313	93.47	9670	F46:15965	1	P01023|A2MG_HUMAN								9670
PNETNEIANANSRQQIR	PNETNEIANANSRQQIR	19.69	1953.96	17	3	0	652.328	23.33	37300	F1:4572	1	P84098|RL19_HUMAN			37300
SPVKAGVETTTPSKQSN	SPVKAGVETTTPSKQSN	16.81	1729.88	17	3	0.4	577.636	21.44	45300	F4:3933	1	P0CG05|LAC2_HUMAN						45300
SSPVKAGVETTTPSKQSN(+.98)	SSPVKAGVETTTPSKQSN	55.83	1817.9	18	2	-0.5	909.957	21.77		F46:3422	5	P0CG05|LAC2_HUMAN	Deamidation (NQ)	N18:Deamidation (NQ):20.41					107000
SSPVKAGVETTTPSKQ(+.98)SN	SSPVKAGVETTTPSKQSN	32.03	1817.9	18	3	-1.3	606.973	21.72	96500	F46:3407	2	P0CG05|LAC2_HUMAN	Deamidation (NQ)	Q16:Deamidation (NQ):5.03						96500
TILGTM(+15.99)PAFEVSLQALQK	TILGTMPAFEVSLQALQK	29.41	1962.05	18	2	0.9	982.033	81.18	38400	F46:13090	1	P04114|APOB_HUMAN	Oxidation (M)	M6:Oxidation (M):1000.00						38400
DIQMTQSPSPLSASVGD(+6.01)S	DIQMTQSPSPLSASVGDS	23.35	1824.84	18	2	2.7	913.429	39.78	295000	F1:8974	4	P01595|KV103_HUMAN	Replacement of proton by lithium	D17:Replacement of proton by lithium:0.00	988000		737000		185000
DIQMTQSPSPLSASVGDS(+6.01)	DIQMTQSPSPLSASVGDS	22.89	1824.84	18	2	1.1	913.428	39.82	300000	F3:8963	1	P01595|KV103_HUMAN	Replacement of proton by lithium	S18:Replacement of proton by lithium:0.00			300000
SKDSTYSLSSTLTLSKAD	SKDSTYSLSSTLTLSKAD	81.81	1902.94	18	2	-0.4	952.478	37.39	251000	F3:8333	19	P01834|IGKC_HUMAN			1200000	2780000	1150000	2820000	880000	2690000
SSPVKAGVETTTPSKQSN	SSPVKAGVETTTPSKQSN	70.7	1816.92	18	2	1.7	909.467	21.58	228000	F4:3983	8	P0CG05|LAC2_HUMAN				744000		769000	155000	793000
LYGSEAFATDFQDSAAAK	LYGSEAFATDFQDSAAAK	68.63	1890.86	18	2	0.1	946.439	45.22	282000	F4:10618	6	P01011|AACT_HUMAN			133000	118000	274000	282000	271000	378000
DIVMTQSPDSLAVSLGER	DIVMTQSPDSLAVSLGER	65.6	1916.95	18	2	0.3	959.483	80.94	46000	F45:13416	1	P01625|KV402_HUMAN:P06312|KV401_HUMAN:P06313|KV403_HUMAN:P06314|KV404_HUMAN							46000
HPNSPLDEENLTQENQDR	HPNSPLDEENLTQENQDR	57.86	2134.95	18	3	-0.1	712.658	28.17	185000	F3:5907	4	P01011|AACT_HUMAN			188000	171000	185000	163000
EIVLTQSPGTLSLSPGER	EIVLTQSPGTLSLSPGER	57.17	1883	18	2	-0.2	942.507	46.27	121000	F4:10888	3	P18136|KV313_HUMAN:P18135|KV312_HUMAN:P01621|KV303_HUMAN:P01623|KV305_HUMAN:P01622|KV304_HUMAN:P04206|KV307_HUMAN				118000		121000		122000
DIQMTQSPSSLSASVGDR	DIQMTQSPSSLSASVGDR	53.7	1877.88	18	2	0.2	939.947	39.28	111000	F3:8836	2	P01600|KV108_HUMAN:P01601|KV109_HUMAN			107000		111000
PNALSALSDLHAHKLRVD	PNALSALSDLHAHKLRVD	50.62	1956.05	18	4	-1.1	490.02	58.82	321000	F45:9572	1	P69905|HBA_HUMAN							321000
PGRPGAAEEALLQMESVA	PGRPGAAEEALLQMESVA	50.24	1824.9	18	2	0.8	913.46	80.96	122000	F45:13423	3	Q969G5|PRDBP_HUMAN							122000
DSSREAGTVKLFGLPNDS	DSSREAGTVKLFGLPNDS	50.13	1891.93	18	3	0.6	631.65	44.38	633000	F4:10418	5	Q96J01|THOC3_HUMAN				576000		633000		578000
AGGAAQLALDKSDSHPSD	AGGAAQLALDKSDSHPSD	47.23	1738.81	18	3	-0.9	580.611	25.29	103000	F4:5138	3	P49748|ACADV_HUMAN				98800		103000		138000
STKGPSVFPLAPSSKSTS	STKGPSVFPLAPSSKSTS	45.32	1776.93	18	3	0.2	593.316	31.14	581000	F3:6687	5	P01857|IGHG1_HUMAN			587000		581000		855000
LVSKGTLVQTKGTGASGS	LVSKGTLVQTKGTGASGS	45	1689.93	18	3	-1.1	564.315	22.86	48000	F3:4425	4	P10412|H14_HUMAN:P16403|H12_HUMAN			51000		48000		61700
SRSGGGGGGGLGSGGSIR	SRSGGGGGGGLGSGGSIR	40.75	1474.72	18	3	0.4	492.582	21.65	52200	F45:3228	4	P35527|K1C9_HUMAN				57000		59000	52200	144000
ALTNAVAHVDDMPNALSA	ALTNAVAHVDDMPNALSA	39.38	1808.87	18	2	0.8	905.444	45.84	163000	F4:10774	3	P69905|HBA_HUMAN				160000		163000		136000
VLSPADKTNVKAAWGKVG	VLSPADKTNVKAAWGKVG	38.55	1840.02	18	4	-0.2	461.012	29.54	822000	F1:6287	3	P69905|HBA_HUMAN			1090000		775000
GGGGGGGLGSGGSIRSSY	GGGGGGGLGSGGSIRSSY	38.39	1481.69	18	2	-0.9	741.85	27.44	48300	F4:5802	1	P35527|K1C9_HUMAN						48300
VAPEEHPVLLTEAPLNPK	VAPEEHPVLLTEAPLNPK	33.7	1953.06	18	3	0.8	652.027	38.11	202000	F1:8546	4	P63261|ACTG_HUMAN:P60709|ACTB_HUMAN			202000	285000	210000	300000
AAPDEKVLDSGFREIENK	AAPDEKVLDSGFREIENK	33.26	2017.01	18	4	-0.1	505.26	35.78	230000	F2:8177	4	P01833|PIGR_HUMAN				449000		338000
AAKAVKPKAAKPKVVKPK	AAKAVKPKAAKPKVVKPK	32.55	1858.22	18	4	0.6	465.564	20.66	73100	F3:3707	2	P16403|H12_HUMAN					73100
VSLAKADAAPDEKVLDSG	VSLAKADAAPDEKVLDSG	32.11	1784.92	18	3	1	595.98	42.27	157000	F45:6961	3	P01833|PIGR_HUMAN			95000		95800		157000
HEALHNHYTQKSLSLSPG	HEALHNHYTQKSLSLSPG	31.04	2018	18	4	0	505.507	25.94	977000	F1:5290	6	P01857|IGHG1_HUMAN:P01859|IGHG2_HUMAN			977000		1180000		963000
ASSPGGVYATRSSAVRLR	ASSPGGVYATRSSAVRLR	29.36	1833.98	18	4	-1.4	459.502	25.05	233000	F4:5059	5	P08670|VIME_HUMAN			42500	257000		438000		222000
SGGGGGGGLGSGGSIRSS	SGGGGGGGLGSGGSIRSS	23.16	1405.65	18	2	-0.6	703.834	22.6	30100	F4:4320	1	P35527|K1C9_HUMAN						30100
GGGSRGGGGGGYGSGGSS	GGGSRGGGGGGYGSGGSS	19.69	1369.56	18	2	1.9	685.789	20.38	121000	F46:3015	1	P04264|K2C1_HUMAN								121000
NALQSGNSQ(+.98)ESVTEQDSKD	NALQSGNSQESVTEQDSKD	62.39	2036.88	19	2	-0.8	1019.45	24.27	77500	F4:4828	7	P01834|IGKC_HUMAN	Deamidation (NQ)	Q9:Deamidation (NQ):22.85	93400	74800	86400	77500	120000	109000
NALQSGNSQESVTEQ(+.98)DSKD	NALQSGNSQESVTEQDSKD	58.89	2036.88	19	2	-1	1019.44	23.76	163000	F1:4689	6	P01834|IGKC_HUMAN	Deamidation (NQ)	Q15:Deamidation (NQ):90.57	163000	140000	188000	139000	94300	73800
A(+87.03)STKGPSVFPLAPSSKSTS	ASTKGPSVFPLAPSSKSTS	20.05	1934.99	19	3	1.1	646.006	41.95	160000	F45:6904	1	P01857|IGHG1_HUMAN	Glycidamide adduct	A1:Glycidamide adduct:12.33					160000
M(+15.99)PNALSALSDLHAHKLRVD	MPNALSALSDLHAHKLRVD	47.52	2103.09	19	4	-0.3	526.779	38.88	1630000	F1:8758	8	P69905|HBA_HUMAN	Oxidation (M)	M1:Oxidation (M):1000.00	1880000		1630000		1200000
NALQSGNSQESVTEQDSKD	NALQSGNSQESVTEQDSKD	79.38	2035.89	19	2	0.6	1018.95	24.12	933000	F45:3829	6	P01834|IGKC_HUMAN			918000	754000	961000	745000	933000	816000
DDLVTVKTPAFAESVTEGD	DDLVTVKTPAFAESVTEGD	69.13	1992.95	19	2	-0.5	997.483	50.17	239000	F4:11942	3	P36957|ODO2_HUMAN				226000		239000		242000
AVLDVFEEGTEASAATAVK	AVLDVFEEGTEASAATAVK	69.04	1906.95	19	2	0.9	954.484	50.12	345000	F3:11761	6	P01011|AACT_HUMAN			197000	166000	345000	369000	422000	558000
MPNALSALSDLHAHKLRVD	MPNALSALSDLHAHKLRVD	64.56	2087.09	19	4	0.3	522.781	43.38	1790000	F3:9835	9	P69905|HBA_HUMAN			1580000		1790000
GSLVQASEANLQAAQDFVR	GSLVQASEANLQAAQDFVR	62.57	2003.01	19	2	-0.3	1002.51	80.73	38100	F45:13357	4	P19827|ITIH1_HUMAN					22200	44200	38100	59300
STKGPSVFPLAPSSKSTSG	STKGPSVFPLAPSSKSTSG	62.45	1833.95	19	2	1.4	917.982	31	146000	F1:6675	6	P01857|IGHG1_HUMAN			1660000		1690000		2180000
FDHTNSLNIAGLSLDFSSK	FDHTNSLNIAGLSLDFSSK	60.72	2065.01	19	3	0.1	689.345	50.48		F4:12040	6	P04114|APOB_HUMAN								69200
SRAQLGGPEAAKSDETAAK	SRAQLGGPEAAKSDETAAK	60.52	1885.95	19	3	-0.5	629.657	21.43	76400	F45:3156	3	P04792|HSPB1_HUMAN			79100		60600		76400
VSLAKADAAPDEKVLDSGF	VSLAKADAAPDEKVLDSGF	59.2	1931.98	19	3	0.8	645.002	40.4	576000	F4:9357	3	P01833|PIGR_HUMAN				580000		576000		451000
GGGSRGGGGGGYGSGGSSY	GGGSRGGGGGGYGSGGSSY	53.21	1532.62	19	2	1.5	767.32	21.84	88400	F4:4076	3	P04264|K2C1_HUMAN				90300		88400		106000
DIVMTQSPDSLAVSLGERA	DIVMTQSPDSLAVSLGERA	52.21	1987.99	19	2	0	995.001	81.06		F45:13458	1	P01625|KV402_HUMAN:P06312|KV401_HUMAN:P06313|KV403_HUMAN:P06314|KV404_HUMAN
EIVLTQSPGTLSLSPGERA	EIVLTQSPGTLSLSPGERA	50.98	1954.04	19	2	-0.3	978.026	46.35	195000	F4:10909	3	P18136|KV313_HUMAN:P18135|KV312_HUMAN:P01621|KV303_HUMAN:P01623|KV305_HUMAN:P01622|KV304_HUMAN:P04206|KV307_HUMAN				202000		195000		195000
SLVSKGTLVQTKGTGASGS	SLVSKGTLVQTKGTGASGS	47.61	1776.96	19	3	-0.4	593.326	28.55	104000	F45:4641	6	P10412|H14_HUMAN:P16403|H12_HUMAN			78700	129000	82000	127000	104000	175000
EIVLTQSPATLSLSPGERA	EIVLTQSPATLSLSPGERA	36.96	1968.05	19	2	-1.1	985.033	47.68	65900	F2:11324	1	P04433|KV309_HUMAN				65900
GSGGGSYGSGGGGGGHGSY	GSGGGSYGSGGGGGGHGSY	36.07	1513.58	19	2	0.7	757.799	21.53		F2:3950	4	P04264|K2C1_HUMAN								83500
AAKKNDKEAAGEGPALYED	AAKKNDKEAAGEGPALYED	34.54	1975.95	19	3	0.3	659.657	24.04	141000	F46:3897	3	P27695|APEX1_HUMAN				114000				141000
RSGGGGGGGLGSGGSIRSS	RSGGGGGGGLGSGGSIRSS	28.65	1561.76	19	3	-1.5	521.592	21.56		F45:3195	1	P35527|K1C9_HUMAN
SIGGRGSSSGGVKSSGGSS	SIGGRGSSSGGVKSSGGSS	27.05	1609.77	19	3	1	537.596	20.48	57400	F46:3046	3	P04264|K2C1_HUMAN							26100	81600
FDLSHGSAQVKGHGKKVAD	FDLSHGSAQVKGHGKKVAD	26.4	1980.02	19	4	-1.2	496.011	21.93		F1:4134	2	P69905|HBA_HUMAN					61000
EEAGARVQQNVPSGTDTGD	EEAGARVQQNVPSGTDTGD	23.77	1929.87	19	2	0.8	965.941	24.37	94400	F1:4861	3	O14791|APOL1_HUMAN			94400		91600		95400
PNMIPDGDFNSYVRVTASD	PNMIPDGDFNSYVRVTASD	18.75	2096.95	19	2	0.6	1049.48	50.29	28800	F3:11822	1	P0C0L4|CO4A_HUMAN					28800
THVDLGLAS(+58.03)ANVDFAFSLYK	THVDLGLASANVDFAFSLYK	21.28	2225.12	20	3	-0.7	742.715	50.69		F1:11968	1	P01011|AACT_HUMAN	2 3-dihydro-2 2-dimethyl-7-benzofuranol N-methyl carbamate	S9:2 3-dihydro-2 2-dimethyl-7-benzofuranol N-methyl carbamate:76.53
EVQLVESGGGLVQ(+.98)PGGSLRL	EVQLVESGGGLVQPGGSLRL	35.63	1995.06	20	2	0.7	998.54	81.01		F45:13440	1	P01764|HV303_HUMAN	Deamidation (NQ)	Q13:Deamidation (NQ):44.65
Q(+.98)VQLVESGGGVVQPGRSLRL(+14.02)	QVQLVESGGGVVQPGRSLRL	21.4	2093.16	20	3	0.2	698.727	45.66	141000	F3:10406	2	P01772|HV311_HUMAN	Deamidation (NQ); Methyl ester	Q1:Deamidation (NQ):26.31;L20:Methyl ester:9.69	148000		141000
A(+87.03)STKGPSVFPLAPSSKSTSG	ASTKGPSVFPLAPSSKSTSG	22.27	1992.02	20	3	0.5	665.013	31.05	262000	F3:6663	3	P01857|IGHG1_HUMAN	Glycidamide adduct	A1:Glycidamide adduct:0.00	264000		262000		399000
LGEHNV(sub I)EVLEGNEQFINAAK	LGEHNVEVLEGNEQFINAAK	27.34	2210.1	20	3	0.4	737.707	44.11	745000	F1:10034	9	Q8NHM4|TRY6_HUMAN:P07478|TRY2_HUMAN:P07477|TRY1_HUMAN	Mutation		745000	875000	1090000	1100000	509000	532000
EVQLVESGGGLVK(sub Q)PGGSLRL	EVQLVESGGGLVKPGGSLRL	17.74	1994.12	20	3	0.6	665.713	45.15	206000	F1:10303	2	P01764|HV303_HUMAN	Mutation		206000		206000
DM(+15.99)PNALSALSDLHAHKLRVD	DMPNALSALSDLHAHKLRVD	53.92	2218.12	20	4	-1.1	555.536	41.56	501000	F3:9394	4	P69905|HBA_HUMAN	Oxidation (M)	M2:Oxidation (M):1000.00	481000		501000
Q(-17.03)VQLVESGGGVVQPGRSLRL	QVQLVESGGGVVQPGRSLRL	17.6	2061.13	20	2	1.4	1031.58	50.39	116000	F3:11858	1	P01772|HV311_HUMAN	Pyro-glu from Q	Q1:Pyro-glu from Q:1000.00			116000
EVQLVESGGGLVQPGGSLRL	EVQLVESGGGLVQPGGSLRL	73.07	1994.08	20	2	0.3	998.047	80.88	275000	F45:13396	3	P01764|HV303_HUMAN							275000
KSLVSKGTLVQTKGTGASGS	KSLVSKGTLVQTKGTGASGS	48.74	1905.05	20	3	-1.1	636.024	22.82	44500	F3:4414	2	P10412|H14_HUMAN:P16403|H12_HUMAN			39100		44500
SRSGGGGGGGLGSGGSIRSS	SRSGGGGGGGLGSGGSIRSS	42.73	1648.79	20	3	-1.1	550.603	21.55	54200	F45:3194	3	P35527|K1C9_HUMAN							54200	74300
SIGGRGSSSGGVKSSGGSSS	SIGGRGSSSGGVKSSGGSSS	34.58	1696.8	20	2	1.5	849.407	20.49	27000	F46:3047	4	P04264|K2C1_HUMAN							29800	118000
STKGPSVFPLAPSSKSTSGG	STKGPSVFPLAPSSKSTSGG	33.53	1890.97	20	3	0.2	631.33	30.91	137000	F1:6650	3	P01857|IGHG1_HUMAN			137000		136000		202000
GSGGGGGGGRGSYGSGGSSY	GSGGGGGGGRGSYGSGGSSY	33.29	1619.66	20	2	-0.8	810.835	21.75		F46:3418	1	P04264|K2C1_HUMAN
GSIGGRGSSSGGVKSSGGSS	GSIGGRGSSSGGVKSSGGSS	32.14	1666.79	20	3	1.5	556.604	20.56	29200	F45:2946	2	P04264|K2C1_HUMAN							29200	33800
EANLQALIATGGDINAAIER	EANLQALIATGGDINAAIER	29.5	2039.06	20	2	0	1020.54	81.23		F46:13110	1	Q9UMX0|UBQL1_HUMAN
EELNKLLGKVTIAQGGVLPN	EELNKLLGKVTIAQGGVLPN	22.28	2092.19	20	3	-0.7	698.403	49.83	50400	F3:11669	2	Q96KK5|H2A1H_HUMAN:Q99878|H2A1J_HUMAN:Q16777|H2A2C_HUMAN:Q9BTM1|H2AJ_HUMAN:P20671|H2A1D_HUMAN:P0C0S8|H2A1_HUMAN:Q6FI13|H2A2A_HUMAN			45900		50400
SVM(+15.99)HEALHNHYTQKSLSLSPG	SVMHEALHNHYTQKSLSLSPG	47.63	2351.13	21	4	1.7	588.792	37.42	10900000	F45:6162	13	P01857|IGHG1_HUMAN:P01859|IGHG2_HUMAN	Oxidation (M)	M3:Oxidation (M):1000.00	10500000		8840000	1180000	10900000	2170000
EIVLTQSPGTLSLSPGERATL	EIVLTQSPGTLSLSPGERATL	62.3	2168.17	21	2	0.7	1085.09	50.28	151000	F3:11819	3	P18136|KV313_HUMAN:P18135|KV312_HUMAN:P01621|KV303_HUMAN:P01623|KV305_HUMAN:P01622|KV304_HUMAN:P04206|KV307_HUMAN			138000		151000		172000
GTHVDLGLASANVDFAFSLYK	GTHVDLGLASANVDFAFSLYK	61.12	2224.12	21	3	-0.5	742.379	50.67	317000	F4:12110	2	P01011|AACT_HUMAN						317000
SVMHEALHNHYTQKSLSLSPG	SVMHEALHNHYTQKSLSLSPG	54.77	2335.14	21	4	0.4	584.792	48.06	6080000	F45:7934	37	P01857|IGHG1_HUMAN:P01859|IGHG2_HUMAN			14600000	4530000	15700000	6570000	6080000	1600000
EIVLTQSPATLSLSPGERATL	EIVLTQSPATLSLSPGERATL	54.09	2182.18	21	2	-0.2	1092.1	80.91	61700	F45:13407	1	P04433|KV309_HUMAN							61700
SSSKGSLGGGFSSGGFSGGSF	SSSKGSLGGGFSSGGFSGGSF	53.42	1852.82	21	2	1.3	927.42	43	118000	F4:10043	2	P13645|K1C10_HUMAN				119000		118000
SRSGGGGGGGLGSGGSIRSSY	SRSGGGGGGGLGSGGSIRSSY	50.19	1811.85	21	3	0.2	604.958	24.2	480000	F4:4806	6	P35527|K1C9_HUMAN			173000	483000	177000	480000	217000	594000
ALTNAVAHVDDMPNALSALSD	ALTNAVAHVDDMPNALSALSD	40.32	2124.02	21	2	0.7	1063.02	81.09		F45:13468	1	P69905|HBA_HUMAN
GSIGGRGSSSGGVKSSGGSSS	GSIGGRGSSSGGVKSSGGSSS	20.89	1753.82	21	3	1.7	585.615	20.5	55300	F46:3053	1	P04264|K2C1_HUMAN								55300
TPGAAANLELIFVGPQHAGNYR	TPGAAANLELIFVGPQHAGNYR	57.02	2295.18	22	3	0.6	766.066	49.44	136000	F1:11560	2	P04217|A1BG_HUMAN			136000		182000
GLKSLVSKGTLVQTKGTGASGS	GLKSLVSKGTLVQTKGTGASGS	50.51	2075.16	22	3	0.4	692.727	29.55	609000	F1:6288	5	P10412|H14_HUMAN:P16403|H12_HUMAN			609000		607000		635000
GIKSLVSKGTLVQTKGTGASGS	GIKSLVSKGTLVQTKGTGASGS	50.51	2075.16	22	3	0.4	692.727	29.55	609000	F1:6288	5				609000		607000		635000
DENKFVDEQEEAAAAAAEPGPD	DENKFVDEQEEAAAAAAEPGPD	31.64	2301.99	22	2	0.6	1152	43.76	106000	F1:9950	2	Q9BPX5|ARP5L_HUMAN			106000		107000
VLSPADKTNVKAAWGKVGAHAG	VLSPADKTNVKAAWGKVGAHAG	15.02	2176.18	22	4	0.4	545.051	28.43	146000	F1:6009	1	P69905|HBA_HUMAN			146000
GGGEQ(sub E)ASGSGGGYGGGSGKSSHS	GGGEQASGSGGGYGGGSGKSSHS	18.4	1923.79	23	3	1.1	642.273	20.39	48900	F46:3017	1	P35527|K1C9_HUMAN	Mutation							48900
AFLEVNEEGSEAAASTAVVIAGR	AFLEVNEEGSEAAASTAVVIAGR	84.62	2290.14	23	2	-0.5	1146.08	80.72	108000	F45:13353	6	P01008|ANT3_HUMAN			45500	53700	106000	99500	108000	134000
IAVEWESNGQPENNYKTTPPVLD	IAVEWESNGQPENNYKTTPPVLD	56.52	2600.24	23	2	0.1	1301.13	47.08	388000	F1:10811	2	P01857|IGHG1_HUMAN:P01861|IGHG4_HUMAN			388000		404000
VLSPADKTNVKAAWGKVGAHAGE	VLSPADKTNVKAAWGKVGAHAGE	15.04	2305.22	23	4	0.2	577.312	29.01	75200	F1:6154	1	P69905|HBA_HUMAN			75200
VSLAKADAAPDEKVLDSGFREIEN(+.98)	VSLAKADAAPDEKVLDSGFREIEN	18.98	2574.28	24	4	0.4	644.578	42.07	136000	F1:9524	2	P01833|PIGR_HUMAN	Deamidation (NQ)	N24:Deamidation (NQ):1000.00	136000		150000
GDLSTPDAVM(+15.99)GNPKVKAHGKKVLG	GDLSTPDAVMGNPKVKAHGKKVLG	18.61	2434.3	24	4	0.2	609.582	24.56	225000	F3:4887	1	P68871|HBB_HUMAN	Oxidation (M)	M10:Oxidation (M):1000.00			225000
VSLAKADAAPDEKVLDSGFREIEN	VSLAKADAAPDEKVLDSGFREIEN	65.3	2573.3	24	4	0.6	644.332	41.21	1050000	F1:9318	8	P01833|PIGR_HUMAN			1320000		1330000		682000
LELELRPTGEIEQYSVSATYELQR	LELELRPTGEIEQYSVSATYELQR	62.39	2823.43	24	3	-0.2	942.15	50.06	37500	F4:11908	3	P04114|APOB_HUMAN			24100		51100	37500
GDLSTPDAVMGNPKVKAHGKKVLG	GDLSTPDAVMGNPKVKAHGKKVLG	37.16	2418.31	24	4	1.4	605.584	27.91	444000	F3:5833	4	P68871|HBB_HUMAN			395000		444000
SSGGSIGGRGSSSGGVKSSGGSSS	SSGGSIGGRGSSSGGVKSSGGSSS	28.53	1984.9	24	3	1.9	662.643	20.68	59100	F46:3088	2	P04264|K2C1_HUMAN				28800				59100
GKEAKAGEAPTENPAPPTQQSSAE	GKEAKAGEAPTENPAPPTQQSSAE	28.19	2394.13	24	3	0.6	799.051	22.26	46600	F45:3394	1	P16989|YBOX3_HUMAN							46600
LIKTVETRDGQVINETSQHHDDLE	LIKTVETRDGQVINETSQHHDDLE	25.84	2776.36	24	4	1.7	695.099	28.01	187000	F1:5885	2	P08670|VIME_HUMAN			187000		200000
S(+42.01)ETAPAAPAAPAPAEKTPVKKKARK	SETAPAAPAAPAPAEKTPVKKKARK	41.77	2556.44	25	4	-0.1	640.117	21.57	421000	F1:4000	2	P10412|H14_HUMAN	Acetylation (Protein N-term)	S1:Acetylation (Protein N-term):1000.00	421000		356000
PEPAKSAPAPKKGSKKAVTKAQKKD	PEPAKSAPAPKKGSKKAVTKAQKKD	81.41	2589.5	25	4	1.1	648.382	20.28	561000	F3:3616	5	P62807|H2B1C_HUMAN			492000		769000
IAVEWESNGQPENNYKTTPPVLDSD	IAVEWESNGQPENNYKTTPPVLDSD	49.94	2802.3	25	2	0.3	1402.16	47.07	142000	F3:10786	4	P01857|IGHG1_HUMAN:P01861|IGHG4_HUMAN			139000	188000	142000	179000
SYGGGEEASGSGGGYGGGSGKSSHS	SYGGGEEASGSGGGYGGGSGKSSHS	42.91	2174.87	25	3	0.6	725.966	20.95	83200	F46:3181	1	P35527|K1C9_HUMAN								83200
SIAAHLDNQVPVESPRAISRTNEND	SIAAHLDNQVPVESPRAISRTNEND	39.03	2732.35	25	3	1	911.791	31.58	132000	F3:6794	6	P51398|RT29_HUMAN			628000		615000		256000
MPE(+21.98)PTKSAPAPKKGSKKAVTKAQKKD	MPEPTKSAPAPKKGSKKAVTKAQKKD	53.32	2772.53	26	4	3.7	694.142	20.7	1010000	F3:3721	2	P58876|H2B1D_HUMAN	Sodium adduct	E3:Sodium adduct:311.43	788000		1010000
GSYGGGEEASGSGGGYGGGSGKSSHS	GSYGGGEEASGSGGGYGGGSGKSSHS	33.28	2231.89	26	3	1.3	744.973	21.06	51700	F46:3206	1	P35527|K1C9_HUMAN								51700
E(sub S)DEREVAEAATGEDASSPPPKTEAASD	EDEREVAEAATGEDASSPPPKTEAASD	23.89	2758.21	27	2	-0.3	1380.11	33.16	725000	F2:7450	2	Q99536|VAT1_HUMAN	Mutation			725000		744000
SHCW(sub I)AEVENDEF(sub M)PADLPSLAADFVESK	SHCWAEVENDEFPADLPSLAADFVESK	15.88	3005.34	27	3	-2.8	1002.78	81	72400	F46:13031	1	P02768|ALBU_HUMAN	Mutation							72400
SQESVTEQDSKDSTYSLSSTLTLSKAD	SQESVTEQDSKDSTYSLSSTLTLSKAD	43.44	2906.35	27	3	0.4	969.792	60.24	402000	F46:9900	3	P01834|IGKC_HUMAN				406000		433000		402000
SRDVSLAKADAAPDEKVLDSGFREIEN	SRDVSLAKADAAPDEKVLDSGFREIEN	41.48	2931.46	27	4	-0.4	733.871	38.94	144000	F3:8752	1	P01833|PIGR_HUMAN					144000
PENVAPRSGATAGAAGGRGKGAYQDRD	PENVAPRSGATAGAAGGRGKGAYQDRD	31.01	2628.28	27	4	1.3	658.077	21.31	72100	F1:3906	3	P50991|TCPD_HUMAN			72100		86700		50000
SILQM(+15.99)SLDHHIVTPLTSLVIENEAGDER	SILQMSLDHHIVTPLTSLVIENEAGDER	46.05	3132.58	28	4	-0.3	784.151	50.31	47100	F4:11982	1	P19823|ITIH2_HUMAN	Oxidation (M)	M5:Oxidation (M):1000.00				47100
NSQESVTEQDSKDSTYSLSSTLTLSKAD	NSQESVTEQDSKDSTYSLSSTLTLSKAD	63.92	3020.39	28	3	0.7	1007.81	40.36	124000	F4:9346	2	P01834|IGKC_HUMAN						124000
SGGSYGGGEEASGSGGGYGGGSGKSSHS	SGGSYGGGEEASGSGGGYGGGSGKSSHS	35.56	2375.95	28	3	1.7	792.991	21.17	25200	F46:3229	1	P35527|K1C9_HUMAN								25200
GNSQESVTEQDSKDSTYSLSSTLTLSKAD	GNSQESVTEQDSKDSTYSLSSTLTLSKAD	56.51	3077.42	29	3	0.4	1026.81	40.22	115000	F4:9311	1	P01834|IGKC_HUMAN						115000
GESGGSYGGGEEASGSGGGYGGGSGKSSHS	GESGGSYGGGEEASGSGGGYGGGSGKSSHS	44.79	2562.01	30	3	0.3	855.012	21.33	32400	F46:3270	1	P35527|K1C9_HUMAN								32400
SGNSQESVTEQDSKDSTYSLSSTLTLSKAD	SGNSQESVTEQDSKDSTYSLSSTLTLSKAD	43.88	3164.45	30	3	0.2	1055.82	40.1	238000	F4:9284	2	P01834|IGKC_HUMAN				221000		238000
PAAVTSALSPEGVLSIQAAPASAQAPPPAAAK	PAAVTSALSPEGVLSIQAAPASAQAPPPAAAK	83.27	2938.58	32	2	1.4	1470.3	50.22	134000	F1:11801	5	O14558|HSPB6_HUMAN			184000		139000		87200
SSGGRGSGGGSSGGSIGGRGSSSGGVKSSGGSS	SSGGRGSGGGSSGGSIGGRGSSSGGVKSSGGSS	16.3	2657.2	33	3	1.2	886.741	20.49	30300	F46:3049	1	P04264|K2C1_HUMAN								30300
NALQSGNSQESVTEQDSKDSTYSLSSTLTLSKAD	NALQSGNSQESVTEQDSKDSTYSLSSTLTLSKAD	38.09	3590.67	34	3	1.1	1197.9	41.98	397000	F4:9772	3	P01834|IGKC_HUMAN				355000		397000		261000

## Sheet: 0267_P1_T
Peptide	Peptide	-10lgP	Mass	Length	charge	ppm	m/z	RT	Area	Scan	#Spec	Accession	PTM	AScore	Area [F5]	Area [F6]	Area [F7]	Area [F8]	Area [F51]	Area [F52]
S(+42.01)LSLSPG	SLSLSPG	15.02	701.36	7	1	-0.1	702.367	37.73	114000	F6:9510	1	P01857|IGHG1_HUMAN:P01859|IGHG2_HUMAN:P01860|IGHG3_HUMAN	Acetylation (N-term)	S1:Acetylation (N-term):1000.00		114000
S(+42.01)LLNKPK	SLLNKPK	19.12	840.507	7	2	-1.4	421.26	26.14	82100	F8:5696	3	P62316|SMD2_HUMAN	Acetylation (Protein N-term)	S1:Acetylation (Protein N-term):1000.00		77200		82100
S(+42.01)IRVTQKSYKVSTSGPRA	SIRVTQKSYKVSTSGPRA	30.7	2006.09	18	4	-0.6	502.53	28.76	95000	F51:5107	1	P05787|K2C8_HUMAN	Acetylation (Protein N-term)	S1:Acetylation (Protein N-term):1000.00					95000
VLSPADKTNVKAA(-.98)	VLSPADKTNVKAA	16.79	1311.75	13	2	-0.3	656.883	22.13	66000	F51:3514	2	P69905|HBA_HUMAN	Amidation	A13:Amidation:1000.00					234000
SSSKGSLGGGFSS(-.98)	SSSKGSLGGGFSS	23.83	1155.55	13	2	0.7	578.784	24.51	31000	F52:4299	1	P13645|K1C10_HUMAN	Amidation	S13:Amidation:1000.00						31000
EVQLVESG(-.98)	EVQLVESG	17.74	858.445	8	1	1.2	859.453	31.48	39100	F5:7496	1	P01764|HV303_HUMAN:P01781|HV320_HUMAN	Amidation	G8:Amidation:1000.00	39100
AASK(+183.04)ERSGVSL	AASKERSGVSL	26.62	1286.63	11	2	0.2	644.322	25.07	389000	F7:5280	4	P10412|H14_HUMAN:P16403|H12_HUMAN:P16402|H13_HUMAN	Aminoethylbenzenesulfonylation	K4:Aminoethylbenzenesulfonylation:26.02	418000		389000		365000
Y(+183.04)VTTSTRTY	YVTTSTRTY	26.12	1273.56	9	2	0.3	637.79	25.73	124000	F7:5512	2	P08670|VIME_HUMAN	Aminoethylbenzenesulfonylation	Y1:Aminoethylbenzenesulfonylation:87.62	116000		124000
TKAVTKY(+183.04)TSSK	TKAVTKYTSSK	20.75	1395.71	11	3	-1.7	466.242	21.44		F52:3227	2	Q16778|H2B2E_HUMAN:P62807|H2B1C_HUMAN:Q5QNW6|H2B2F_HUMAN:P23527|H2B1O_HUMAN:Q93079|H2B1H_HUMAN	Aminoethylbenzenesulfonylation	Y7:Aminoethylbenzenesulfonylation:8.22		119000
KAVTKY(+183.04)TSSK	KAVTKYTSSK	19.19	1294.66	10	3	-1.5	432.56	21.15	15700	F52:3123	1	Q16778|H2B2E_HUMAN:P62807|H2B1C_HUMAN:Q5QNW6|H2B2F_HUMAN:P23527|H2B1O_HUMAN:Q93079|H2B1H_HUMAN	Aminoethylbenzenesulfonylation	Y6:Aminoethylbenzenesulfonylation:9.40						15700
GTKAVTKY(+183.04)TSSK	GTKAVTKYTSSK	24.72	1452.73	12	3	-0.4	485.25	21.73	89900	F52:3337	1	Q16778|H2B2E_HUMAN:P62807|H2B1C_HUMAN:Q5QNW6|H2B2F_HUMAN:P23527|H2B1O_HUMAN:Q93079|H2B1H_HUMAN	Aminoethylbenzenesulfonylation	Y8:Aminoethylbenzenesulfonylation:10.11						89900
PDPAKS(+183.04)APAPKKGSKKAVTKVQKKD	PDPAKSAPAPKKGSKKAVTKVQKKD	40.47	2786.55	25	4	0.2	697.644	21.17	365000	F6:3884	1	Q5QNW6|H2B2F_HUMAN	Aminoethylbenzenesulfonylation	S6:Aminoethylbenzenesulfonylation:0.00		365000
PDPAK(+183.04)SAPAPKKGSKKAVTKVQKKD	PDPAKSAPAPKKGSKKAVTKVQKKD	42.88	2786.55	25	4	-1.1	697.643	21.13	418000	F8:3912	1	Q5QNW6|H2B2F_HUMAN	Aminoethylbenzenesulfonylation	K5:Aminoethylbenzenesulfonylation:10.11				418000
PEVK(+183.04)FNWYVD	PEVKFNWYVD	20.84	1478.65	10	2	1	740.335	50.41	499000	F8:13514	2	P01857|IGHG1_HUMAN	Aminoethylbenzenesulfonylation	K4:Aminoethylbenzenesulfonylation:67.69		330000		499000
KAGGTKPKKPVGAAK(+183.04)KPK	KAGGTKPKKPVGAAKKPK	29.59	1973.16	18	4	1.1	494.298	20.46		F8:3680	1	P16403|H12_HUMAN	Aminoethylbenzenesulfonylation	K15:Aminoethylbenzenesulfonylation:33.98
NEC(+57.02)FLQHK	NECFLQHK	19.94	1074.49	8	2	-0.6	538.253	22.87	23300	F7:4526	2	P02768|ALBU_HUMAN	Carbamidomethylation	C3:Carbamidomethylation:1000.00			23300
YIC(+57.02)ENQDSISSK	YICENQDSISSK	38.24	1442.63	12	2	-0.4	722.324	24.25	93600	F5:5019	4	P02768|ALBU_HUMAN	Carbamidomethylation	C3:Carbamidomethylation:1000.00	93600	80700	79900	75400
GEC(+57.02)QAEGVLFFQGDR	GECQAEGVLFFQGDR	45.82	1711.76	15	2	0.7	856.889	46.65	102000	F6:12207	4	P02790|HEMO_HUMAN	Carbamidomethylation	C3:Carbamidomethylation:1000.00	110000	102000	115000	111000
DEELSC(+57.02)TVVELK	DEELSCTVVELK	34.59	1420.68	12	2	0.8	711.346	42.76	208000	F8:11103	4	P01011|AACT_HUMAN	Carbamidomethylation	C6:Carbamidomethylation:1000.00	212000	211000	226000	208000
YYC(+57.02)FQGNQFLR	YYCFQGNQFLR	44.22	1494.67	11	2	0.2	748.343	43.52	314000	F6:11300	5	P02790|HEMO_HUMAN	Carbamidomethylation	C3:Carbamidomethylation:1000.00	344000	314000	344000	326000
P(+57.02)PPRPPPP	PPPRPPPP	19.84	910.502	8	2	-1.3	456.258	22.8	231000	F52:3733	3	Q8WYP3|RIN2_HUMAN	Carbamidomethylation (DHKE X@N-term)	P1:Carbamidomethylation (DHKE X@N-term):1000.00		218000		185000		231000
SPVTKSFNRGEC(+47.98)	SPVTKSFNRGEC	26.65	1371.61	12	2	0.8	686.812	23.05	62900	F7:4588	4	P01834|IGKC_HUMAN	Cysteine oxidation to cysteic acid	C12:Cysteine oxidation to cysteic acid:1000.00	66500		62900		55800	59400
SSPVTKSFNRGEC(+47.98)	SSPVTKSFNRGEC	36.28	1458.64	13	2	0.6	730.328	23.58	204000	F8:4809	6	P01834|IGKC_HUMAN	Cysteine oxidation to cysteic acid	C13:Cysteine oxidation to cysteic acid:1000.00	91200	197000	84800	204000	85000	259000
SAQGSDVSLTAC(+119.00)KV	SAQGSDVSLTACKV	34.94	1483.66	14	2	1.1	742.841	27.66	77200	F6:6180	3	P16188|1A30_HUMAN:P04439|1A03_HUMAN:P13746|1A11_HUMAN:P05534|1A24_HUMAN:P30447|1A23_HUMAN:P10316|1A69_HUMAN:P01891|1A68_HUMAN	Cysteinylation	C12:Cysteinylation:1000.00		77200		80500		104000
VSLTAC(+119.00)KV	VSLTACKV	15.46	938.457	8	2	-0.1	470.236	27.6	114000	F52:5179	1	P16188|1A30_HUMAN:P04439|1A03_HUMAN:P13746|1A11_HUMAN:P05534|1A24_HUMAN:P30447|1A23_HUMAN:P10316|1A69_HUMAN:P01891|1A68_HUMAN	Cysteinylation	C6:Cysteinylation:1000.00						114000
KIRDVTKC(+119.00)L	KIRDVTKCL	18.59	1193.63	9	3	-1.4	398.882	23.54	125000	F6:4756	2	Q99613|EIF3C_HUMAN:B5ME19|EIFCL_HUMAN	Cysteinylation	C8:Cysteinylation:1000.00		125000		136000
AIIDGKIFC(+119.00)V	AIIDGKIFCV	23.04	1196.59	10	2	1	599.304	49.33	419000	F7:12832	2	P60510|PP4C_HUMAN	Cysteinylation	C9:Cysteinylation:1000.00	439000		419000
RPRHQ(+.98)GVMV	RPRHQGVMV	40.74	1079.57	9	2	0	540.79	21.76	375000	F6:4100	4	P63261|ACTG_HUMAN:P60709|ACTB_HUMAN	Deamidation (NQ)	Q5:Deamidation (NQ):1000.00		2200000
GFSLDEATNLN(+.98)GGLLR	GFSLDEATNLNGGLLR	44.72	1676.84	16	2	0.6	839.426	81.05		F51:13858	1	P19827|ITIH1_HUMAN	Deamidation (NQ)	N11:Deamidation (NQ):32.28
PEVKFNWYVDGVEVHN(+.98)	PEVKFNWYVDGVEVHN	52.17	1931.91	16	3	-0.7	644.975	49.87	385000	F6:13284	3	P01857|IGHG1_HUMAN	Deamidation (NQ)	N16:Deamidation (NQ):133.24		385000		251000
PGLARQ(+.98)APKPRKQ	PGLARQAPKPRKQ	27.62	1446.84	13	4	0.1	362.718	20.81		F51:3046	1	P81605|DCD_HUMAN	Deamidation (NQ)	Q6:Deamidation (NQ):44.72
NALQSGNSQ(+.98)ESVTEQDSKD	NALQSGNSQESVTEQDSKD	58.9	2036.88	19	2	1.4	1019.45	24.4	80600	F7:5057	2	P01834|IGKC_HUMAN	Deamidation (NQ)	Q9:Deamidation (NQ):18.53	82000		80600
AAPDEKVLDSGFREIEN(+.98)	AAPDEKVLDSGFREIEN	24.73	1889.9	17	3	-0.4	630.974	40.69	83900	F8:10484	1	P01833|PIGR_HUMAN	Deamidation (NQ)	N17:Deamidation (NQ):1000.00				83900
GQVINETSQ(+.98)HHDDLE	GQVINETSQHHDDLE	34.95	1721.75	15	3	1.4	574.924	25.84	86300	F52:4711	1	P08670|VIME_HUMAN	Deamidation (NQ)	Q9:Deamidation (NQ):42.68						86300
EKN(+.98)GIDIYSLTVDSR	EKNGIDIYSLTVDSR	31.74	1709.85	15	3	-0.2	570.956	45.06	105000	F5:11565	3	Q14624|ITIH4_HUMAN	Deamidation (NQ)	N3:Deamidation (NQ):1000.00	105000	111000	104000
HYTQ(+.98)KSLSLSPG	HYTQKSLSLSPG	24.37	1317.66	12	2	-0.7	659.835	26.96	61600	F7:5942	1	P01857|IGHG1_HUMAN:P01859|IGHG2_HUMAN	Deamidation (NQ)	Q4:Deamidation (NQ):1000.00			61600
NALQSGNSQESVTEQ(+.98)DSKD	NALQSGNSQESVTEQDSKD	54.43	2036.88	19	2	0.2	1019.45	23.91	153000	F5:4902	2	P01834|IGKC_HUMAN	Deamidation (NQ)	Q15:Deamidation (NQ):78.19	153000		144000
GQVIN(+.98)ETSQHHDDLE	GQVINETSQHHDDLE	38.85	1721.75	15	2	-0.1	861.882	25.43	38200	F8:5458	4	P08670|VIME_HUMAN	Deamidation (NQ)	N5:Deamidation (NQ):49.79		146000		197000		153000
ALRDVRQ(+.98)QY	ALRDVRQQY	35.75	1148.59	9	2	-0.3	575.304	23.59	305000	F8:4811	4	P08670|VIME_HUMAN	Deamidation (NQ)	Q7:Deamidation (NQ):11.06		308000		305000		826000
GQ(+.98)VINETSQHHDDLE	GQVINETSQHHDDLE	30	1721.75	15	2	-0.2	861.882	24.62	47400	F8:5176	2	P08670|VIME_HUMAN	Deamidation (NQ)	Q2:Deamidation (NQ):92.25		60000		47400
YTQ(+.98)KSLSLSPG	YTQKSLSLSPG	15.06	1180.6	11	2	-1.1	591.305	30.88	87400	F7:7266	1	P01857|IGHG1_HUMAN:P01859|IGHG2_HUMAN	Deamidation (NQ)	Q3:Deamidation (NQ):1000.00			87400
NHYTQ(+.98)KSLSLSPG	NHYTQKSLSLSPG	35.83	1431.7	13	2	0.5	716.857	27.05	117000	F5:5999	2	P01857|IGHG1_HUMAN:P01859|IGHG2_HUMAN	Deamidation (NQ)	Q5:Deamidation (NQ):77.13	117000		116000
GQPEN(+.98)NYKTTPPVLDSD	GQPENNYKTTPPVLDSD	39.17	1874.85	17	2	0.6	938.434	34.28	248000	F5:8381	1	P01857|IGHG1_HUMAN:P01861|IGHG4_HUMAN	Deamidation (NQ)	N5:Deamidation (NQ):14.02	248000
DIQ(+.98)MTQSPSTLSASVGD	DIQMTQSPSTLSASVGD	43.38	1736.78	17	2	0.3	869.396	50.24	56900	F5:13179	3	P01602|KV110_HUMAN:P01598|KV106_HUMAN	Deamidation (NQ)	Q3:Deamidation (NQ):47.09	56900		80500			131000
PGDSDIIRSMPEQ(+.98)TGEK	PGDSDIIRSMPEQTGEK	17.08	1859.86	17	3	-0.2	620.96	40.52	355000	F51:7468	1	P62888|RL30_HUMAN	Deamidation (NQ)	Q13:Deamidation (NQ):1000.00					355000
N(+.98)HYTQKSLSLSPG	NHYTQKSLSLSPG	38.81	1431.7	13	2	0.2	716.857	28.28	163000	F7:6397	3	P01857|IGHG1_HUMAN:P01859|IGHG2_HUMAN	Deamidation (NQ)	N1:Deamidation (NQ):67.69	167000		163000		173000
GQPEN(+.98)NYKTTPPVLD	GQPENNYKTTPPVLD	33.12	1672.79	15	2	0.5	837.405	34.09	231000	F7:8287	1	P01857|IGHG1_HUMAN:P01861|IGHG4_HUMAN	Deamidation (NQ)	N5:Deamidation (NQ):0.00			231000
PEVKFN(+.98)WYVD	PEVKFNWYVD	33.52	1296.6	10	2	-2.5	649.307	50.29	525000	F6:13440	3	P01857|IGHG1_HUMAN	Deamidation (NQ)	N6:Deamidation (NQ):1000.00		525000		525000		348000
DIQMTQ(+.98)SPSSLSASVGD	DIQMTQSPSSLSASVGD	48.98	1722.76	17	2	0.7	862.389	50.29	210000	F5:13198	6	P01599|KV107_HUMAN:P01600|KV108_HUMAN:P01610|KV118_HUMAN:P01609|KV117_HUMAN:P01593|KV101_HUMAN:P01607|KV115_HUMAN:P01608|KV116_HUMAN:P01594|KV102_HUMAN:P80362|KV125_HUMAN	Deamidation (NQ)	Q6:Deamidation (NQ):40.63	210000	80300	192000	64400	457000	270000
TQ(+.98)KSLSLSPG	TQKSLSLSPG	26.95	1017.53	10	2	-0.3	509.774	27.51	183000	F8:6165	2	P01857|IGHG1_HUMAN:P01859|IGHG2_HUMAN:P01860|IGHG3_HUMAN	Deamidation (NQ)	Q2:Deamidation (NQ):1000.00		194000		183000
DIVMTQ(+.98)SPD	DIVMTQSPD	30.4	1005.43	9	1	1.1	1006.44	53.28	353000	F52:10137	1	P01625|KV402_HUMAN:P06312|KV401_HUMAN:P06313|KV403_HUMAN:P06314|KV404_HUMAN	Deamidation (NQ)	Q6:Deamidation (NQ):1000.00						353000
DIQ(+.98)MTQSPSSLSASVGD	DIQMTQSPSSLSASVGD	48.36	1722.76	17	2	1	862.389	49.94	460000	F5:13077	6	P01599|KV107_HUMAN:P01600|KV108_HUMAN:P01610|KV118_HUMAN:P01609|KV117_HUMAN:P01593|KV101_HUMAN:P01607|KV115_HUMAN:P01608|KV116_HUMAN:P01594|KV102_HUMAN:P80362|KV125_HUMAN	Deamidation (NQ)	Q3:Deamidation (NQ):50.22	460000	264000	447000	233000	712000	426000
SPNQARAQ(+.98)AAL	SPNQARAQAAL	17.68	1126.57	11	2	0.6	564.294	24.73	49700	F7:5161	1	P26599|PTBP1_HUMAN	Deamidation (NQ)	Q8:Deamidation (NQ):12.35			49700
DRMQ(+.98)KEITA	DRMQKEITA	17.65	1091.53	9	2	-0.7	546.771	24.05	50900	F51:4027	1	P63261|ACTG_HUMAN:P60709|ACTB_HUMAN	Deamidation (NQ)	Q4:Deamidation (NQ):1000.00					50900
GPREAFRQ(+.98)L	GPREAFRQL	17.15	1073.56	9	3	-0.4	358.861	34.23	69000	F51:6267	1	P57086|SCND1_HUMAN	Deamidation (NQ)	Q8:Deamidation (NQ):1000.00					69000
KSFGSAQ(+.98)EFAW	KSFGSAQEFAW	15.61	1257.57	11	2	-1.6	629.79	46.08	89800	F7:11835	1	P35606|COPB2_HUMAN	Deamidation (NQ)	Q7:Deamidation (NQ):1000.00			89800
NALQ(+.98)SGNSQESVTEQDSKD	NALQSGNSQESVTEQDSKD	54.9	2036.88	19	2	1.3	1019.45	25.27	94600	F51:4321	1	P01834|IGKC_HUMAN	Deamidation (NQ)	Q4:Deamidation (NQ):47.09					94600
IQRTPKIQVYSRHPAEN(+.98)	IQRTPKIQVYSRHPAEN	20.41	2037.08	17	4	-1.7	510.275	23.49	113000	F5:4757	2	P61769|B2MG_HUMAN	Deamidation (NQ)	N17:Deamidation (NQ):36.52	113000		108000
AQ(+.98)NAVRLHY	AQNAVRLHY	33.16	1071.55	9	2	-0.3	536.78	25.58	115000	F5:5481	5	P35222|CTNB1_HUMAN	Deamidation (NQ)	Q2:Deamidation (NQ):30.46	115000	38500	121000		119000	67000
KTKEVIQ(+.98)EW	KTKEVIQEW	28.68	1160.61	9	2	0.1	581.311	29.02	135000	F8:6674	1	Q9Y490|TLN1_HUMAN	Deamidation (NQ)	Q7:Deamidation (NQ):1000.00				135000
ERAIHQ(+.98)AL	ERAIHQAL	24.12	937.498	8	2	1.3	469.757	24.04	155000	F52:4152	2	Q16678|CP1B1_HUMAN	Deamidation (NQ)	Q6:Deamidation (NQ):1000.00	160000					155000
N(+.98)AAERRGPL	NAAERRGPL	26.66	983.515	9	2	-0.5	492.764	21.94	188000	F5:4192	4	P01903|DRA_HUMAN	Deamidation (NQ)	N1:Deamidation (NQ):1000.00	188000		132000		201000	49500
LRLLIHQ(+.98)SL	LRLLIHQSL	35.96	1092.67	9	2	-0.1	547.34	39.6	193000	F7:9934	6	P61978|HNRPK_HUMAN	Deamidation (NQ)	Q7:Deamidation (NQ):1000.00	209000	131000	193000	127000
N(+.98)RIVIRGL	NRIVIRGL	23.13	940.582	8	2	-0.2	471.298	44.11	198000	F52:8502	3	P35222|CTNB1_HUMAN	Deamidation (NQ)	N1:Deamidation (NQ):1000.00		224000		210000		198000
GYYN(+.98)QSEAGSHTL	GYYNQSEAGSHTL	31	1426.6	13	2	0.7	714.308	29.78	225000	F5:6935	3	P30480|1B42_HUMAN:P01889|1B07_HUMAN:P30486|1B48_HUMAN:P30462|1B14_HUMAN:Q29836|1B67_HUMAN:P30475|1B39_HUMAN:P30484|1B46_HUMAN:P30499|1C01_HUMAN:P30505|1C08_HUMAN	Deamidation (NQ)	N4:Deamidation (NQ):24.44	225000		217000		255000
GYYN(+.98)QSEAGSHTI	GYYNQSEAGSHTI	30.81	1426.6	13	2	0.7	714.308	29.78	225000	F5:6935	3	P16188|1A30_HUMAN:P04439|1A03_HUMAN:P01891|1A68_HUMAN	Deamidation (NQ)	N4:Deamidation (NQ):24.44	225000		217000		255000
PPAENSSAPEAEQ(+.98)GGAE	PPAENSSAPEAEQGGAE	39.39	1640.68	17	2	0	821.347	24.17	259000	F5:4996	2	P67809|YBOX1_HUMAN	Deamidation (NQ)	Q13:Deamidation (NQ):113.97	259000		253000
PPAEN(+.98)SSAPEAEQGGAE	PPAENSSAPEAEQGGAE	31.8	1640.68	17	2	0.7	821.348	25.26	296000	F51:4316	1	P67809|YBOX1_HUMAN	Deamidation (NQ)	N5:Deamidation (NQ):14.30					296000
RQ(+.98)ITQVYGF	RQITQVYGF	22.75	1111.57	9	2	-0.4	556.79	40.8	323000	F6:10494	3	P60510|PP4C_HUMAN	Deamidation (NQ)	Q2:Deamidation (NQ):12.16		323000		349000		331000
KQMEQ(+.98)VAQF	KQMEQVAQF	16.75	1108.52	9	2	-0.2	555.268	39.22	376000	F51:7232	1	Q01995|TAGL_HUMAN	Deamidation (NQ)	Q5:Deamidation (NQ):0.00					376000
ALADGVQ(+.98)KV	ALADGVQKV	32.91	900.492	9	2	-0.3	451.253	28.43	394000	F6:6438	6	O14791|APOL1_HUMAN	Deamidation (NQ)	Q7:Deamidation (NQ):1000.00	87500	394000	78000	414000	108000	662000
DRAHIAQ(+.98)L	DRAHIAQL	26.15	923.482	8	2	0	462.748	26.52	463000	F6:5784	1	Q00610|CLH1_HUMAN	Deamidation (NQ)	Q7:Deamidation (NQ):1000.00		463000
LRFPGQLN(+.98)A	LRFPGQLNA	23.62	1015.54	9	2	-1	508.779	40.21	1200000	F6:10310	1	Q3ZCM7|TBB8_HUMAN	Deamidation (NQ)	N8:Deamidation (NQ):51.51		1200000
LRFPGQ(+.98)LNA	LRFPGQLNA	22.69	1015.54	9	2	-0.9	508.779	40.52	1200000	F8:10429	2	Q3ZCM7|TBB8_HUMAN	Deamidation (NQ)	Q6:Deamidation (NQ):54.01				1200000		1200000
DIQ(+.98)M(+15.99)TQSPSSLSASVGD	DIQMTQSPSSLSASVGD	33.58	1738.76	17	2	-0.2	870.385	43.47	121000	F7:11057	2	P01599|KV107_HUMAN:P01600|KV108_HUMAN:P01610|KV118_HUMAN:P01609|KV117_HUMAN:P01593|KV101_HUMAN:P01607|KV115_HUMAN:P01608|KV116_HUMAN:P01594|KV102_HUMAN:P80362|KV125_HUMAN	Deamidation (NQ); Oxidation (M)	Q3:Deamidation (NQ):47.09;M4:Oxidation (M):1000.00			121000		183000
RPRHQ(+.98)GVM(+15.99)V	RPRHQGVMV	17.54	1095.56	9	3	-0.6	366.194	21.22	271000	F6:3904	2	P63261|ACTG_HUMAN:P60709|ACTB_HUMAN	Deamidation (NQ); Oxidation (M)	Q5:Deamidation (NQ):1000.00;M8:Oxidation (M):1000.00		271000				496000
DIQMTQS(-18.01)P	DIQMTQSP	24.29	900.401	8	1	0.4	901.409	34.35	102000	F8:8462	3	P01599|KV107_HUMAN:P01600|KV108_HUMAN:P01610|KV118_HUMAN:P01609|KV117_HUMAN:P01593|KV101_HUMAN:P01607|KV115_HUMAN:P01608|KV116_HUMAN:P01594|KV102_HUMAN:P80362|KV125_HUMAN:P01602|KV110_HUMAN:P01598|KV106_HUMAN:P01611|KV119_HUMAN:P01613|KV121_HUMAN:P01595|KV103_HUMAN	Dehydration	S7:Dehydration:14.63		92500		102000		109000
EIVLTQS(-18.01)P	EIVLTQSP	19.77	867.47	8	1	-0.3	868.477	39.8	323000	F7:9991	5	P04206|KV307_HUMAN:P01623|KV305_HUMAN:P01622|KV304_HUMAN:P18136|KV313_HUMAN:P18135|KV312_HUMAN	Dehydration	S7:Dehydration:12.19	320000		323000		232000
VLSPADKTNVKAAW(+31.99)	VLSPADKTNVKAAW	39.7	1530.8	14	2	0.4	766.41	24.74	62000	F6:5174	5	P69905|HBA_HUMAN	Dihydroxy	W14:Dihydroxy:62.26		323000		332000		122000
KK(+31.99)YVLPNFEVK	KKYVLPNFEVK	15.65	1395.78	11	2	-2.6	698.894	32.4	110000	F5:7784	1	P0C0L4|CO4A_HUMAN	Dihydroxy	K2:Dihydroxy:0.00	110000
PEVKFNW(+31.99)YVD	PEVKFNWYVD	26.85	1327.61	10	2	0.9	664.812	41.49	83400	F8:10732	5	P01857|IGHG1_HUMAN	Dihydroxy	W7:Dihydroxy:16.66		164000		155000		123000
VHLTPEEKSAVTALW(+31.99)	VHLTPEEKSAVTALW	19.91	1711.88	15	3	-0.9	571.633	36.25	152000	F8:9090	1	P68871|HBB_HUMAN	Dihydroxy	W15:Dihydroxy:38.64				152000
NVGFKVK(+27.99)NVSVKDVRRGNVAGDSKND	NVGFKVKNVSVKDVRRGNVAGDSKND	28.35	2829.48	26	4	0.8	708.379	27.63	204000	F6:6167	1	Q5VTE0|EF1A3_HUMAN	Formylation	K7:Formylation:0.00		204000
A(+87.03)STKGPSVFPLAPSSKSTSG	ASTKGPSVFPLAPSSKSTSG	15.79	1992.02	20	3	-0.7	665.012	31.2	95500	F8:7408	1	P01857|IGHG1_HUMAN	Glycidamide adduct	A1:Glycidamide adduct:0.00				95500
I(+87.03)QMTQSPSSLSASVGD	IQMTQSPSSLSASVGD	27.55	1693.78	16	2	-1	847.898	36.45	94700	F7:8995	2	P01599|KV107_HUMAN:P01600|KV108_HUMAN:P01610|KV118_HUMAN:P01609|KV117_HUMAN:P01593|KV101_HUMAN:P01607|KV115_HUMAN:P01608|KV116_HUMAN:P01594|KV102_HUMAN:P80362|KV125_HUMAN	Glycidamide adduct	I1:Glycidamide adduct:1000.00	91000		94700
R(+15.99)TMNIKSATW	RTMNIKSATW	16.16	1222.61	10	2	-1.2	612.313	24.05	60400	F8:4980	1	Q16665|HIF1A_HUMAN	Hydroxylation	R1:Hydroxylation:6.63				60400
DPAK(+324.11)SAPAPKKGSKKAVTKAQKKD	DPAKSAPAPKKGSKKAVTKAQKKD	47.23	2802.53	24	4	2.7	701.643	20.74	981000	F8:3771	1	P23527|H2B1O_HUMAN:Q93079|H2B1H_HUMAN	Lactosylation	K4:Lactosylation:41.57				981000
D(+14.02)IVMTQSPD	DIVMTQSPD	28.51	1018.46	9	1	1.1	1019.47	33.84	166000	F6:8251	3	P01625|KV402_HUMAN:P06312|KV401_HUMAN:P06313|KV403_HUMAN:P06314|KV404_HUMAN	Methyl ester	D1:Methyl ester:58.11		166000		161000		207000
IE(+14.02)HGIVTNW	IEHGIVTNW	29.99	1081.56	9	2	-0.5	541.785	38.31	335000	F6:9690	3	P63261|ACTG_HUMAN:P60709|ACTB_HUMAN	Methyl ester	E2:Methyl ester:104.64		335000		316000		162000
EVQLVE(+14.02)SGGD	EVQLVESGGD	16.22	1045.49	10	1	1.3	1046.5	41.75	168000	F8:10807	2	P01781|HV320_HUMAN	Methyl ester	E6:Methyl ester:12.72		167000		168000
YPIE(+14.02)HGIVT	YPIEHGIVT	19.57	1041.55	9	2	-0.5	521.782	32.55	76000	F7:7798	1	P63261|ACTG_HUMAN:P60709|ACTB_HUMAN	Methyl ester	E4:Methyl ester:56.51			76000
SRE(+14.02)FQVPTF	SREFQVPTF	17.01	1123.57	9	2	0.1	562.79	38.43	181000	F6:9738	1	P04114|APOB_HUMAN	Methyl ester	E3:Methyl ester:47.92		181000
MY(sub P)DPSKSAPAPKKG	MYDPSKSAPAPKKG	36.12	1475.74	14	3	0.6	492.922	20.92	98100	F52:3049	2	Q8N257|H2B3B_HUMAN	Mutation			78500				98100
VE(sub S)VINTVDTSHEDMIHD	VEVINTVDTSHEDMIHD	29.94	1952.88	17	2	0.4	977.447	80.7	107000	F51:13773	1	P55735|SEC13_HUMAN	Mutation						107000
DIVL(sub M)TQSPD	DIVLTQSPD	17.26	986.492	9	1	0.8	987.5	57.29	109000	F52:10928	1	P01625|KV402_HUMAN:P06312|KV401_HUMAN:P06313|KV403_HUMAN:P06314|KV404_HUMAN	Mutation							109000
MY(sub P)DPT(sub S)KSAPAPKKG	MYDPTKSAPAPKKG	30.67	1489.76	14	3	-0.9	497.594	21.23	126000	F52:3153	1	Q8N257|H2B3B_HUMAN	Mutation							126000
MY(sub P)DPT(sub A)KSAPAPKKG	MYDPTKSAPAPKKG	30.67	1489.76	14	3	-0.9	497.594	21.23	126000	F52:3153	1	Q5QNW6|H2B2F_HUMAN:P23527|H2B1O_HUMAN:Q93079|H2B1H_HUMAN	Mutation							126000
E(sub Q)VQLVQSGAEVKKPG	EVQLVQSGAEVKKPG	20.94	1567.86	15	3	1	523.627	28.68	89500	F52:5404	2	P01742|HV101_HUMAN:P23083|HV103_HUMAN:A6NJS3|IV1U1_HUMAN	Mutation							89500
VLSPADKTNVKAG(sub A)W	VLSPADKTNVKAGW	19.61	1484.8	14	2	0.1	743.407	27.34	97700	F7:6075	2	P69905|HBA_HUMAN	Mutation		100000		97700
E(sub S)LKLQASNVTNKND	ELKLQASNVTNKND	36.44	1572.81	14	2	0.1	787.413	30.61	2660000	F8:7204	9	Q9UKM9|RALY_HUMAN	Mutation		565000	2530000	552000	2660000	724000	3470000
EVQLVESGGGLVK(sub Q)	EVQLVESGGGLVK	16.08	1313.72	13	2	-0.2	657.867	36.58	105000	F7:9033	1	P01764|HV303_HUMAN	Mutation				105000
DIQMTQSPA(sub S)SLSASVGD	DIQMTQSPASLSASVGD	24.97	1705.78	17	2	-0.7	853.898	50.31	91700	F6:13446	1	P01599|KV107_HUMAN:P01600|KV108_HUMAN:P01610|KV118_HUMAN:P01609|KV117_HUMAN:P01593|KV101_HUMAN:P01607|KV115_HUMAN:P01608|KV116_HUMAN:P01594|KV102_HUMAN:P80362|KV125_HUMAN	Mutation			91700
EM(sub V)QLVESGGD	EMQLVESGGD	19.63	1063.45	10	1	0.7	1064.46	36.52	86900	F6:9139	2	P01781|HV320_HUMAN	Mutation			86900		84100
EVR(sub Q)LVESGGD	EVRLVESGGD	20.02	1059.52	10	2	-0.1	530.767	26.89	101000	F6:5917	2	P01781|HV320_HUMAN	Mutation			101000		102000
DTV(sub S)QWPLLLKNFD	DTVQWPLLLKNFD	28.89	1587.83	13	2	-2.1	794.92	42.65	470000	F6:11041	7	O60832|DKC1_HUMAN	Mutation			867000		846000		410000
EVH(sub Q)LVESGGGLVQPGG	EVHLVESGGGLVQPGG	21.81	1533.78	16	2	-0.2	767.896	38.26	84100	F5:9556	1	P01764|HV303_HUMAN	Mutation		84100
DT(sub I)QMTQSPSSLSASVGD	DTQMTQSPSSLSASVGD	32.82	1709.74	17	2	-0.7	855.877	41.93	123000	F5:10615	2	P01599|KV107_HUMAN:P01600|KV108_HUMAN:P01610|KV118_HUMAN:P01609|KV117_HUMAN:P01593|KV101_HUMAN:P01607|KV115_HUMAN:P01608|KV116_HUMAN:P01594|KV102_HUMAN:P80362|KV125_HUMAN	Mutation		123000		127000
S(sub N)FMLTQPHSVSD(sub E)	SFMLTQPHSVSD	17.08	1347.61	12	2	-0.4	674.813	36.44	150000	F8:9154	1	P06319|LV605_HUMAN	Mutation					150000
DIH(sub Q)MTQSPSSLSASVGD	DIHMTQSPSSLSASVGD	28.96	1730.78	17	2	0.9	866.397	40.22	163000	F5:10120	1	P01599|KV107_HUMAN:P01600|KV108_HUMAN:P01610|KV118_HUMAN:P01609|KV117_HUMAN:P01593|KV101_HUMAN:P01607|KV115_HUMAN:P01608|KV116_HUMAN:P01594|KV102_HUMAN:P80362|KV125_HUMAN	Mutation		163000
EVQLVESGGGLVQPGR(sub G)	EVQLVESGGGLVQPGR	32.01	1623.86	16	2	0.7	812.937	55.18	163000	F52:10502	3	P01764|HV303_HUMAN	Mutation		81700		84100			163000
EVQLVESGGGLVQPR(sub G)G	EVQLVESGGGLVQPRG	36.64	1623.86	16	2	0.7	812.937	38.64	196000	F6:9803	2	P01764|HV303_HUMAN	Mutation			196000		185000
DIQV(sub M)TQSPSSLSASVGD	DIQVTQSPSSLSASVGD	33.1	1689.81	17	2	-0.1	845.91	47.93	170000	F7:12422	3	P01599|KV107_HUMAN:P01600|KV108_HUMAN:P01610|KV118_HUMAN:P01609|KV117_HUMAN:P01593|KV101_HUMAN:P01607|KV115_HUMAN:P01608|KV116_HUMAN:P01594|KV102_HUMAN:P80362|KV125_HUMAN	Mutation		170000		170000		239000
LGEHNV(sub I)EVLEGNEQFINAAK	LGEHNVEVLEGNEQFINAAK	40.29	2210.1	20	3	1.8	737.707	67.4	638000	F52:12706	3	Q8NHM4|TRY6_HUMAN	Mutation		680000				311000	638000
DIR(sub Q)MTQSPSSLSASVGD	DIRMTQSPSSLSASVGD	21.15	1749.82	17	2	-0.4	875.917	40.95	272000	F7:10314	3	P01599|KV107_HUMAN:P01600|KV108_HUMAN:P01610|KV118_HUMAN:P01609|KV117_HUMAN:P01593|KV101_HUMAN:P01607|KV115_HUMAN:P01608|KV116_HUMAN:P01594|KV102_HUMAN:P80362|KV125_HUMAN	Mutation		249000		272000		152000
DT(sub A)HKSEL(sub V)AHRFKD	DTHKSELAHRFKD	21.84	1582.79	13	3	-0.4	528.602	21.27	575000	F8:3962	4	P02768|ALBU_HUMAN	Mutation			2080000		1930000
EVQLVESGGGLVK(sub Q)PG	EVQLVESGGGLVKPG	32.19	1467.79	15	2	-0.2	734.904	38.2	268000	F6:9657	6	P01764|HV303_HUMAN	Mutation		290000	268000	289000	250000	193000	182000
EIVLTQSPD(sub G)	EIVLTQSPD	23.44	1000.51	9	1	0.2	1001.52	50.95	572000	F52:9742	4	P04206|KV307_HUMAN:P01623|KV305_HUMAN:P01622|KV304_HUMAN:P18136|KV313_HUMAN:P18135|KV312_HUMAN	Mutation		55500			636000		572000
GE(sub Q)VINETSQHHDDLE	GEVINETSQHHDDLE	31.32	1721.75	15	2	0.5	861.882	24.67	45900	F6:5152	1	P08670|VIME_HUMAN	Mutation			45900
TPSLVKSTSE(sub Q)L	TPSLVKSTSEL	24.2	1160.63	11	2	-0.1	581.322	33.03	55100	F5:7984	2	Q06055|AT5G2_HUMAN	Mutation		55100		48100
GQVINETSE(sub Q)HHDDLE	GQVINETSEHHDDLE	32.34	1721.75	15	3	-0.9	574.923	24.41	56200	F6:5065	1	P08670|VIME_HUMAN	Mutation			56200
DIQMTQST(sub P)STLSASVGD	DIQMTQSTSTLSASVGD	21.03	1739.79	17	2	1	870.902	50.33	60000	F5:13211	1	P01598|KV106_HUMAN	Mutation		60000
RMFS(sub A)PTKTW	RMFSPTKTW	15.28	1152.58	9	2	0.4	577.295	30.69	111000	F52:5867	1	P36578|RL4_HUMAN	Mutation							111000
EVPLNTIIY(sub F)MGR	EVPLNTIIYMGR	32.13	1404.74	12	2	-0.8	703.379	50.24	126000	F6:13421	1	P01008|ANT3_HUMAN	Mutation			126000
DIQLTQSPT(sub S)SLSASVGD	DIQLTQSPTSLSASVGD	30.14	1717.84	17	2	-0.5	859.925	79.77	141000	F52:14927	1	P04430|KV122_HUMAN	Mutation							141000
NHYTE(sub Q)KSLSLSPG	NHYTEKSLSLSPG	33.38	1431.7	13	2	1.3	716.858	30.78	142000	F51:5551	1	P01857|IGHG1_HUMAN:P01859|IGHG2_HUMAN	Mutation						142000
S(sub D)FMLTQPHSVSD(sub E)	SFMLTQPHSVSD	17.08	1347.61	12	2	-0.4	674.813	36.44	150000	F8:9154	1	P01721|LV601_HUMAN:P06317|LV603_HUMAN	Mutation					150000
KLYGSM(sub A)GPPPTG	KLYGSMGPPPTG	18.85	1203.6	12	2	-2.3	602.804	34.81	157000	F51:6388	1	P11021|GRP78_HUMAN	Mutation						157000
KVYSSM(sub V)LRQCYS	KVYSSMLRQCYS	19.46	1463.69	12	2	0.5	732.853	27.24	162000	F5:6066	2	P86791|CCZ1_HUMAN	Mutation		162000		154000
DIH(sub Q)MTQSPSS(sub T)LSASVGD	DIHMTQSPSSLSASVGD	39.4	1730.78	17	2	0.3	866.397	40.29	170000	F7:10123	1	P01602|KV110_HUMAN	Mutation				170000
DIQMTQSPSSLA(sub S)ATVGD	DIQMTQSPSSLAATVGD	18.92	1719.8	17	2	1.3	860.908	80.91	176000	F52:15209	1	P01613|KV121_HUMAN	Mutation							176000
V(sub G)KEKTHINIVVIGHVD	VKEKTHINIVVIGHVD	19.19	1800.03	16	3	1	601.016	30.15	179000	F8:7057	1	Q5VTE0|EF1A3_HUMAN	Mutation					179000
KVKEVSESW(sub R)	KVKEVSESW	20.22	1090.57	9	2	0.9	546.291	24.54	269000	F7:5102	1	Q96RL1|UIMC1_HUMAN	Mutation				269000
DF(sub I)N(sub Q)Y(ins)MTQSPSSLSASVGD	DFNYMTQSPSSLSASVGD	32.04	1904.81	18	2	1.5	953.414	50.05	281000	F6:13352	1	P01599|KV107_HUMAN:P01600|KV108_HUMAN:P01610|KV118_HUMAN:P01609|KV117_HUMAN:P01593|KV101_HUMAN:P01607|KV115_HUMAN:P01608|KV116_HUMAN:P01594|KV102_HUMAN:P80362|KV125_HUMAN	Mutation			281000
DF(sub V)N(sub Q)Y(ins)MTQSPSSLSASVGD	DFNYMTQSPSSLSASVGD	32.04	1904.81	18	2	1.5	953.414	50.05	281000	F6:13352	1	P01612|KV120_HUMAN	Mutation			281000
AE(sub S)NVTNKTD	AENVTNKTD	20.2	990.462	9	1	0.9	991.47	22.44	316000	F7:4374	2	P07910|HNRPC_HUMAN	Mutation				316000			416000
V(sub A)PRPPFSTM	VPRPPFSTM	18.16	1030.53	9	2	0.4	516.271	45.02	328000	F52:8694	1	P11940|PABP1_HUMAN	Mutation							328000
EVQLVESGGGLVK(sub Q)PGG	EVQLVESGGGLVKPGG	28.04	1524.81	16	2	-0.7	763.414	38.37	377000	F7:9565	6	P01764|HV303_HUMAN	Mutation		377000	248000	377000	244000	236000	208000
E(sub S)LKLE(sub Q)ASNVTNKND	ELKLEASNVTNKND	16.23	1573.79	14	2	1.8	787.906	42.4	382000	F52:8178	1	Q9UKM9|RALY_HUMAN	Mutation							382000
E(sub S)KAHPPELKKFMD	EKAHPPELKKFMD	32.97	1568.8	13	3	1.4	523.942	36.78	410000	F52:7059	3	P62308|RUXG_HUMAN	Mutation			394000		368000		410000
MPDPH(sub A)KSAPAPKKGSKKAVTKAQKKD	MPDPHKSAPAPKKGSKKAVTKAQKKD	34.75	2772.54	26	3	-4.2	925.184	20.74	475000	F6:3728	1	P23527|H2B1O_HUMAN:Q93079|H2B1H_HUMAN	Mutation			475000
PEVKY(sub F)NWYVD	PEVKYNWYVD	26.21	1311.61	10	2	0.4	656.814	45.1	567000	F6:11746	1	P01857|IGHG1_HUMAN	Mutation			567000
VLSPADKTNVKG(sub A)AW	VLSPADKTNVKGAW	19.98	1484.8	14	3	0.3	495.94	31.33	668000	F51:5674	2	P69905|HBA_HUMAN	Mutation				594000		668000
LGEHNID(sub K)VLEGNEQFINAAK	LGEHNIDVLEGNEQFINAAK	27.22	2210.1	20	3	0.6	737.707	44.59	929000	F8:11632	7	P35030|TRY3_HUMAN	Mutation		680000	662000	950000	929000
DR(sub K)FFPPVL	DRFFPPVL	17.41	989.533	8	2	-0.9	495.774	50.76	1120000	F8:13648	3	P20036|DPA1_HUMAN	Mutation			953000		1120000		1480000
AE(sub S)ASGAMAKHEQILVLD	AEASGAMAKHEQILVLD	27.88	1781.9	17	2	1.2	891.957	46.09	1550000	F5:11877	4	Q9P0L0|VAPA_HUMAN	Mutation		1550000		1520000
ATE(sub Q)IKTYSW	ATEIKTYSW	22.11	1097.54	9	2	0	549.777	35.23		F8:8760	1	O95716|RAB3D_HUMAN:P20337|RAB3B_HUMAN	Mutation
AASKERSGVE(sub S)L	AASKERSGVEL	21.42	1145.6	11	2	0.1	573.809	23.07		F8:4623	1	P10412|H14_HUMAN:P16403|H12_HUMAN:P16402|H13_HUMAN	Mutation
MY(sub P)DPAKSAPAPKK	MYDPAKSAPAPKK	25.37	1402.73	13	3	-1.7	468.582	21.26		F52:3163	1	Q5QNW6|H2B2F_HUMAN:P23527|H2B1O_HUMAN:Q93079|H2B1H_HUMAN	Mutation
PNVVFIKTEDPDLPAW(sub F)Y	PNVVFIKTEDPDLPAWY	16.17	2003	17	2	2.9	1002.51	50.38		F8:13502	1	Q6P2Q9|PRP8_HUMAN	Mutation
PEPAKSAPAPKKGSKKAVTKAE(sub Q)KKD	PEPAKSAPAPKKGSKKAVTKAEKKD	29.99	2590.48	25	4	5.4	648.631	20.51		F5:3673	1	Q16778|H2B2E_HUMAN:P62807|H2B1C_HUMAN	Mutation
PEPAKSAPAPKKGE(sub S)KKAVTKAQKKD	PEPAKSAPAPKKGEKKAVTKAQKKD	23.54	2631.51	25	4	1.7	658.885	20.51		F7:3667	1	Q16778|H2B2E_HUMAN:P62807|H2B1C_HUMAN	Mutation
LGEHNV(sub I)EVLEGNEQFINAAS(sub K)IIRHPK	LGEHNVEVLEGNEQFINAASIIRHPK	17.65	2913.51	26	4	-2.5	729.383	50.19		F7:13110	1	Q8NHM4|TRY6_HUMAN	Mutation
PEVKFNW(+15.99)YVD	PEVKFNWYVD	30.94	1311.61	10	2	0.8	656.815	44.84	567000	F6:11669	19	P01857|IGHG1_HUMAN	Oxidation (HW)	W7:Oxidation (HW):1000.00		2330000		2290000		2040000
KVFESWMHHW(+15.99)	KVFESWMHHW	16.06	1401.63	10	3	-1.5	468.216	35.35	107000	F6:8760	1	P04233|HG2A_HUMAN	Oxidation (HW)	W10:Oxidation (HW):14.02		107000
KSLLW(+15.99)TETF	KSLLWTETF	24.01	1139.59	9	2	0.4	570.801	49.09	117000	F8:13029	4	P06756|ITAV_HUMAN	Oxidation (HW)	W5:Oxidation (HW):1000.00		183000		196000
KVMNW(+15.99)KETL	KVMNWKETL	16.43	1163.6	9	2	0.6	582.808	30.75	183000	F52:5880	1	Q9Y2H1|ST38L_HUMAN	Oxidation (HW)	W5:Oxidation (HW):1000.00						183000
KVFESW(+15.99)MHHW	KVFESWMHHW	35.83	1401.63	10	3	-1.3	468.216	32.79	1570000	F6:7898	1	P04233|HG2A_HUMAN	Oxidation (HW)	W6:Oxidation (HW):14.63		1570000
DRM(+15.99)QKEITA	DRMQKEITA	19.87	1106.54	9	2	-0.8	554.276	21.14	68900	F52:3118	4	P63261|ACTG_HUMAN:P60709|ACTB_HUMAN	Oxidation (M)	M3:Oxidation (M):1000.00	368000		286000		289000	68900
SILQM(+15.99)SLDHHIVTPLTSLVIENEAGDER	SILQMSLDHHIVTPLTSLVIENEAGDER	44.05	3132.58	28	4	2.6	784.153	50.38	55100	F7:13176	1	P19823|ITIH2_HUMAN	Oxidation (M)	M5:Oxidation (M):1000.00			55100
AVM(+15.99)DDFAAFVEK	AVMDDFAAFVEK	44.29	1357.62	12	2	-0.4	679.818	47.1	53000	F6:12354	6	P02768|ALBU_HUMAN	Oxidation (M)	M3:Oxidation (M):1000.00	123000	53000	116000	64300
NVVFVIDISGSM(+15.99)R	NVVFVIDISGSMR	29.63	1451.74	13	2	1.7	726.881	50.43	56500	F7:13193	1	P19827|ITIH1_HUMAN	Oxidation (M)	M12:Oxidation (M):1000.00			56500
ETLFSVM(+15.99)PGLK	ETLFSVMPGLK	20.49	1236.64	11	2	-0.6	619.328	44.03	67600	F5:11245	1	Q14624|ITIH4_HUMAN	Oxidation (M)	M7:Oxidation (M):1000.00	67600
SM(+15.99)DNNRSLDL	SMDNNRSLDL	28.52	1179.52	10	2	0	590.767	28.82	69300	F6:6563	3	P04264|K2C1_HUMAN	Oxidation (M)	M2:Oxidation (M):1000.00		69300		75800		112000
LAAYLM(+15.99)LM(+15.99)R	LAAYLMLMR	15.03	1112.57	9	2	-0.6	557.293	38.03	86600	F7:9461	1	P04114|APOB_HUMAN	Oxidation (M)	M6:Oxidation (M):1000.00;M8:Oxidation (M):1000.00			86600
EITALAPSTM(+15.99)K	EITALAPSTMK	23.89	1176.61	11	2	0.1	589.31	28.37	64700	F5:6455	4	P63261|ACTG_HUMAN:P60709|ACTB_HUMAN	Oxidation (M)	M10:Oxidation (M):1000.00	64700	83300	84800	81900
PGDSDIIRSM(+15.99)PEQTGEK	PGDSDIIRSMPEQTGEK	40.77	1874.87	17	3	0.1	625.963	24.01	215000	F7:4917	8	P62888|RL30_HUMAN	Oxidation (M)	M10:Oxidation (M):1000.00	178000	283000	215000	141000	570000	150000
EVPLNTIIFM(+15.99)GR	EVPLNTIIFMGR	29.28	1404.74	12	2	1	703.38	50.27	134000	F7:13139	3	P01008|ANT3_HUMAN	Oxidation (M)	M10:Oxidation (M):1000.00	106000		134000
DIQM(+15.99)TQSPSSVSASVGD	DIQMTQSPSSVSASVGD	36.03	1723.76	17	2	-0.1	862.886	35.6	166000	F5:8788	3	P01611|KV119_HUMAN	Oxidation (M)	M4:Oxidation (M):1000.00	166000		170000		251000
NFM(+15.99)LTQPH	NFMLTQPH	31.83	1002.46	8	2	-0.8	502.236	30.44	41600	F7:7117	2	P06319|LV605_HUMAN	Oxidation (M)	M3:Oxidation (M):1000.00	42300		41600
M(+15.99)SLHHLTIPYFR	MSLHHLTIPYFR	16.44	1529.78	12	3	-1.1	510.934	37.82	200000	F7:9405	3	P01011|AACT_HUMAN	Oxidation (M)	M1:Oxidation (M):1000.00		172000	200000	186000
KQM(+15.99)EQVAQF	KQMEQVAQF	24.14	1123.53	9	2	-2.1	562.773	26.36	322000	F7:5738	6	Q01995|TAGL_HUMAN	Oxidation (M)	M3:Oxidation (M):1000.00	347000	90000	322000	77300	413000	95400
GDDITM(+15.99)VLILPKPEK	GDDITMVLILPKPEK	35.35	1683.91	15	3	-0.2	562.311	45.44	218000	F7:11633	2	P01008|ANT3_HUMAN	Oxidation (M)	M6:Oxidation (M):1000.00	222000		218000
DIQM(+15.99)TQSPSTLSASVGD	DIQMTQSPSTLSASVGD	34.78	1751.79	17	2	-1.4	876.9	41.9	292000	F7:10590	3	P01602|KV110_HUMAN:P01598|KV106_HUMAN	Oxidation (M)	M4:Oxidation (M):1000.00	290000		292000		330000
DIQM(+15.99)TQSPSSLSASVG	DIQMTQSPSSLSASVG	28.38	1622.75	16	2	-0.4	812.38	40.57	93500	F7:10202	2	P01599|KV107_HUMAN:P01600|KV108_HUMAN:P01610|KV118_HUMAN:P01609|KV117_HUMAN:P01593|KV101_HUMAN:P01607|KV115_HUMAN:P01608|KV116_HUMAN:P01594|KV102_HUMAN:P80362|KV125_HUMAN	Oxidation (M)	M4:Oxidation (M):1000.00	86900		93500
PAYHSSLM(+15.99)D	PAYHSSLMD	42.63	1035.43	9	2	-0.6	518.723	23.25	225000	F6:4650	6	O15145|ARPC3_HUMAN	Oxidation (M)	M8:Oxidation (M):1000.00	242000	225000	232000	263000	230000	349000
M(+15.99)EEVEAM(+15.99)LLPETLK	MEEVEAMLLPETLK	38.79	1663.8	14	2	0.3	832.91	46.17	415000	F8:12104	4	P01011|AACT_HUMAN	Oxidation (M)	M1:Oxidation (M):1000.00;M7:Oxidation (M):1000.00	422000	431000	439000	415000
DM(+15.99)PNALSALSDLHAHKLRVD	DMPNALSALSDLHAHKLRVD	59.05	2218.12	20	4	0.2	555.537	41.28	677000	F6:10636	5	P69905|HBA_HUMAN	Oxidation (M)	M2:Oxidation (M):1000.00		844000		673000
RPRHQGVM(+15.99)V	RPRHQGVMV	25.96	1094.58	9	2	0.3	548.296	20.91	836000	F8:3829	8	P63261|ACTG_HUMAN:P60709|ACTB_HUMAN	Oxidation (M)	M8:Oxidation (M):1000.00	1400000	4460000	1450000	3910000		6750000
M(+15.99)PNALSALSDLHAHKLRVD	MPNALSALSDLHAHKLRVD	39.91	2103.09	19	4	-1.4	526.779	38.61	910000	F8:9825	1	P69905|HBA_HUMAN	Oxidation (M)	M1:Oxidation (M):1000.00				910000
DIQM(+15.99)TQSPSSLSASVGD	DIQMTQSPSSLSASVGD	49.71	1737.77	17	2	-0.2	869.893	41.53	1840000	F7:10485	10	P01599|KV107_HUMAN:P01600|KV108_HUMAN:P01610|KV118_HUMAN:P01609|KV117_HUMAN:P01593|KV101_HUMAN:P01607|KV115_HUMAN:P01608|KV116_HUMAN:P01594|KV102_HUMAN:P80362|KV125_HUMAN	Oxidation (M)	M4:Oxidation (M):1000.00	1750000	326000	1840000	333000	1980000	463000
SVM(+15.99)HEALHNHYTQKSLSLSPG	SVMHEALHNHYTQKSLSLSPG	19.36	2351.13	21	4	-0.9	588.79	26.5	1740000	F8:5811	1	P01857|IGHG1_HUMAN:P01859|IGHG2_HUMAN	Oxidation (M)	M3:Oxidation (M):1000.00				1740000
SQPKIVKWDRDM(+15.99)	SQPKIVKWDRDM	27.44	1517.77	12	3	0.1	506.929	24.3	69200	F7:5022	3	P61769|B2MG_HUMAN	Oxidation (M)	M12:Oxidation (M):1000.00	79700		69200			181000
APRQPGLM(+15.99)A	APRQPGLMA	29.96	955.491	9	2	-1	478.752	23.25	72600	F6:4652	2	Q9Y6H1|CHCH2_HUMAN:Q5T1J5|CHCH9_HUMAN	Oxidation (M)	M8:Oxidation (M):1000.00	38400	72600
LNM(+15.99)GITDLQGLR	LNMGITDLQGLR	24.26	1345.7	12	2	-1.6	673.857	39.51	74300	F7:9912	1	P0C0L4|CO4A_HUMAN	Oxidation (M)	M3:Oxidation (M):1000.00			74300
RTM(+15.99)NIKSATW	RTMNIKSATW	23.78	1222.61	10	2	0.6	612.314	25.26	75300	F52:4538	1	Q16665|HIF1A_HUMAN	Oxidation (M)	M3:Oxidation (M):1000.00						75300
MRVM(+15.99)APRAL	MRVMAPRAL	20.54	1059.57	9	3	-1.1	354.196	27.05	76400	F6:5968	2	P10321|1C07_HUMAN:Q29865|1C18_HUMAN	Oxidation (M)	M4:Oxidation (M):19.05		76400		59500
ATYMKPEM(+15.99)W	ATYMKPEMW	24.19	1171.5	9	2	0	586.759	34.02	98100	F5:8300	2	Q99613|EIF3C_HUMAN:B5ME19|EIFCL_HUMAN	Oxidation (M)	M8:Oxidation (M):0.00	98100		101000
RPFERTITM(+15.99)	RPFERTITM	29.36	1165.59	9	3	-1	389.537	23.5	99100	F6:4744	1	O00560|SDCB1_HUMAN	Oxidation (M)	M9:Oxidation (M):1000.00		99100
KTLDQAIM(+15.99)KF	KTLDQAIMKF	30.56	1209.64	10	2	1	605.829	30.71	112000	F5:7240	1	Q92878|RAD50_HUMAN	Oxidation (M)	M8:Oxidation (M):1000.00	112000
M(+15.99)RVMAPRAL	MRVMAPRAL	20.64	1059.57	9	2	-1.2	530.791	25.33	117000	F6:5385	1	P10321|1C07_HUMAN:Q29865|1C18_HUMAN	Oxidation (M)	M1:Oxidation (M):28.36		117000
RPRHQGVMVGM(+15.99)	RPRHQGVMVGM	25.3	1282.64	11	3	-1.3	428.553	21.4	130000	F5:3990	2	P63261|ACTG_HUMAN:P60709|ACTB_HUMAN	Oxidation (M)	M11:Oxidation (M):68.47	130000
KQFAEM(+15.99)YVAKF	KQFAEMYVAKF	24.11	1376.68	11	2	0.7	689.348	33.87	134000	F5:8254	1	P13639|EF2_HUMAN	Oxidation (M)	M6:Oxidation (M):1000.00	134000
MRM(+15.99)ATPLLM(+15.99)	MRMATPLLM	20.95	1094.53	9	2	-0.9	548.271	38.16	147000	F51:7024	4	P04233|HG2A_HUMAN	Oxidation (M)	M3:Oxidation (M):11.10;M9:Oxidation (M):81.34	91400	79800		74900	147000
DRVAHM(+15.99)EF	DRVAHMEF	29.67	1019.45	8	2	-0.4	510.732	23.47	154000	F51:3877	5	Q01082|SPTB2_HUMAN	Oxidation (M)	M6:Oxidation (M):1000.00	143000		139000		154000	58900
RPRHQGVM(+15.99)VGM	RPRHQGVMVGM	21.9	1282.64	11	3	-1.1	428.553	21.99	157000	F7:4204	2	P63261|ACTG_HUMAN:P60709|ACTB_HUMAN	Oxidation (M)	M8:Oxidation (M):68.31	132000		157000
KVNAM(+15.99)TFTF	KVNAMTFTF	15.92	1073.52	9	2	0.1	537.768	53.38	171000	F51:9448	2	Q15155|NOMO1_HUMAN	Oxidation (M)	M5:Oxidation (M):1000.00				349000	171000
VM(+15.99)APRTVLL	VMAPRTVLL	22.13	1014.59	9	2	-0.3	508.302	51.26	204000	F52:9800	3	P30480|1B42_HUMAN:P01889|1B07_HUMAN:P30486|1B48_HUMAN:P30462|1B14_HUMAN:Q29836|1B67_HUMAN:P30475|1B39_HUMAN	Oxidation (M)	M2:Oxidation (M):1000.00		146000		138000		204000
M(+15.99)RMATPLLM(+15.99)	MRMATPLLM	17.67	1094.53	9	2	0.1	548.272	45.1	216000	F51:8248	2	P04233|HG2A_HUMAN	Oxidation (M)	M1:Oxidation (M):0.00;M9:Oxidation (M):90.57					216000	203000
DRM(+15.99)QKEITAL	DRMQKEITAL	21.79	1219.62	10	2	-0.9	610.818	26.24	233000	F7:5697	5	P63261|ACTG_HUMAN:P60709|ACTB_HUMAN	Oxidation (M)	M3:Oxidation (M):1000.00	254000	42400	233000	40100	288000
APSRNGM(+15.99)VL	APSRNGMVL	26.82	959.486	9	2	-0.8	480.75	23.62	358000	F5:4802	2	P26373|RL13_HUMAN	Oxidation (M)	M7:Oxidation (M):1000.00	358000		372000
LVM(+15.99)APRTVL	LVMAPRTVL	25.91	1014.59	9	2	-0.1	508.302	33.52	531000	F6:8141	5	P30480|1B42_HUMAN:P01889|1B07_HUMAN:P30486|1B48_HUMAN:P30462|1B14_HUMAN:Q29836|1B67_HUMAN:P30475|1B39_HUMAN	Oxidation (M)	M3:Oxidation (M):1000.00	239000	531000	237000	513000
RPRPGTGLGRVM(+15.99)	RPRPGTGLGRVM	34.16	1311.72	12	3	-1	438.247	21.65	743000	F7:4078	1	Q9BVK6|TMED9_HUMAN	Oxidation (M)	M12:Oxidation (M):1000.00			743000
M(+15.99)RMATPLLM	MRMATPLLM	24.4	1078.53	9	2	0	540.274	42.07	764000	F5:10656	15	P04233|HG2A_HUMAN	Oxidation (M)	M1:Oxidation (M):0.00	1140000	925000	1200000	900000	731000
MRMATPLLM(+15.99)	MRMATPLLM	23.34	1078.53	9	2	-0.2	540.274	39.94	843000	F6:10228	11	P04233|HG2A_HUMAN	Oxidation (M)	M9:Oxidation (M):90.32	562000	843000	557000	804000	466000	820000
RVM(+15.99)APRALL	RVMAPRALL	16.8	1041.61	9	2	0	521.813	28.47	1450000	F8:6492	1	P10321|1C07_HUMAN:Q29865|1C18_HUMAN	Oxidation (M)	M3:Oxidation (M):1000.00				1450000
KVFESWM(+15.99)HHW	KVFESWMHHW	39.23	1401.63	10	3	-2.2	468.216	32.52	1480000	F8:7847	6	P04233|HG2A_HUMAN	Oxidation (M)	M7:Oxidation (M):1000.00		1570000		1480000
RPTFRQM(+15.99)QL	RPTFRQMQL	18.27	1191.62	9	3	-2.1	398.212	26.3		F52:4851	1	P21333|FLNA_HUMAN	Oxidation (M)	M7:Oxidation (M):1000.00
VPRKPVKHTAM(+15.99)	VPRKPVKHTAM	37.65	1278.72	11	3	0.2	427.248	20.3		F51:2878	1	P21333|FLNA_HUMAN	Oxidation (M)	M11:Oxidation (M):1000.00
I(+71.04)QMTQSPSSLSASVGD	IQMTQSPSSLSASVGD	38.6	1677.79	16	2	0.6	839.902	44.42	601000	F5:11368	5	P01599|KV107_HUMAN:P01600|KV108_HUMAN:P01610|KV118_HUMAN:P01609|KV117_HUMAN:P01593|KV101_HUMAN:P01607|KV115_HUMAN:P01608|KV116_HUMAN:P01594|KV102_HUMAN:P80362|KV125_HUMAN	Propionamide (K X@N-term)	I1:Propionamide (K X@N-term):1000.00	601000	94900	614000	93700	465000
E(-18.01)VQLVESG	EVQLVESG	23.4	841.418	8	1	0.8	842.426	80.73	155000	F52:15144	2	P01764|HV303_HUMAN:P01781|HV320_HUMAN	Pyro-glu from E	E1:Pyro-glu from E:1000.00					68100	155000
Q(-17.03)EYDESGPSIVHR	QEYDESGPSIVHR	45.59	1498.67	13	2	-0.7	750.341	31.8	70700	F7:7568	4	P63261|ACTG_HUMAN:P60709|ACTB_HUMAN	Pyro-glu from Q	Q1:Pyro-glu from Q:1000.00	72500	56900	70700	58700
Q(-17.03)GHNSVFLIK	QGHNSVFLIK	28.09	1124.6	10	2	0.1	563.306	37.52	84400	F8:9486	3	P02790|HEMO_HUMAN	Pyro-glu from Q	Q1:Pyro-glu from Q:1000.00	90200			84400
Q(-17.03)INRYGHFQATITIVEG	QINRYGHFQATITIVEG	29.54	1928.97	17	2	-0.3	965.494	49.79	319000	F6:13255	4	Q14956|GPNMB_HUMAN	Pyro-glu from Q	Q1:Pyro-glu from Q:1000.00	489000	319000	477000	309000
Q(-17.03)APKPRKQ	QAPKPRKQ	19.14	934.535	8	2	1.3	468.275	20.33	228000	F5:3608	2	P81605|DCD_HUMAN	Pyro-glu from Q	Q1:Pyro-glu from Q:1000.00	228000				419000
Q(-17.03)KVVAGVANALAHKYH	QKVVAGVANALAHKYH	47.3	1687.92	16	4	-0.9	422.986	36.43	260000	F5:9025	7	P68871|HBB_HUMAN:P02042|HBD_HUMAN	Pyro-glu from Q	Q1:Pyro-glu from Q:1000.00	814000		768000
Q(-17.03)VQLVESGGGVVQPGR	QVQLVESGGGVVQPGR	53.77	1591.83	16	2	-0.3	796.923	48.95	366000	F6:12949	4	P01772|HV311_HUMAN	Pyro-glu from Q	Q1:Pyro-glu from Q:1000.00		366000		345000		356000
Q(-17.03)VREHTSHL	QVREHTSHL	16.93	1088.54	9	3	-1.4	363.852	21.99	32700	F51:3471	1	Q9P2E9|RRBP1_HUMAN	Pyro-glu from Q	Q1:Pyro-glu from Q:1000.00					32700
Q(-17.03)AQKAEGAGDAK	QAQKAEGAGDAK	31.8	1155.55	12	2	1.1	578.784	20.57	41600	F52:2940	1	P05204|HMGN2_HUMAN	Pyro-glu from Q	Q1:Pyro-glu from Q:1000.00						41600
Q(-17.03)RATHYHL	QRATHYHL	31.38	1007.49	8	3	0.8	336.839	24.83	100000	F52:4398	3	Q63HN8|RN213_HUMAN	Pyro-glu from Q	Q1:Pyro-glu from Q:1000.00		88900		104000		100000
Q(-17.03)PKAAPSVTL	QPKAAPSVTL	32.07	993.549	10	1	0.4	994.557	42.08	109000	F5:10659	2	P0CG05|LAC2_HUMAN	Pyro-glu from Q	Q1:Pyro-glu from Q:1000.00	109000		110000
Q(-17.03)PMAERKAQL	QPMAERKAQL	18.73	1153.59	10	2	-2.1	577.802	27.7	190000	F5:6229	1	Q9UPN3|MACF1_HUMAN	Pyro-glu from Q	Q1:Pyro-glu from Q:1000.00	190000
Q(-17.03)PREPQVYTL	QPREPQVYTL	24.85	1212.61	10	1	-0.7	1213.62	47.33	218000	F6:12429	2	P01857|IGHG1_HUMAN:P01859|IGHG2_HUMAN:P01860|IGHG3_HUMAN:P01861|IGHG4_HUMAN	Pyro-glu from Q	Q1:Pyro-glu from Q:1000.00		218000		205000
Q(-17.03)VQLVESGG	QVQLVESGG	24.76	898.44	9	1	0.3	899.447	79.83	241000	F52:14938	1	P01772|HV311_HUMAN	Pyro-glu from Q	Q1:Pyro-glu from Q:1000.00						241000
Q(-17.03)PFFQKRSEL	QPFFQKRSEL	32.23	1261.65	10	2	-1	631.829	41.39	421000	F7:10439	3	Q01105|SET_HUMAN	Pyro-glu from Q	Q1:Pyro-glu from Q:1000.00	431000		421000
Q(-17.03)DNTRKIIIKNFD	QDNTRKIIIKNFD	37.21	1586.84	13	3	-0.6	529.954	33.43	3380000	F6:8107	11	P12273|PIP_HUMAN	Pyro-glu from Q	Q1:Pyro-glu from Q:1000.00		4270000		3710000		3920000
PPAENSSAPEAEQGGAE(+17.03)	PPAENSSAPEAEQGGAE	20.99	1656.72	17	2	0.9	829.369	22.95	1240000	F5:4562	4	P67809|YBOX1_HUMAN	Replacement of proton with ammonium ion	E17:Replacement of proton with ammonium ion:0.00	1240000	203000		195000	611000
DIQMTQSPSSLSASVGD(+17.03)	DIQMTQSPSSLSASVGD	24.4	1738.8	17	2	0.1	870.409	71.26	337000	F51:12298	5	P01599|KV107_HUMAN:P01600|KV108_HUMAN:P01610|KV118_HUMAN:P01609|KV117_HUMAN:P01593|KV101_HUMAN:P01607|KV115_HUMAN:P01608|KV116_HUMAN:P01594|KV102_HUMAN:P80362|KV125_HUMAN	Replacement of proton with ammonium ion	D17:Replacement of proton with ammonium ion:69.18	483000	149000	496000	163000	337000
DIQMTQSPSSLSASVGD(+21.98)	DIQMTQSPSSLSASVGD	28.99	1743.76	17	2	-2.3	872.885	48.75	105000	F7:12669	2	P01599|KV107_HUMAN:P01600|KV108_HUMAN:P01610|KV118_HUMAN:P01609|KV117_HUMAN:P01593|KV101_HUMAN:P01607|KV115_HUMAN:P01608|KV116_HUMAN:P01594|KV102_HUMAN:P80362|KV125_HUMAN	Sodium adduct	D17:Sodium adduct:122.77	82300		105000
MPE(+21.98)PTKSAPAPKKG	MPEPTKSAPAPKKG	35.46	1459.75	14	3	1.2	487.59	21.2	1440000	F52:3139	4	P58876|H2B1D_HUMAN	Sodium adduct	E3:Sodium adduct:118.56		935000		870000		1580000
MPE(+21.98)PTKSAPAPKKGSKKAVTKAQKKD	MPEPTKSAPAPKKGSKKAVTKAQKKD	52.12	2772.53	26	4	1.1	694.14	20.74	8340000	F8:3769	3	P58876|H2B1D_HUMAN	Sodium adduct	E3:Sodium adduct:339.61		8220000		9010000
MPE(+21.98)PSKSAPAPKKGSKKAVTKAQKKD	MPEPSKSAPAPKKGSKKAVTKAQKKD	33.01	2758.51	26	4	0.2	690.636	20.82	408000	F6:3756	1	Q99877|H2B1N_HUMAN	Sodium adduct	E3:Sodium adduct:126.42		408000
TQKS(+79.96)LSLSLG	TQKSLSLSLG	24.53	1112.54	10	1	-1.7	1113.54	26.61	30500	F6:5816	1	P01861|IGHG4_HUMAN	Sulfation	S4:Sulfation:0.00		30500
CRVNHVT(+79.96)L	CRVNHVTL	17.81	1020.45	8	2	0.1	511.231	30.93		F52:5914	1	P61769|B2MG_HUMAN	Sulfation	T7:Sulfation:1000.00
GK(+42.05)EKTHINIVVIGHVD	GKEKTHINIVVIGHVD	20.47	1800.03	16	4	-0.8	451.013	30.14	903000	F6:7006	1	Q5VTE0|EF1A3_HUMAN	Trimethylation	K2:Trimethylation:0.00		903000
VLSPADKTNVKAAW(+13.98)	VLSPADKTNVKAAW	24.5	1512.79	14	2	-0.2	757.404	29.58	73800	F8:6864	3	P69905|HBA_HUMAN	Tryptophan oxidation to oxolactone	W14:Tryptophan oxidation to oxolactone:1000.00		372000		121000
VHLTPEEKSAVTALW(+13.98)	VHLTPEEKSAVTALW	15.81	1693.87	15	3	-1.4	565.629	45.54	198000	F6:11877	1	P68871|HBB_HUMAN	Tryptophan oxidation to oxolactone	W15:Tryptophan oxidation to oxolactone:1000.00		198000
SLGSALRPST	SLGSALRPST	22.79	987.535	10	2	-0.5	494.774	27.9	23800	F8:6297	1	P08670|VIME_HUMAN						23800
TYIPPKGETKKK	TYIPPKGETKKK	35.09	1388.8	12	3	0.7	463.942	20.49	28700	F52:2919	3	B2RPK0|HGB1A_HUMAN:P09429|HMGB1_HUMAN				33000				28700
PSQPLLPQHSSLETQLF	PSQPLLPQHSSLETQLF	25.81	1920.99	17	2	1.4	961.506	80.8	31600	F52:15172	1	P02730|B3AT_HUMAN								31600
QAPKPRKQ	QAPKPRKQ	31.16	951.561	8	2	1.4	476.789	19.46	36200	F8:3424	9	P81605|DCD_HUMAN			27400	45400	39000	86000	20700	17100
TVLTSKYR	TVLTSKYR	24.94	966.55	8	2	0.4	484.282	22.56	74600	F52:3645	2	P69905|HBA_HUMAN						53700		74600
EVKINLNGIAIGDGYSD	EVKINLNGIAIGDGYSD	65.92	1776.89	17	2	0.7	889.453	80.98	103000	F51:13833	2	Q9H3G5|CPVL_HUMAN							103000
RSKEESAHW	RSKEESAHW	34.43	1128.53	9	3	-2.5	377.183	21.31	136000	F52:3179	3	Q9BY42|RTF2_HUMAN								136000
FDLSHGSAQVKGHGKKVAD	FDLSHGSAQVKGHGKKVAD	38.08	1980.02	19	4	-1.4	496.011	21.93	136000	F6:4165	1	P69905|HBA_HUMAN				136000
KLFDAPLSI	KLFDAPLSI	24.97	1002.58	9	2	-0.1	502.295	81	151000	F51:13839	2	Q9NQA3|WASH6_HUMAN:C4AMC7|WASH3_HUMAN:A8K0Z3|WASH1_HUMAN:Q6VEQ5|WASH2_HUMAN:A8MWX3|WASH4_HUMAN					221000		151000
YLYEIAR	YLYEIAR	27.32	926.486	7	2	-0.8	464.25	33.47	209000	F5:8124	2	P02768|ALBU_HUMAN			209000
LPRGSIPRSL	LPRGSIPRSL	26.23	1094.66	10	3	-0.7	365.892	28.77	212000	F5:6592	1	Q14566|MCM6_HUMAN			212000
ALSGHLETV	ALSGHLETV	25.89	925.487	9	2	0	463.751	33.91	246000	F52:6497	3	P07355|ANXA2_HUMAN					270000	178000		246000
ALNELLQHV	ALNELLQHV	30.69	1035.57	9	2	-0.6	518.793	45.84	372000	F5:11798	5	Q9Y490|TLN1_HUMAN			372000	438000	342000	411000		345000
NVSRAKAVRAL	NVSRAKAVRAL	30.63	1183.71	11	3	-1.2	395.578	21.76	377000	F6:4102	2	E9PAV3|NACAM_HUMAN:O15069|NACAD_HUMAN:Q9H009|NACA2_HUMAN:Q13765|NACA_HUMAN				377000		335000
KMFSDEILL	KMFSDEILL	18.14	1094.57	9	2	1.2	548.292	80.82	403000	F52:15177	1	Q7Z4H8|KDEL2_HUMAN								403000
DRLGKKVRV	DRLGKKVRV	33.42	1069.67	9	3	-0.3	357.565	21.37	743000	F6:3959	5	Q9BZL1|UBL5_HUMAN			309000	743000	226000			339000
SLLDKIIGA	SLLDKIIGA	16.89	928.559	9	2	-0.6	465.287	81.2	1330000	F51:13915	1	Q6NZI2|PTRF_HUMAN							1330000
LLDVPTAAV	LLDVPTAAV	23.94	897.517	9	1	1.4	898.526	50.55	1640000	F8:13565	4	P13284|GILT_HUMAN						1640000		2240000
DRLQWVTI	DRLQWVTI	21.78	1029.56	8	2	0.6	515.788	50.51	1900000	F5:13272	6	Q15036|SNX17_HUMAN			1990000	515000	1680000	479000
SLSLSPG	SLSLSPG	20.63	659.349	7	1	1	660.357	44.52	9710000	F52:8591	19	P01857|IGHG1_HUMAN:P01859|IGHG2_HUMAN:P01860|IGHG3_HUMAN			1160000	8780000	1200000	8730000	1100000	9710000
SISLSPG	SISLSPG	20.63	659.349	7	1	1	660.357	44.52	9710000	F52:8591	19				1160000	8780000	1200000	8730000	1100000	9710000
DIVMTQSPD	DIVMTQSPD	35.16	1004.45	9	1	0.3	1005.46	38.24		F6:9668	11	P01625|KV402_HUMAN:P06312|KV401_HUMAN:P06313|KV403_HUMAN:P06314|KV404_HUMAN			152000	2960000	149000	2940000	109000	2790000
KITDVIIGF	KITDVIIGF	30.96	1004.59	9	2	1.1	503.303	81.16		F52:15300	3	P35579|MYH9_HUMAN						2120000
KSTGGKAPR	KSTGGKAPR	30.67	900.514	9	3	1.8	301.179	19.44		F7:3401	2	Q16695|H31T_HUMAN:P68431|H31_HUMAN:Q71DI3|H32_HUMAN
KTYSHGESW	KTYSHGESW	27.63	1093.48	9	2	-0.1	547.749	22.32		F6:4308	2	Q9BU40|CRDL1_HUMAN
ALLDKLYAL	ALLDKLYAL	17.98	1018.61	9	2	-0.4	510.31	50.73		F8:13638	1	Q9NV31|IMP3_HUMAN
RLLDYVVNI	RLLDYVVNI	16.61	1103.63	9	2	0.9	552.825	81.08		F51:13868	2	Q63ZY3|KANK2_HUMAN
LETPDFQLFK	LETPDFQLFK	29.66	1236.64	10	2	1.1	619.327	50.52		F7:13224	2	P04217|A1BG_HUMAN
VLSPADKTNVK	VLSPADKTNVK	26.31	1170.66	11	3	-1.3	391.227	21.68		F5:4096	3	P69905|HBA_HUMAN					71700
ARKSTGGKAPR	ARKSTGGKAPR	20.34	1127.65	11	3	1.5	376.892	19.49		F7:3415	1	Q16695|H31T_HUMAN:P68431|H31_HUMAN:Q71DI3|H32_HUMAN
KLLDPEDVAVQL	KLLDPEDVAVQL	32.81	1338.74	12	2	0.5	670.377	50.56		F7:13241	3	P46939|UTRO_HUMAN			585000				417000
AATPKKSAKKTPK	AATPKKSAKKTPK	18.95	1354.83	13	3	1.3	452.618	19.49		F7:3414	1	P10412|H14_HUMAN
GSGGGSYGSGGGGGGHGSY	GSGGGSYGSGGGGGGHGSY	45.81	1513.58	19	2	-0.1	757.798	21.6		F51:3335	3	P04264|K2C1_HUMAN
DIVMTQSPDSLAVSLGERA	DIVMTQSPDSLAVSLGERA	26.86	1987.99	19	2	1.6	995.003	81.04		F51:13856	1	P01625|KV402_HUMAN:P06312|KV401_HUMAN:P06313|KV403_HUMAN:P06314|KV404_HUMAN
KLNKKAAS	KLNKKAAS	29.26	858.529	8	2	-1.5	430.271	19.59	16100	F6:3419	2	P10412|H14_HUMAN:P16403|H12_HUMAN:P16402|H13_HUMAN				16100		16600
KAGAAKAKKPAG	KAGAAKAKKPAG	30.74	1096.67	12	3	0.3	366.565	19.48	22100	F52:2707	5	P10412|H14_HUMAN				16200		33600		34000
PAKSAPAPKKG	PAKSAPAPKKG	47.51	1050.62	11	2	-0.6	526.316	19.78	22500	F6:3466	7	Q16778|H2B2E_HUMAN:P62807|H2B1C_HUMAN:Q5QNW6|H2B2F_HUMAN:P23527|H2B1O_HUMAN:Q93079|H2B1H_HUMAN				59600		58100	22600	97300
TRYKATGL	TRYKATGL	15.44	908.508	8	2	0	455.261	22.27		F8:4331	1	P46940|IQGA1_HUMAN
GYGGGSGKSSHS	GYGGGSGKSSHS	36.31	1079.46	12	2	2	540.74	20.26	18300	F8:3613	5	P35527|K1C9_HUMAN			45000	22800	40300	18300	45800
AHVSFKPTVAQQR	AHVSFKPTVAQQR	31.18	1467.79	13	3	-0.1	490.272	22.86		F7:4520	1	P19823|ITIH2_HUMAN
SPRGHLTSL	SPRGHLTSL	20.1	966.525	9	2	0.9	484.27	24.88	158000	F52:4417	2	Q9NPQ8|RIC8A_HUMAN						157000		158000
NRFTQKSL	NRFTQKSL	30.03	992.54	8	2	-0.6	497.277	22.67		F6:4437	3	P01860|IGHG3_HUMAN						295000		205000
RPAKAAVHL	RPAKAAVHL	38.9	961.582	9	3	-1.2	321.534	21.75	86900	F6:4096	3	P18206|VINC_HUMAN				86900				159000
VPHGHITSL	VPHGHITSL	32.11	959.519	9	2	0	480.767	26.32	157000	F52:4856	3	P41227|NAA10_HUMAN:Q9BSU3|NAA11_HUMAN				146000		135000		157000
VPAKAKLTKL	VPAKAKLTKL	27.12	1067.71	10	3	-1	356.909	23.57	141000	F52:3988	2	P51825|AFF1_HUMAN						75100		141000
LPSKPSSTL	LPSKPSSTL	29.74	928.523	9	2	-1.7	465.268	25.93	94200	F8:5632	3	Q9UNF0|PACN2_HUMAN				92700		94200		124000
HDVFVRKV	HDVFVRKV	21.26	998.566	8	3	-0.9	333.862	22.7	38200	F8:4487	2	P61247|RS3A_HUMAN						38200
GGYGGGSGKSSHS	GGYGGGSGKSSHS	26.67	1136.48	13	2	1.5	569.25	20.25	52500	F51:2868	2	P35527|K1C9_HUMAN							52500	23800
SIGGRGSSSGGVKSSGGSSS	SIGGRGSSSGGVKSSGGSSS	19.84	1696.8	20	3	1	566.607	20.47	53400	F52:2912	1	P04264|K2C1_HUMAN								53400
GRGSSSGGVKSSGGSSS	GRGSSSGGVKSSGGSSS	31.95	1439.66	17	3	2.2	480.895	19.67	18400	F5:3460	8	P04264|K2C1_HUMAN			45300		44300	35700	30700
ERFSGRVV	ERFSGRVV	24.93	948.514	8	2	-0.9	475.264	23.64	79400	F8:4828	2	O60285|NUAK1_HUMAN						79400		85100
RVKLPSKAL	RVKLPSKAL	33.46	1010.66	9	3	0	337.894	23.96	247000	F7:4901	3	Q9NRL3|STRN4_HUMAN			297000		247000		197000
AGDDAPRAV	AGDDAPRAV	33.29	870.419	9	2	0.1	436.217	22.08	255000	F52:3461	4	P63261|ACTG_HUMAN:P60709|ACTB_HUMAN				193000		176000	524000	255000
SPKAKPSLL	SPKAKPSLL	29.01	939.575	9	2	-0.8	470.795	24.18		F8:5026	2	O60240|PLIN1_HUMAN				74500
GTLKKSTSW	GTLKKSTSW	26.09	1006.54	9	2	0	504.28	23.15	42500	F52:3850	1	O75962|TRIO_HUMAN								42500
APAPSTVHF	APAPSTVHF	30.29	925.466	9	2	-0.6	463.74	30.5	230000	F5:7169	3	Q13118|KLF10_HUMAN			230000		244000		295000
EEVDGKADGAEAKPAE	EEVDGKADGAEAKPAE	39.65	1614.74	16	2	2	808.377	21.29	38100	F51:3223	4	P35579|MYH9_HUMAN							137000
GSIGGRGSSSGGVKSSGGSS	GSIGGRGSSSGGVKSSGGSS	15.39	1666.79	20	3	1.4	556.604	20.52		F52:2929	1	P04264|K2C1_HUMAN
KTVVNKDVFRD	KTVVNKDVFRD	27.7	1319.72	11	3	-1.5	440.913	23.32	47500	F7:4681	3	P61353|RL27_HUMAN			43500		47500		40900
SGGGGGGGLGSGGSIRSS	SGGGGGGGLGSGGSIRSS	41.96	1405.65	18	2	0.4	703.835	22.68		F7:4460	1	P35527|K1C9_HUMAN
RAEELGQEL	RAEELGQEL	19.1	1043.52	9	2	-0.5	522.769	29.98	76400	F5:7001	2	Q14980|NUMA1_HUMAN			76400		67300
TTAFQYIIDNKGID	TTAFQYIIDNKGID	30.73	1597.8	14	2	0.8	799.907	50.28	53200	F8:13466	1	P25774|CATS_HUMAN						53200
LSHGSAQVKGHGKKVAD	LSHGSAQVKGHGKKVAD	16.15	1717.92	17	3	2.5	573.649	20.47	23700	F51:2938	1	P69905|HBA_HUMAN							23700
DRVAIHEAM	DRVAIHEAM	37.56	1040.51	9	2	-0.7	521.261	24.95	500000	F6:5247	3	P33992|MCM5_HUMAN				500000		480000		529000
AQNSVRLNY	AQNSVRLNY	31.3	1063.54	9	2	0.8	532.778	31.83	189000	F52:6099	1	P14923|PLAK_HUMAN								189000
DRAHIQSL	DRAHIQSL	22.14	938.493	8	2	-0.9	470.253	23.95	292000	F8:4940	3	O00255|MEN1_HUMAN				307000		292000		334000
QSVVQSGMLEAGVDRII	QSVVQSGMLEAGVDRII	15.13	1800.94	17	3	0.5	601.321	80.96	34900	F51:13828	1	Q96IK1|BOD1_HUMAN							34900
SPAHRPALL	SPAHRPALL	38.74	960.551	9	2	-0.8	481.282	25	100000	F7:5256	3	P78539|SRPX_HUMAN			134000		100000		117000
GVANALAHKYH	GVANALAHKYH	44	1179.61	11	2	0.9	590.815	23.87	42100	F52:4091	6	P68871|HBB_HUMAN:P02042|HBD_HUMAN			33000	341000	60600	382000		377000
SPNQARAQAAL	SPNQARAQAAL	43.41	1125.59	11	2	0.5	563.802	23.39	688000	F7:4707	6	P26599|PTBP1_HUMAN			651000	66100	688000	77600	439000	83600
YPAAKRVKL	YPAAKRVKL	32.5	1044.64	9	3	-1.2	349.222	22.67	199000	F8:4476	6	P01106|MYC_HUMAN				285000	71800	199000		241000
GPNPKSSRTTL	GPNPKSSRTTL	44.35	1156.62	11	3	0.3	386.547	21.42	684000	F51:3270	4	P17480|UBF1_HUMAN			366000		543000		1170000
LLELTGPK	LLELTGPK	18.02	869.522	8	2	-0.1	435.768	33.56	25200	F8:8203	1	P04217|A1BG_HUMAN						25200
ALTNAVAH	ALTNAVAH	26.44	795.424	8	2	-1.6	398.719	23.34	26300	F52:3910	1	P69905|HBA_HUMAN								26300
DRHVGMAV	DRHVGMAV	28.81	883.433	8	2	-0.8	442.724	23.79	383000	F8:4884	3	P25788|PSA3_HUMAN				384000		383000	30500
ATNLQRVSY	ATNLQRVSY	43.97	1050.55	9	2	-0.3	526.28	26.87	116000	F8:5942	3	Q86XP3|DDX42_HUMAN				118000		116000		158000
AKTDQAQKAEGAGDAK	AKTDQAQKAEGAGDAK	39.43	1587.79	16	3	0.9	530.269	20.32	128000	F52:2855	1	P05204|HMGN2_HUMAN								128000
LTLDIQNK	LTLDIQNK	23.14	943.534	8	2	0.6	472.774	32.07	39800	F8:7697	1	P04114|APOB_HUMAN						39800
KIFEGMPVTF	KIFEGMPVTF	41.92	1167.6	10	2	-0.1	584.807	50.53	1010000	F6:13530	3	Q8WX93|PALLD_HUMAN				1010000		1090000		1340000
VHLTPEEKS	VHLTPEEKS	20.95	1038.53	9	2	-0.8	520.274	21.75	44300	F5:4123	1	P68871|HBB_HUMAN			44300
LELELRPTGEIEQYSVSATYELQR	LELELRPTGEIEQYSVSATYELQR	54.35	2823.43	24	3	1.6	942.152	50.17	33600	F7:13101	2	P04114|APOB_HUMAN					33600	43600
TVQTVRYKY	TVQTVRYKY	25.08	1156.62	9	2	-0.7	579.319	23.89	40200	F5:4892	2	Q8N0X7|SPG20_HUMAN			40200		44300
SVSDGIAALDLNAVANK	SVSDGIAALDLNAVANK	38.91	1656.87	17	2	0.4	829.442	49.47	44800	F8:13166	1	P04114|APOB_HUMAN						44800
GGGGGGGLGSGGSIRSS	GGGGGGGLGSGGSIRSS	44.05	1318.62	17	2	1.2	660.319	22.68	49400	F7:4458	4	P35527|K1C9_HUMAN			47200		49400		37100	22800
VPYLRDLGL	VPYLRDLGL	25.48	1044.6	9	2	-0.5	523.305	50.52	162000	F5:13276	4	P45844|ABCG1_HUMAN			162000				70200	106000
RLNEKNYEL	RLNEKNYEL	24.07	1177.61	9	2	0.4	589.812	27.94	110000	F51:4923	2	Q9UI12|VATH_HUMAN			111000				110000
GSLVQASEANLQAAQDFVR	GSLVQASEANLQAAQDFVR	62.41	2003.01	19	2	1	1002.51	50.36		F7:13169	2	P19827|ITIH1_HUMAN								46100
VGVKPVGSD	VGVKPVGSD	39.18	856.465	9	2	-1	429.24	22.43	79700	F5:4376	3	O43396|TXNL1_HUMAN			79700		77000		77400
KLYGKPIRV	KLYGKPIRV	20.97	1072.68	9	3	-0.7	358.566	26.54	134000	F51:4603	3	Q15427|SF3B4_HUMAN			214000		171000		134000
VANALAHKYH	VANALAHKYH	37.92	1122.59	10	3	-1	375.205	21.43		F6:3981	6	P68871|HBB_HUMAN:P02042|HBD_HUMAN			128000		134000		95900	161000
ERYKNPKVL	ERYKNPKVL	32.37	1145.66	9	3	-1	382.892	22.79	153000	F52:3729	3	Q9C040|TRIM2_HUMAN				158000		146000		153000
DRYLKSESL	DRYLKSESL	17.43	1109.57	9	2	0	555.793	26.72	58900	F7:5858	3	Q68CZ1|FTM_HUMAN				51900	58900	57700
SLFPGKLEVV	SLFPGKLEVV	18.17	1087.63	10	2	-0.2	544.821	49.79	68400	F5:13031	3	Q13045|FLII_HUMAN			68400		64500	52400
DSYVGDEAQSK	DSYVGDEAQSK	22.71	1197.51	11	2	0.4	599.765	22.32		F5:4335	2	P63261|ACTG_HUMAN:P60709|ACTB_HUMAN
VSTVLTSKYR	VSTVLTSKYR	29.5	1152.65	10	2	-0.6	577.332	24.52	41800	F8:5144	3	P69905|HBA_HUMAN				47700		41800		48400
ALREPGKAL	ALREPGKAL	24.69	953.566	9	2	0.6	477.791	23.91	144000	F52:4107	6	Q8IU81|I2BP1_HUMAN				218000		214000		281000
SSSKGSLGGGFSSG	SSSKGSLGGGFSSG	33.87	1213.56	14	2	-0.2	607.786	24.92	45800	F8:5277	5	P13645|K1C10_HUMAN			34900			45800	51900	63500
APRTVALTA	APRTVALTA	36.86	898.524	9	1	0.3	899.531	26.51	434000	F6:5781	9	P04440|DPB1_HUMAN				15700000		15200000		14700000
DRFHKQEEL	DRFHKQEEL	24.09	1200.59	9	3	-2.2	401.203	21.98	348000	F6:4184	4	Q5THJ4|VP13D_HUMAN				348000				362000
KLDVGNAEV	KLDVGNAEV	19.65	943.497	9	2	-0.4	472.756	29.3	31600	F8:6767	1	P51572|BAP31_HUMAN						31600
GLMDTVKKV	GLMDTVKKV	38.26	989.558	9	2	-1.4	495.786	31.22	280000	F7:7379	2	Q9Y692|GMEB1_HUMAN			283000		280000
DRLKAIRTTL	DRLKAIRTTL	26.19	1185.72	10	3	-1.2	396.247	27.71	588000	F5:6234	3	P27987|IP3KB_HUMAN			588000		513000
SLAQYNPKL	SLAQYNPKL	19.49	1032.56	9	2	-1.2	517.287	32.92	194000	F7:7915	2	P27986|P85A_HUMAN			191000		194000
ISNPTRHVY	ISNPTRHVY	32.72	1085.56	9	3	-0.9	362.861	22.38	135000	F8:4370	6	Q04726|TLE3_HUMAN:Q04727|TLE4_HUMAN:Q04724|TLE1_HUMAN				214000		135000		289000
APGVRAVEL	APGVRAVEL	24.12	910.524	9	2	-0.6	456.269	31.9	298000	F7:7595	3	Q9Y508|RN114_HUMAN			314000		298000		336000
IARNLTQQL	IARNLTQQL	22.88	1055.61	9	2	-0.5	528.811	29.99	244000	F7:6971	2	Q99541|PLIN2_HUMAN			256000		244000
PLDSKRGEAPFAQRID	PLDSKRGEAPFAQRID	25.17	1798.93	16	4	-0.8	450.74	27.49	149000	F8:6159	2	Q9Y2R0|COA3_HUMAN						307000
AVQQNPHSW	AVQQNPHSW	34.1	1065.5	9	2	-0.5	533.757	24.49	132000	F8:5133	3	Q6PID6|TTC33_HUMAN				134000		132000		157000
APGSARRPL	APGSARRPL	28.03	923.53	9	2	0.7	462.773	21.29	954000	F51:3224	5	P11279|LAMP1_HUMAN			2540000	95900	1320000		954000
KINEKPQVI	KINEKPQVI	33.86	1067.63	9	2	-0.3	534.824	23.97		F6:4915	3	O60869|EDF1_HUMAN						712000		535000
VAEGTQVLELPFK	VAEGTQVLELPFK	45.11	1429.78	13	2	1.5	715.899	49.93	48000	F7:13023	4	P01008|ANT3_HUMAN			46700	38100	48000	44100
YPQKIKAEL	YPQKIKAEL	36.66	1088.62	9	2	0.3	545.319	26.57	197000	F5:5827	3	Q8WYP3|RIN2_HUMAN			197000		168000		179000
NMVAKVDEV	NMVAKVDEV	35.77	1003.5	9	2	-0.5	502.757	29.55	226000	F8:6855	5	P62906|RL10A_HUMAN			231000	219000	231000	226000	225000
VPQPSGRTL	VPQPSGRTL	27.18	953.529	9	2	-0.7	477.772	24.65	172000	F6:5145	3	O95644|NFAC1_HUMAN				172000		167000		174000
KLNKKAASG	KLNKKAASG	35.97	915.55	9	2	-1	458.782	19.69	64100	F6:3447	4	P10412|H14_HUMAN:P16403|H12_HUMAN:P16402|H13_HUMAN				64100		66300	16900	74400
ALGSVVAV	ALGSVVAV	16.81	714.428	8	1	1.3	715.436	43.77	216000	F5:11163	2	Q01780|EXOSX_HUMAN			216000				160000
RLLDTTITF	RLLDTTITF	16.92	1078.6	9	2	0.3	540.309	78.03	101000	F51:13376	1	Q8N766|EMC1_HUMAN							101000
PVAFSVVPTAAAAVSLK	PVAFSVVPTAAAAVSLK	22.98	1626.93	17	2	1.1	814.475	81.01	18100	F51:13844	1	P0C0L4|CO4A_HUMAN							18100
SPKGHLTRL	SPKGHLTRL	28.57	1007.59	9	3	-1.5	336.869	22.01	173000	F52:3436	3	P29372|3MG_HUMAN								173000
MRHLISSL	MRHLISSL	28.67	955.527	8	2	0	478.771	30.55	873000	F8:7183	4	Q5VTR2|BRE1A_HUMAN				881000		873000
VGQLSEGAIAAIMQKGD	VGQLSEGAIAAIMQKGD	33.97	1686.86	17	2	1.1	844.439	50.3	30100	F5:13202	1	P27694|RFA1_HUMAN			30100
IRTVTSAL	IRTVTSAL	16.57	859.513	8	2	-0.3	430.764	29.32	67300	F5:6777	1	Q9NZN4|EHD2_HUMAN			67300
GGGGGGGLGSGGSIRSSY	GGGGGGGLGSGGSIRSSY	46.14	1481.69	18	2	0.2	741.85	27.55	46500	F6:6140	2	P35527|K1C9_HUMAN				46500		43200
GLIDRQVTV	GLIDRQVTV	33.01	999.571	9	2	-0.4	500.793	35.41	411000	F5:8736	3	Q9UPN3|MACF1_HUMAN			411000				286000
KTKGKRFTY	KTKGKRFTY	15.11	1127.65	9	3	0.2	376.889	21.63	127000	F52:3299	1	P41162|ETV3_HUMAN								127000
IPKSAVGTL	IPKSAVGTL	24.61	884.533	9	2	-1.3	443.273	29.15	185000	F7:6686	4	P05556|ITB1_HUMAN			173000	88400	185000	85400
RLSSVSVTY	RLSSVSVTY	23.5	1010.54	9	2	-1.1	506.277	30.97	104000	F7:7298	3	P15036|ETS2_HUMAN			134000		104000		166000
LGRVAVSAD	LGRVAVSAD	21.07	886.487	9	2	-1.7	444.25	24.71	77900	F5:5169	1	P52565|GDIR1_HUMAN			77900
HLSIINEYL	HLSIINEYL	24.83	1100.59	9	2	0.3	551.301	50.29	129000	F5:13195	2	P46940|IQGA1_HUMAN			129000		130000
IIRSMPEQTGEK	IIRSMPEQTGEK	42.98	1387.71	12	3	-0.8	463.578	22.78	91300	F52:3724	2	P62888|RL30_HUMAN						54900		91300
SPALKRLDL	SPALKRLDL	31.23	1011.61	9	2	-0.6	506.811	30.34	321000	F6:7065	1	Q8WTW3|COG1_HUMAN				321000
KVQEQVHTL	KVQEQVHTL	34.13	1080.59	9	2	0.1	541.304	22.54	94500	F6:4388	4	Q07065|CKAP4_HUMAN				94500		94600	21500	90700
GPDVLTATVSGK	GPDVLTATVSGK	46.64	1143.61	12	2	1	572.815	32.69	60700	F8:7906	4	Q14624|ITIH4_HUMAN			51800	51100	55100	60700
NPRVKAAAL	NPRVKAAAL	30.89	938.566	9	2	-0.9	470.29	23.1	203000	F52:3831	4	O15269|SPTC1_HUMAN			28000	183000		210000		203000
NPVEHPF	NPVEHPF	30.87	838.397	7	2	-1	420.205	27.63	262000	F7:6177	3	P62917|RL8_HUMAN			263000		262000		287000
SKKAVTKAQKKD	SKKAVTKAQKKD	32.55	1330.79	12	3	0.7	444.605	19.37	33500	F52:2685	1	Q16778|H2B2E_HUMAN:P62807|H2B1C_HUMAN:P23527|H2B1O_HUMAN:Q93079|H2B1H_HUMAN:P58876|H2B1D_HUMAN:Q8N257|H2B3B_HUMAN:Q99877|H2B1N_HUMAN								33500
SRFSKSQL	SRFSKSQL	26.96	951.514	8	2	-0.7	476.764	22.27	356000	F6:4290	3	P13010|XRCC5_HUMAN				356000		330000		351000
TPRPTAAEL	TPRPTAAEL	23.82	954.513	9	2	0	478.264	26.57	331000	F6:5801	2	Q9BSJ8|ESYT1_HUMAN				331000				416000
KTKQDEVNAAW	KTKQDEVNAAW	38.33	1288.64	11	2	0.2	645.328	25.2	248000	F5:5346	5	Q13813|SPTN1_HUMAN			391000		426000		81200
LTVGNNKTL	LTVGNNKTL	32.71	958.545	9	2	-0.4	480.279	26.87	36800	F6:5909	2	P35527|K1C9_HUMAN				36800				56400
IVDGNHRLTL	IVDGNHRLTL	25.77	1136.63	10	2	-1.5	569.322	28.54	93200	F5:6512	5	Q01082|SPTB2_HUMAN			537000		527000		350000
GLSTEGIYRV	GLSTEGIYRV	20.04	1093.58	10	2	-0.5	547.795	50.58	142000	F52:9683	1	Q9NRY4|RHG35_HUMAN								142000
VHLTPEE	VHLTPEE	24.69	823.408	7	2	-1.8	412.71	25.26	109000	F6:5360	2	P68871|HBB_HUMAN:P02042|HBD_HUMAN				109000			38100
NRFGKTAL	NRFGKTAL	23.39	905.508	8	2	0.8	453.762	24.58	307000	F52:4323	3	P55273|CDN2D_HUMAN				316000		304000		307000
KPKAPPPSL	KPKAPPPSL	39.83	933.565	9	2	-0.7	467.789	22.21	384000	F6:4269	3	Q9NZZ3|CHMP5_HUMAN				384000		365000		486000
SPQDKRTLL	SPQDKRTLL	29.1	1056.59	9	2	-0.4	529.303	24.08	103000	F6:4956	5	Q8TC07|TBC15_HUMAN				103000		201000		314000
FRVPTANVS	FRVPTANVS	16.58	989.529	9	2	-0.8	495.772	31.97	59200	F7:7619	1	P04406|G3P_HUMAN					59200
KTYDKTVAL	KTYDKTVAL	30.42	1037.58	9	2	-0.5	519.795	24.84	279000	F6:5210	3	Q15008|PSMD6_HUMAN				279000		252000		292000
SAKPAPPKPEPKPK	SAKPAPPKPEPKPK	54.03	1470.86	14	3	1.1	491.293	20.48	91800	F51:2942	4	P05204|HMGN2_HUMAN			91900		98200		91800
SRSGGGGGGGLGSGGSIRSS	SRSGGGGGGGLGSGGSIRSS	37.12	1648.79	20	3	0.4	550.603	21.53		F51:3311	3	P35527|K1C9_HUMAN
APEEHPVLL	APEEHPVLL	27.69	1003.53	9	2	0.6	502.774	45.37	139000	F52:8768	2	P63261|ACTG_HUMAN:P60709|ACTB_HUMAN						139000		139000
SPAGSSSIL	SPAGSSSIL	26.13	817.418	9	1	0.9	818.426	44.73	146000	F52:8633	3	Q8TBC5|ZSC18_HUMAN				128000		133000		146000
ILTDITKGV	ILTDITKGV	23.93	958.57	9	2	-1.2	480.292	38.22	300000	F7:9519	5	P13639|EF2_HUMAN			302000		300000		211000
NRTQIREL	NRTQIREL	29.79	1028.57	8	2	-0.3	515.293	23.71	184000	F52:4034	1	P46939|UTRO_HUMAN								184000
GSIGGRGSSSGGVKSSGGSSS	GSIGGRGSSSGGVKSSGGSSS	23.95	1753.82	21	3	1.6	585.615	20.51	31300	F52:2925	1	P04264|K2C1_HUMAN								31300
VLIEKSHEM	VLIEKSHEM	32.85	1084.56	9	2	-0.5	543.286	23.7	142000	F6:4813	4	Q9BZF9|UACA_HUMAN				142000		148000		178000
DRVLINRI	DRVLINRI	16.92	997.603	8	2	-1.2	499.808	29.72	379000	F7:6881	1	Q9HCK8|CHD8_HUMAN					379000
DRVIINRL	DRVIINRL	16.92	997.603	8	2	-1.2	499.808	29.72	379000	F7:6881	1	Q8TD26|CHD6_HUMAN					379000
APYSRPKQL	APYSRPKQL	40.49	1058.59	9	2	-0.4	530.301	22.35	366000	F6:4319	6	Q86V81|THOC4_HUMAN				955000		959000		1310000
APIAKVGVL	APIAKVGVL	22.83	866.559	9	2	-0.3	434.287	34.94	43600	F8:8658	4	Q9UHB6|LIMA1_HUMAN			406000		403000	43600
SPALKTTRL	SPALKTTRL	45.17	985.592	9	2	-0.8	493.803	23.88	271000	F6:4880	3	Q5SW79|CE170_HUMAN				271000		220000		279000
KLIPQLPTL	KLIPQLPTL	31.23	1021.65	9	2	1.4	511.835	50.5	268000	F7:13219	4	Q9HB90|RRAGC_HUMAN:Q9NQL2|RRAGD_HUMAN			319000		268000		190000	65800
EVQLVES	EVQLVES	17.22	802.407	7	1	0.9	803.415	33.65	51700	F8:8233	1	P01764|HV303_HUMAN:P01781|HV320_HUMAN						51700
KLLEEQGIFL	KLLEEQGIFL	28.97	1188.68	10	2	0.3	595.345	50.3	193000	F8:13473	2	Q5T4S7|UBR4_HUMAN				201000		193000
SGGGGGGGLGSGGSIR	SGGGGGGGLGSGGSIR	47.71	1231.59	16	2	-0.2	616.802	23	40100	F7:4568	3	P35527|K1C9_HUMAN			45300		40100		32000
AIRNAMGSL	AIRNAMGSL	32.35	931.491	9	2	-1.8	466.752	30.37	620000	F7:7093	3	P55036|PSMD4_HUMAN			628000		620000		546000
GLVDEKALAQA	GLVDEKALAQA	39.05	1113.6	11	2	-1.4	557.808	34.94	168000	F7:8545	2	Q13363|CTBP1_HUMAN					168000		118000
DRMQKEITA	DRMQKEITA	36.71	1090.54	9	2	0	546.279	22.18		F6:4257	6	P63261|ACTG_HUMAN:P60709|ACTB_HUMAN			1490000		1270000	422000	1030000	484000
SPLTKSISL	SPLTKSISL	33.39	944.554	9	2	-0.9	473.284	36.59	191000	F8:9202	5	Q12802|AKP13_HUMAN			89300	195000	91600	191000		197000
AADGKVQVL	AADGKVQVL	22.04	899.508	9	2	-0.9	450.761	27.9	43900	F8:6294	1	P00746|CFAD_HUMAN						43900
RQDVDNASL	RQDVDNASL	23.4	1016.49	9	2	0.4	509.252	24.31	475000	F7:5025	5	P08670|VIME_HUMAN			450000		475000	30600	396000	40900
KVFSVIASF	KVFSVIASF	32.72	996.564	9	2	-0.9	499.289	50	353000	F8:13362	3	P48200|IREB2_HUMAN				350000		353000		264000
SSGGSIGGRGSSSGGVKSSGGSSS	SSGGSIGGRGSSSGGVKSSGGSSS	42.4	1984.9	24	3	1.1	662.643	20.7	33100	F51:3011	2	P04264|K2C1_HUMAN			28600				33100
VTFQLTYEEVLK	VTFQLTYEEVLK	32.67	1468.78	12	2	1.2	735.399	50.42	31800	F7:13190	1	P19827|ITIH1_HUMAN					31800
ELDESLQVAER	ELDESLQVAER	36.66	1287.63	11	2	0.4	644.823	33	51600	F5:7974	1	P10909|CLUS_HUMAN			51600
VVKPPGSSL	VVKPPGSSL	25.31	882.518	9	2	-0.4	442.266	26.59	430000	F8:5842	2	Q92560|BAP1_HUMAN				420000		430000
DDLYVSDAFHK	DDLYVSDAFHK	39.44	1308.6	11	2	-0.2	655.307	34.8	39300	F8:8610	2	P01008|ANT3_HUMAN			53600			39300
LALDLEIATYR	LALDLEIATYR	27.61	1276.7	11	2	1.1	639.359	50.51	47200	F7:13222	2	P04264|K2C1_HUMAN					47200			70600
LALDIEIATYR	LALDIEIATYR	27.61	1276.7	11	2	1.1	639.359	50.51	47200	F7:13222	2	P05787|K2C8_HUMAN:P08729|K2C7_HUMAN:P19013|K2C4_HUMAN					47200			70600
TRKLLGSAL	TRKLLGSAL	28.91	957.597	9	2	-0.4	479.806	27.96	1100000	F5:6318	4	P04839|CY24B_HUMAN			1100000		1080000		899000
ALQDQLVLVAAK	ALQDQLVLVAAK	40.39	1267.75	12	2	-0.8	634.882	45.05	64300	F7:11531	4	P01019|ANGT_HUMAN			62300	92600	64300	92400
STVLTSKYR	STVLTSKYR	28.91	1053.58	9	2	-0.1	527.798	23.03	52600	F52:3808	2	P69905|HBA_HUMAN								52600
TRKIIIKNFD	TRKIIIKNFD	35.23	1246.74	10	3	-1.1	416.587	25.84	103000	F5:5575	3	P12273|PIP_HUMAN			103000		93700		71200
TTNIQGINLLFSSR	TTNIQGINLLFSSR	34.42	1562.84	14	2	0.9	782.429	81.04		F51:13855	3	P0C0L4|CO4A_HUMAN					50500
KLAAAISEV	KLAAAISEV	29.74	900.528	9	2	-1	451.271	32.2	186000	F5:7722	3	P20810|ICAL_HUMAN			186000		189000		208000
DRSAPRIL	DRSAPRIL	22.81	926.53	8	2	-1.8	464.271	28.77	292000	F52:5426	5	Q765P7|MTSSL_HUMAN				229000	73300	223000	64400	292000
KLDADMPEV	KLDADMPEV	22.38	1016.48	9	2	0	509.25	35.81	108000	F5:8848	2	Q09666|AHNK_HUMAN			108000		101000
KIFYDRAEY	KIFYDRAEY	24.13	1203.59	9	2	0.4	602.804	28.41	232000	F6:6433	4	Q9HCE1|MOV10_HUMAN			250000	232000	200000	222000
DIKIRLENE	DIKIRLENE	25.7	1128.61	9	2	-0.3	565.314	31.65	60400	F5:7549	2	P13645|K1C10_HUMAN			60400		67300
VLSPADKTNVKAAWG	VLSPADKTNVKAAWG	36.17	1555.84	15	3	-1.6	519.618	30.07	408000	F8:7030	3	P69905|HBA_HUMAN				398000		461000
ALNEKLVNL	ALNEKLVNL	25.94	1012.59	9	2	-0.7	507.303	38.94	611000	F8:9934	3	O00303|EIF3F_HUMAN				619000		611000
TRAELKTAM	TRAELKTAM	23.09	1019.54	9	2	-0.5	510.779	22.67	525000	F6:4435	2	P26038|MOES_HUMAN				525000		490000
FNEKSKEL	FNEKSKEL	33.58	993.513	8	2	-0.9	497.763	21.98	43900	F51:3470	1	P13645|K1C10_HUMAN							43900
VNVEINVAPGKD	VNVEINVAPGKD	45.59	1253.66	12	2	-1	627.837	33.6	63300	F7:8132	2	P35527|K1C9_HUMAN			57800		63300
RIQEKVDSI	RIQEKVDSI	24.16	1086.6	9	2	0.8	544.309	25.47	75600	F52:4598	2	Q01082|SPTB2_HUMAN						60000		75600
DQYKRETIL	DQYKRETIL	29.51	1164.61	9	2	-0.9	583.314	27.4	395000	F7:6097	3	A2RRP1|NBAS_HUMAN			415000		395000		423000
VLMTEDIKL	VLMTEDIKL	30.49	1060.58	9	2	-0.8	531.299	46.42	336000	F7:11938	3	Q04637|IF4G1_HUMAN			335000		336000		256000
VPRPPQTSL	VPRPPQTSL	30.02	993.561	9	2	0.5	497.788	33.13	449000	F51:6027	2	O95785|WIZ_HUMAN					441000		449000
LLDEEISRV	LLDEEISRV	28.33	1072.58	9	2	-0.9	537.295	38.48	127000	F7:9599	5	Q96PU8|QKI_HUMAN			128000	145000	127000	149000	91300
AEDHFSVIDFNQNIR	AEDHFSVIDFNQNIR	42.53	1803.85	15	3	0.7	602.292	43.24	57700	F6:11219	1	P19823|ITIH2_HUMAN				57700
GVIDGHIYAV	GVIDGHIYAV	33.04	1042.54	10	2	-1.2	522.279	41.42	272000	F6:10682	2	Q14145|KEAP1_HUMAN				272000		269000
GGGGGGGLGSGGSIR	GGGGGGGLGSGGSIR	49.02	1144.56	15	2	0.2	573.287	22.96	40300	F5:4566	3	P35527|K1C9_HUMAN			40300		33400		31900
RLQEDPPVGV	RLQEDPPVGV	32.6	1108.59	10	2	0	555.301	30.49	487000	F5:7168	3	P63146|UBE2B_HUMAN			487000		469000		391000
DDNPNLPR	DDNPNLPR	39.71	939.441	8	2	-0.8	470.727	24.06	57300	F8:4984	2	P02768|ALBU_HUMAN					61100	57300
LPYKGGNTL	LPYKGGNTL	25.73	961.523	9	2	-0.9	481.769	27.85	65900	F5:6281	6	Q99715|COCA1_HUMAN			65900	138000	66800	124000	82800	172000
SDIIRSMPEQTGEK	SDIIRSMPEQTGEK	48.49	1589.77	14	3	-0.7	530.931	26.46	234000	F7:5770	6	P62888|RL30_HUMAN			328000		335000		367000
TPQSNRPVM	TPQSNRPVM	39.57	1028.51	9	2	-0.5	515.261	22.76	424000	F6:4470	6	P24928|RPB1_HUMAN			470000	424000	461000	365000	342000	368000
KPRNLNVSF	KPRNLNVSF	21.93	1073.6	9	2	0.2	537.807	27.68	339000	F5:6223	3	Q9Y4D7|PLXD1_HUMAN			339000		330000		315000
VVKEDAFYSW	VVKEDAFYSW	29.41	1242.59	10	2	1.3	622.304	45.32	452000	F8:11845	8	Q04637|IF4G1_HUMAN			376000	456000	367000	452000
GPSGKLWRD	GPSGKLWRD	27.14	1014.52	9	2	-1	508.269	24.24		F7:5003	1	P04406|G3P_HUMAN
KLAVIKNAW	KLAVIKNAW	32.12	1041.63	9	2	0	521.824	31.48	459000	F6:7462	4	Q9NVE7|PANK4_HUMAN				459000		427000		230000
PAYHSSLMD	PAYHSSLMD	48.75	1019.44	9	1	0.5	1020.45	27.69	62300	F6:6189	10	O15145|ARPC3_HUMAN			817000	2050000	765000	2040000	870000	2700000
KMVSIQITL	KMVSIQITL	23.1	1031.6	9	2	0.3	516.81	48.78	454000	F7:12683	4	O00203|AP3B1_HUMAN			476000		454000		196000
GPREAVSGL	GPREAVSGL	26.33	884.472	9	2	-0.5	443.243	26.97	202000	F8:5980	3	Q9GZU3|TM39B_HUMAN				225000		202000		281000
VRVGHSEL	VRVGHSEL	37.09	895.487	8	2	-0.6	448.751	22.6	765000	F6:4411	6	P38606|VATA_HUMAN				765000	219000	655000	193000	845000
AARPATSTL	AARPATSTL	31.08	886.487	9	1	0.1	887.495	22.99	271000	F5:4575	9	Q04637|IF4G1_HUMAN			4190000	281000	251000	257000	3520000	283000
ALAPGLPTA	ALAPGLPTA	30.93	809.465	9	1	0	810.472	44.26	294000	F7:11288	4	Q9UMX5|NENF_HUMAN			285000		294000		224000
GAYPLSIEPIGVR	GAYPLSIEPIGVR	29.04	1370.76	13	2	-0.1	686.385	47.88	79900	F5:12450	4	P00450|CERU_HUMAN			79900	58900	83500	70600
GTLSGHASW	GTLSGHASW	25.51	914.425	9	2	-1	458.219	28.25	130000	F7:6385	2	Q9GZS3|WDR61_HUMAN			131000		130000
SPRLPVGGF	SPRLPVGGF	40.97	928.513	9	2	-1.1	465.263	40.02	503000	F6:10254	5	Q14669|TRIPC_HUMAN				503000		500000		441000
EIVLTQSPGTL	EIVLTQSPGTL	27.26	1156.63	11	1	-0.3	1157.64	49.57	33300	F6:13173	1	P04206|KV307_HUMAN:P01623|KV305_HUMAN:P01622|KV304_HUMAN:P18136|KV313_HUMAN:P18135|KV312_HUMAN				33300
SSSKGSLGGGF	SSSKGSLGGGF	36.01	982.472	11	2	-0.5	492.243	26.84	54000	F8:5934	4	P13645|K1C10_HUMAN				51300	40400	54000
KLLEGIKEF	KLLEGIKEF	26.73	1075.63	9	2	0.2	538.821	35.92	177000	F6:8943	3	Q6UWH4|F198B_HUMAN				177000		179000		116000
SMTLAIHEI	SMTLAIHEI	35.29	1013.52	9	2	-1.2	507.767	42.52	307000	F6:11007	3	O15121|DEGS1_HUMAN				307000	72600	296000
KIYQWINEL	KIYQWINEL	35.18	1205.64	9	2	-1	603.829	50.14	1170000	F6:13383	3	Q92600|RCD1_HUMAN				1170000		994000		554000
EDIAQKSKAEAESL	EDIAQKSKAEAESL	48.56	1517.76	14	2	-0.3	759.886	29.16	77600	F7:6690	2	P04264|K2C1_HUMAN			74500		77600
NPASKVIAL	NPASKVIAL	32.45	911.544	9	2	-0.6	456.779	33.48	533000	F5:8130	3	Q00610|CLH1_HUMAN			533000		534000		414000
VNDGDMRLAD	VNDGDMRLAD	37.83	1104.49	10	2	-0.4	553.25	28.12	77400	F8:6373	3	Q08380|LG3BP_HUMAN				78200		77400		106000
ALQKRLDEV	ALQKRLDEV	34.55	1070.61	9	2	-0.4	536.311	24.27	320000	F6:5022	2	Q9P2E9|RRBP1_HUMAN				320000				345000
KVSGVFSSF	KVSGVFSSF	36.67	956.497	9	2	-1	479.255	41.47	288000	F7:10466	3	Q8WYP3|RIN2_HUMAN			282000		288000		173000
AAPDEKVLDSG	AAPDEKVLDSG	33.38	1100.53	11	2	-1	551.274	26.12	62000	F8:5690	3	P01833|PIGR_HUMAN				65400		62000		83700
APRTPGRHGL	APRTPGRHGL	38.52	1060.59	10	3	-1.1	354.537	21.09		F8:3896	3	Q96M96|FGD4_HUMAN				125000				168000
HNHYTQKSLSLSPG	HNHYTQKSLSLSPG	40.25	1567.77	14	2	1	784.895	24.16	75700	F7:4973	5	P01857|IGHG1_HUMAN:P01859|IGHG2_HUMAN			1180000		1220000		719000
VAAFNKI	VAAFNKI	23.4	761.443	7	2	-1.8	381.728	34.18	171000	F51:6255	3	P24534|EF1B_HUMAN			159000		167000		171000
KLHALRTEY	KLHALRTEY	29.83	1129.62	9	3	-1.1	377.548	23.28	483000	F7:4669	4	Q99871|HAUS7_HUMAN			595000		483000		216000
GGAAQLALDKSDSHPSD	GGAAQLALDKSDSHPSD	49.9	1667.78	17	2	0	834.895	25.04	39800	F8:5319	3	P49748|ACADV_HUMAN				89100		120000
DIVMTQSPL	DIVMTQSPL	30.85	1002.51	9	1	-0.4	1003.51	78.8	91300	F52:14755	1	P01617|KV204_HUMAN:P06309|KV205_HUMAN								91300
APRAVFPSI	APRAVFPSI	28.95	956.544	9	2	-0.7	479.279	41.31	858000	F5:10437	9	P63261|ACTG_HUMAN:P60709|ACTB_HUMAN			858000	193000	874000		539000	152000
SPSSKYVKL	SPSSKYVKL	29.36	1007.57	9	2	-0.4	504.79	24.86	106000	F6:5216	1	Q9H3F6|BACD3_HUMAN				106000
AQHGKVVTW	AQHGKVVTW	37.91	1024.55	9	2	-1	513.279	24.69	118000	F5:5164	1	P04275|VWF_HUMAN			118000
DAYELKHAL	DAYELKHAL	34.57	1058.54	9	2	-0.8	530.277	29.74	516000	F7:6885	3	P08758|ANXA5_HUMAN			534000		516000		524000
KQMEQISQF	KQMEQISQF	29.56	1137.55	9	2	-0.2	569.782	31.01	663000	F5:7345	5	P37802|TAGL2_HUMAN:Q9UI15|TAGL3_HUMAN			663000		665000		664000
KLMETSMGF	KLMETSMGF	28.97	1042.48	9	2	-1.2	522.248	40.41	200000	F6:10369	4	Q8IWI9|MGAP_HUMAN				200000		206000		150000
NNRSLDL	NNRSLDL	22.51	830.425	7	2	-0.6	416.219	27.32	57400	F8:6102	3	P04264|K2C1_HUMAN				73900		57400		92100
TPKKLGNSL	TPKKLGNSL	31.85	956.565	9	2	-1.6	479.289	22.18	266000	F8:4297	6	Q14980|NUMA1_HUMAN			267000	258000	279000	266000	270000	365000
ALAEEVEQV	ALAEEVEQV	20.58	986.492	9	1	-0.3	987.499	40.45	421000	F7:10171	3	Q9BQE5|APOL2_HUMAN			429000		421000		323000
DRFDFVHDL	DRFDFVHDL	33.53	1162.54	9	2	0.2	582.278	47.5	1210000	F5:12313	5	Q00610|CLH1_HUMAN			1210000		1070000		387000
AVNKYVIGW	AVNKYVIGW	20.34	1048.57	9	2	-2	525.292	43.29	104000	F7:11002	2	Q9P2F8|SI1L2_HUMAN			107000		104000
GYSFTTTAER	GYSFTTTAER	29.66	1131.52	10	2	-0.9	566.767	28.41	57100	F6:6431	3	P63261|ACTG_HUMAN:P60709|ACTB_HUMAN			87000	57100	72000
DRIDGITI	DRIDGITI	16.43	901.487	8	2	-1.5	451.75	44.87	394000	F6:11678	3	Q13813|SPTN1_HUMAN				394000		403000
SYGGGEEASGSGGGYGGGSGKSSHS	SYGGGEEASGSGGGYGGGSGKSSHS	18.06	2174.87	25	3	-0.5	725.965	21.18		F7:3906	1	P35527|K1C9_HUMAN
LADAINTEF	LADAINTEF	27.93	992.481	9	1	1	993.49	48.21	186000	F6:12717	3	P08670|VIME_HUMAN				186000		184000		253000
VAKAVTQAL	VAKAVTQAL	25.25	899.544	9	2	-0.4	450.779	29.33	512000	F52:5579	3	Q9Y490|TLN1_HUMAN				306000		391000		512000
ERIMKAQAL	ERIMKAQAL	27.49	1058.59	9	2	0.7	530.303	26.95	375000	F52:5019	6	P08238|HS90B_HUMAN:P07900|HS90A_HUMAN			136000	346000	122000	356000	82900	375000
AYSSYVHQY	AYSSYVHQY	30.28	1116.49	9	2	-0.5	559.251	28.53	384000	F5:6510	3	Q92624|APBP2_HUMAN			384000		358000		393000
LLQDKQFEL	LLQDKQFEL	25.39	1132.61	9	2	-0.7	567.313	42.82	204000	F5:10878	2	Q96JC1|VPS39_HUMAN			204000		199000
NPQERTLTL	NPQERTLTL	36.81	1070.57	9	2	-1.3	536.293	30.81	429000	F7:7241	3	P08238|HS90B_HUMAN			492000		429000		526000
VYKVLKQVHPD	VYKVLKQVHPD	35.54	1324.75	11	3	0	442.591	23.94	63900	F7:4893	3	Q16778|H2B2E_HUMAN:P62807|H2B1C_HUMAN:Q5QNW6|H2B2F_HUMAN:P23527|H2B1O_HUMAN:Q93079|H2B1H_HUMAN:P58876|H2B1D_HUMAN:Q8N257|H2B3B_HUMAN:Q99877|H2B1N_HUMAN:P33778|H2B1B_HUMAN			63000		63900		55600
RINETRDVL	RINETRDVL	27.8	1114.61	9	2	-0.6	558.312	24.77	491000	F6:5183	3	P00488|F13A_HUMAN				491000		512000		566000
AQYEHDLEV	AQYEHDLEV	36.39	1102.49	9	2	-0.4	552.254	31.2	551000	F7:7371	3	P62826|RAN_HUMAN			531000		551000		646000
EVQLVESGGGL	EVQLVESGGGL	25.08	1086.56	11	1	-0.4	1087.56	46.44	61900	F7:11944	1	P01764|HV303_HUMAN					61900
NRYLPTDTL	NRYLPTDTL	26.85	1091.56	9	2	0.9	546.788	36.95	754000	F6:9269	3	Q9H2P0|ADNP_HUMAN				754000		724000		665000
VLIDYQRNV	VLIDYQRNV	22.89	1118.61	9	2	-0.5	560.311	34.04	396000	F5:8306	3	O14980|XPO1_HUMAN			396000		404000		317000
NRVIQRL	NRVIQRL	19.97	897.551	7	2	-0.2	449.783	23.36	46800	F6:4690	2	P04264|K2C1_HUMAN				46800		42600
SLDFTELDVAAEK	SLDFTELDVAAEK	44.81	1436.7	13	2	1.5	719.36	49.36	76500	F6:13094	4	P01019|ANGT_HUMAN			79700	76500	86300	90600
APFLRNVEL	APFLRNVEL	37.38	1057.59	9	2	-0.7	529.803	45.34	1020000	F7:11609	3	A5YKK6|CNOT1_HUMAN			1040000		1020000
HAGEYGAEALER	HAGEYGAEALER	25.81	1301.6	12	2	0.3	651.807	24.56	34900	F8:5157	2	P69905|HBA_HUMAN				36800		34900
ALLDRIVSV	ALLDRIVSV	28.48	984.597	9	2	0.5	493.306	49.42	191000	F7:12860	3	Q92621|NU205_HUMAN			195000		191000		168000
ALRDVSEEL	ALRDVSEEL	24.62	1030.53	9	2	-1	516.271	33.72	401000	F7:8172	2	P40222|TXLNA_HUMAN			381000		401000
SGVHTFPAVLQ	SGVHTFPAVLQ	19.8	1154.61	11	2	0	578.312	39.69	94500	F8:10180	1	P01857|IGHG1_HUMAN:P01859|IGHG2_HUMAN:P01860|IGHG3_HUMAN:P01861|IGHG4_HUMAN						94500
APPEYHRKAV	APPEYHRKAV	42.46	1166.62	10	2	2	584.318	20.85	327000	F7:3785	8	Q9UBU8|MO4L1_HUMAN			1470000		1700000	220000	1450000
GSFHIRASY	GSFHIRASY	38.95	1036.51	9	2	0	519.262	31.57	413000	F51:5720	1	Q9H269|VPS16_HUMAN							413000
TESQLQEGKHVIG	TESQLQEGKHVIG	17.84	1424.73	13	3	-1.2	475.915	23.83	73600	F8:4899	2	Q01995|TAGL_HUMAN						73600		87200
VARKLSRPL	VARKLSRPL	25.6	1038.67	9	3	-1.5	347.229	21.79	627000	F6:4113	2	P40261|NNMT_HUMAN				627000		567000
PHYHSFD	PHYHSFD	24.87	901.372	7	2	-0.5	451.693	22.41	19300	F52:3585	1	Q9Y6R7|FCGBP_HUMAN								19300
APRPASGPIRP	APRPASGPIRP	52.08	1117.64	11	3	-1.3	373.552	22.33	2020000	F6:4314	6	P26373|RL13_HUMAN				2970000		2840000	43900	834000
PENFRLLG	PENFRLLG	26.58	944.508	8	2	-1.9	473.26	39.32	121000	F6:10040	2	P68871|HBB_HUMAN:P02042|HBD_HUMAN				121000				101000
ALLSRLEQI	ALLSRLEQI	24.17	1041.62	9	2	-0.8	521.816	46.85	595000	F7:12067	4	Q9UKM9|RALY_HUMAN			632000		594000		179000
NRLMGRTL	NRLMGRTL	25.2	959.533	8	2	-0.7	480.774	25.08	242000	F7:5286	3	O95816|BAG2_HUMAN			276000		242000		182000
PEQHLTELREPAPGTN	PEQHLTELREPAPGTN	47.92	1787.88	16	3	-0.2	596.967	26.95	187000	F5:5961	3	Q9UBW8|CSN7A_HUMAN			187000		191000		193000
RVQKIRPSI	RVQKIRPSI	35.17	1095.69	9	3	-0.8	366.236	22.43	223000	F6:4349	5	Q9H3M7|TXNIP_HUMAN			32600	223000		266000		229000
SLAEGLRTV	SLAEGLRTV	24.57	944.529	9	2	-0.6	473.272	32.71	656000	F5:7875	5	Q9Y6K5|OAS3_HUMAN			656000		724000		722000
ALSNLEVKL	ALSNLEVKL	30.93	985.581	9	2	-0.7	493.797	42.8	924000	F6:11085	6	Q86UX7|URP2_HUMAN				924000		895000		840000
KLIGQVHEV	KLIGQVHEV	23.71	1021.59	9	2	-1.4	511.803	25.23	49300	F7:5339	5	Q5TBA9|FRY_HUMAN			36600	59000	49300		34200	83400
SLFPGKLEV	SLFPGKLEV	22.46	988.559	9	2	-1.3	495.286	47.54	151000	F7:12285	3	Q13045|FLII_HUMAN			153000		151000		138000
GLEEELQFSLGSK	GLEEELQFSLGSK	46.64	1435.72	13	2	1.2	718.868	50.31	68300	F7:13153	4	P0C0L4|CO4A_HUMAN			40300		68300	79100
DIQMTQSPS	DIQMTQSPS	29.46	1005.44	9	1	0.4	1006.45	31.06	178000	F5:7364	3	P01599|KV107_HUMAN:P01600|KV108_HUMAN:P01610|KV118_HUMAN:P01609|KV117_HUMAN:P01593|KV101_HUMAN:P01607|KV115_HUMAN:P01608|KV116_HUMAN:P01594|KV102_HUMAN:P80362|KV125_HUMAN:P01602|KV110_HUMAN:P01598|KV106_HUMAN:P01611|KV119_HUMAN:P01613|KV121_HUMAN:P01595|KV103_HUMAN			178000		176000		143000
NRKGQVLSV	NRKGQVLSV	23.22	999.582	9	2	-0.3	500.798	23.65	621000	F6:4795	3	Q00610|CLH1_HUMAN				621000		668000		897000
SVDRPIID	SVDRPIID	20.65	913.487	8	2	-0.2	457.751	28.2	38100	F6:6359	2	Q8NC51|PAIRB_HUMAN				38100		38800
TYETTLEK	TYETTLEK	31.85	983.481	8	2	-0.1	492.748	24.35	64100	F7:5040	2	P02768|ALBU_HUMAN					64100	67200
RLWGEPVNL	RLWGEPVNL	25.28	1082.59	9	2	-1.2	542.3	46.21	402000	F7:11878	4	Q93008|USP9X_HUMAN			414000		402000
IRNIGKTL	IRNIGKTL	27.61	913.571	8	2	-0.7	457.792	23.75	1490000	F6:4832	10	P61247|RS3A_HUMAN			41800	3060000	36700	2880000	73600	3160000
KSLSLSPG	KSLSLSPG	26.69	787.444	8	1	1	788.452	28.13	72400	F52:5287	5	P01857|IGHG1_HUMAN:P01859|IGHG2_HUMAN:P01860|IGHG3_HUMAN				74700		76400	251000	1130000
EEAGARVQQNVPSGTDTGD	EEAGARVQQNVPSGTDTGD	23.17	1929.87	19	2	-0.1	965.94	24.49	48900	F6:5095	1	O14791|APOL1_HUMAN				48900
KLHGVNINV	KLHGVNINV	29.78	992.577	9	2	-1.3	497.295	28.56	787000	F7:6488	1	Q9BWF3|RBM4_HUMAN					787000
KTAGKRYVY	KTAGKRYVY	25.09	1084.6	9	3	-1.5	362.541	21.37	1710000	F52:3201	4	P14921|ETS1_HUMAN				2260000				1710000
KIMESLPQI	KIMESLPQI	23.46	1057.58	9	2	-0.1	529.799	43.63	233000	F8:11363	2	Q8WXH0|SYNE2_HUMAN				146000		233000
DRIVSMTL	DRIVSMTL	20.56	933.495	8	2	-0.2	467.755	42.64		F8:11072	3	Q8N3U4|STAG2_HUMAN								445000
PAYHSSLMDPD	PAYHSSLMDPD	37.76	1231.52	11	2	-1.1	616.766	30.75	130000	F7:7219	2	O15145|ARPC3_HUMAN			127000		129000
SPGQRSISL	SPGQRSISL	26.12	943.509	9	2	0.7	472.762	31.16	264000	F52:5963	2	P00519|ABL1_HUMAN				203000				264000
GSGGGGGGHGSY	GSGGGGGGHGSY	37.84	948.369	12	2	1.3	475.192	20.62	68500	F5:3710	4	P04264|K2C1_HUMAN			68500		46900		57600
PVNFKLL	PVNFKLL	27.76	829.506	7	2	-1.9	415.76	45.03	116000	F7:11526	2	P69905|HBA_HUMAN:P02008|HBAZ_HUMAN			128000		116000
DRLKSLTM	DRLKSLTM	24.77	962.522	8	2	-0.7	482.268	28.05	456000	F5:6345	3	Q9C0D3|ZY11B_HUMAN:Q6WRX3|ZY11A_HUMAN			456000		449000		405000
VMNPKPSSW	VMNPKPSSW	30.52	1044.51	9	2	-1.2	523.26	29.41	189000	F7:6776	2	Q9GZV5|WWTR1_HUMAN			181000		189000
AVYPVRSAY	AVYPVRSAY	30.31	1024.53	9	2	-0.4	513.274	29.02	494000	F5:6674	3	A1KXE4|F168B_HUMAN			494000		528000		599000
KPNANRIALDF	KPNANRIALDF	29.71	1257.68	11	2	0.8	629.849	33.91	295000	F8:8319	5	P17931|LEG3_HUMAN			218000	285000		295000		238000
KLHELNQKW	KLHELNQKW	25.46	1194.65	9	3	-2.4	399.223	24.23	228000	F5:5014	2	Q13813|SPTN1_HUMAN			228000		210000
AGLQFPVGR	AGLQFPVGR	24.71	943.524	9	2	-1.9	472.768	37.04	81200	F5:9210	3	Q7L7L0|H2A3_HUMAN:P04908|H2A1B_HUMAN:Q93077|H2A1C_HUMAN:P20671|H2A1D_HUMAN:P0C0S8|H2A1_HUMAN:Q6FI13|H2A2A_HUMAN:Q96KK5|H2A1H_HUMAN:Q99878|H2A1J_HUMAN:Q16777|H2A2C_HUMAN:Q9BTM1|H2AJ_HUMAN:P16104|H2AX_HUMAN:Q8IUE6|H2A2B_HUMAN			81200		84300	114000
GKLVSESSDVLPK	GKLVSESSDVLPK	45.58	1357.75	13	2	-1.3	679.879	28.25	197000	F7:6387	3	P05787|K2C8_HUMAN			204000		197000		203000
PVIQERHNGYD	PVIQERHNGYD	58.2	1326.63	11	2	0	664.323	22.1	187000	F6:4228	8	P12532|KCRU_HUMAN			76900	953000	68300	1000000		1370000
TPSLVKSTSQL	TPSLVKSTSQL	46.77	1159.64	11	2	-1	580.829	31.51	916000	F7:7474	6	Q06055|AT5G2_HUMAN			906000		916000		1020000
KQTALVELVK	KQTALVELVK	32.18	1127.69	10	2	-1	564.852	29.87	86200	F6:6913	4	P02768|ALBU_HUMAN			92500	86200	92600	77900
ETAVDGELVVLYDVK	ETAVDGELVVLYDVK	43.03	1648.86	15	2	2.5	825.437	81.06		F51:13861	1	P19823|ITIH2_HUMAN
RLQEEINEV	RLQEEINEV	24.74	1128.58	9	2	0.4	565.296	36.83	210000	F51:6778	6	Q70UQ0|IKIP_HUMAN			183000	52700	168000	55200	210000	83000
KAFENVTDLQW	KAFENVTDLQW	21.71	1349.66	11	2	0	675.838	48.89	112000	F6:12929	1	P51884|LUM_HUMAN				112000
ALAEIAKAEL	ALAEIAKAEL	30.68	1027.59	10	2	-1.2	514.802	40.49	684000	F8:10421	4	P23246|SFPQ_HUMAN				695000		684000
FTLTISRLEPED	FTLTISRLEPED	40.76	1419.72	12	2	1.9	710.871	48.99	72900	F7:12738	2	P04206|KV307_HUMAN:P01623|KV305_HUMAN:P01622|KV304_HUMAN:P18136|KV313_HUMAN:P18135|KV312_HUMAN			72400		72900
DRVDREITM	DRVDREITM	31.23	1133.55	9	2	0	567.782	26.96	406000	F6:5939	6	Q9Y618|NCOR2_HUMAN			460000	406000	480000	429000	435000	556000
EEVHDLERKY	EEVHDLERKY	33.85	1316.64	10	3	-0.2	439.886	23.77	169000	F52:4055	2	P55209|NP1L1_HUMAN:Q99733|NP1L4_HUMAN				144000				169000
FLLDKKIGV	FLLDKKIGV	21.43	1031.64	9	2	-1.3	516.826	38.71	335000	F8:9855	4	P78371|TCPB_HUMAN				345000		335000		252000
ILKEMTHSW	ILKEMTHSW	34.11	1143.57	9	3	0.5	382.199	41.09	607000	F52:7902	7	Q9UHB7|AFF4_HUMAN:P51825|AFF1_HUMAN				951000		689000		729000
KVHAYIISY	KVHAYIISY	22.53	1092.6	9	2	-1	547.305	32.5	909000	F6:7804	4	Q9H223|EHD4_HUMAN				909000		939000
GLKSLVSKGT	GLKSLVSKGT	44.45	988.592	10	2	-0.8	495.303	24.75	60300	F6:5176	2	P10412|H14_HUMAN:P16403|H12_HUMAN:P16402|H13_HUMAN				60300		54500
GIKSLVSKGT	GIKSLVSKGT	44.45	988.592	10	2	-0.8	495.303	24.75	60300	F6:5176	2					60300		54500
SRYLNEKAV	SRYLNEKAV	42.4	1078.58	9	2	-0.5	540.295	23.15	408000	F6:4613	4	Q13492|PICAL_HUMAN				408000		411000		468000
VLLDQLGTTISFER	VLLDQLGTTISFER	30.17	1590.86	14	2	0.7	796.439	81.08		F51:13870	1	P04114|APOB_HUMAN
PMFIVNTNVPRASVPD	PMFIVNTNVPRASVPD	47.76	1755.9	16	2	-0.2	878.956	47.73	115000	F7:12351	2	P14174|MIF_HUMAN			115000		115000
AGGAAQLALDKSDSHPSD	AGGAAQLALDKSDSHPSD	46.28	1738.81	18	3	-0.5	580.611	25.41	149000	F6:5414	4	P49748|ACADV_HUMAN				149000		181000		182000
RIQNVVTSF	RIQNVVTSF	23.91	1062.58	9	2	1.4	532.299	36.74	180000	F6:9207	3	P55268|LAMB2_HUMAN				180000		191000
VLDDKLVFV	VLDDKLVFV	31.69	1046.6	9	2	0.7	524.308	50.19	198000	F7:13108	3	Q4KMQ2|ANO6_HUMAN			191000		198000		127000
TTVEIKIIEGEPN	TTVEIKIIEGEPN	48.96	1441.77	13	2	-0.1	721.89	41.67	248000	F8:10787	4	P01833|PIGR_HUMAN				258000		248000		183000
SLEGDHSTPPSA	SLEGDHSTPPSA	32.09	1196.53	12	2	0.9	599.273	23.14	99000	F7:4622	2	P07355|ANXA2_HUMAN			83000		99000
KLLDPEDISV	KLLDPEDISV	26.93	1127.61	10	2	-0.1	564.811	46.71	102000	F8:12262	2	Q01082|SPTB2_HUMAN				107000		102000
SLVSKGTLVQTKGTGASGS	SLVSKGTLVQTKGTGASGS	65.28	1776.96	19	3	-0.1	593.327	25.51	211000	F6:5453	4	P10412|H14_HUMAN:P16403|H12_HUMAN:P16402|H13_HUMAN				246000		179000		248000
RLASYLDKV	RLASYLDKV	22.34	1063.6	9	2	0.2	532.809	43.75	259000	F52:8439	2	P35527|K1C9_HUMAN:P13645|K1C10_HUMAN:P08727|K1C19_HUMAN:Q99456|K1C12_HUMAN						349000		259000
LWGKVNVD	LWGKVNVD	19.17	929.497	8	2	-1.6	465.755	32.96	153000	F7:7926	1	P68871|HBB_HUMAN:P02042|HBD_HUMAN					153000
APRIITGPAPVL	APRIITGPAPVL	28.71	1203.73	12	2	0.4	602.875	43.87	311000	F5:11197	6	Q96PU8|QKI_HUMAN			311000	152000	298000	148000	176000	126000
DENKFVDEQEEAAAAAAEPGPD	DENKFVDEQEEAAAAAAEPGPD	29.1	2301.99	22	2	0	1152	43.88	96200	F6:11401	1	Q9BPX5|ARP5L_HUMAN				96200
TPEDRRPTL	TPEDRRPTL	27.18	1083.57	9	2	0.4	542.791	23.53	152000	F52:3972	3	Q9HBL0|TENS1_HUMAN				437000				152000
VPNQKRLTL	VPNQKRLTL	33.33	1067.65	9	2	-1.1	534.829	25.01	198000	F7:5260	7	O60488|ACSL4_HUMAN			916000	97300	928000	95500	185000
RPSGPSKAL	RPSGPSKAL	31.1	911.519	9	2	-1.2	456.766	21.36	912000	F5:3978	3	P48444|COPD_HUMAN			912000		886000		774000
GFGDLKSPAGLQVLND	GFGDLKSPAGLQVLND	58.34	1629.84	16	2	1.2	815.926	50.29		F7:13145	3	P24534|EF1B_HUMAN			244000				189000
GGYTLVSGYPK	GGYTLVSGYPK	40.24	1140.58	11	2	-0.2	571.298	34.06	72800	F6:8323	3	P02790|HEMO_HUMAN			96900	72800	98000
DRFQPNMTL	DRFQPNMTL	36.9	1120.53	9	1	-0.6	1121.54	41.22	119000	F6:10619	13	P40306|PSB10_HUMAN			72300	3390000	71100	3290000		2560000
LDFLKAVDTNRASVG	LDFLKAVDTNRASVG	43.51	1604.85	15	3	-0.2	535.958	42.47	445000	F5:10769	3	Q6UX71|PXDC2_HUMAN			445000		435000		148000
AFLEVNEEGSEAAASTAVVIAGR	AFLEVNEEGSEAAASTAVVIAGR	78.72	2290.14	23	2	0.8	1146.08	50.33	40300	F7:13158	5	P01008|ANT3_HUMAN				37100	40300		50100	105000
PNAPKRPPS	PNAPKRPPS	34.75	962.53	9	3	-1.8	321.85	20.58	143000	F6:3685	12	B2RPK0|HGB1A_HUMAN:P09429|HMGB1_HUMAN:O15347|HMGB3_HUMAN			258000	215000	208000	154000	183000	294000
LLDRFLATV	LLDRFLATV	30.61	1046.61	9	2	0.2	524.314	50.58	302000	F5:13298	3	Q14094|CCNI_HUMAN			302000		333000		214000
KILPTLEAV	KILPTLEAV	30.79	982.606	9	2	-0.4	492.31	44.17	642000	F8:11518	4	Q12905|ILF2_HUMAN				644000		642000		559000
APRLPITGL	APRLPITGL	24.12	936.576	9	2	-0.1	469.295	44.42	57200	F8:11588	2	Q8TF50|ZN526_HUMAN						57200	355000
DIQMTQSPSPLSASVGD	DIQMTQSPSPLSASVGD	32.61	1731.8	17	2	0.8	866.907	77.01	215000	F52:14465	2	P01595|KV103_HUMAN						67000		215000
APRQPGLMA	APRQPGLMA	30.83	939.496	9	2	-1.4	470.755	26.06	727000	F8:5669	3	Q9Y6H1|CHCH2_HUMAN:Q5T1J5|CHCH9_HUMAN				730000	43000	727000
NRFPAVNSL	NRFPAVNSL	23.59	1016.54	9	2	-0.9	509.277	36.23	851000	F8:9083	6	O95249|GOSR1_HUMAN				856000		851000		803000
DIQLTQSP	DIQLTQSP	22.89	900.455	8	1	0.3	901.463	39.22	50000	F8:10032	1	P04430|KV122_HUMAN						50000
SILHDVVEV	SILHDVVEV	25.09	1009.54	9	2	-0.6	505.779	64.64	614000	F52:12231	3	O75391|SPAG7_HUMAN				767000		774000		614000
LQIDNARLAADDF	LQIDNARLAADDF	43.49	1460.73	13	2	1	731.371	46.05	117000	F5:11866	4	P13645|K1C10_HUMAN:P05783|K1C18_HUMAN:P08727|K1C19_HUMAN			117000	87900	114000	86000
KPFDQTTISL	KPFDQTTISL	26.41	1148.61	10	2	-0.2	575.311	42.46	961000	F6:10986	6	Q15417|CNN3_HUMAN				961000		958000		756000
KTQDYVVGF	KTQDYVVGF	33.51	1055.53	9	2	-0.7	528.771	39.02	1250000	F8:9961	3	O14530|TXND9_HUMAN				1290000		1250000		1130000
EVQLLESGGG	EVQLLESGGG	26.75	987.487	10	1	-0.8	988.494	39.71	76000	F6:10156	2	P01765|HV304_HUMAN:P01779|HV318_HUMAN:P01776|HV315_HUMAN:P01774|HV313_HUMAN				76000		78300
ALDSQVPKV	ALDSQVPKV	35.48	955.534	9	2	-1.7	478.773	30.94	764000	F7:7288	3	Q5JSP0|FGD3_HUMAN			597000		764000		762000
GLGPPGRSV	GLGPPGRSV	20.57	838.466	9	2	-0.5	420.24	25.5	281000	F8:5484	2	Q68D10|SPT2_HUMAN				271000		281000
APSLFHLNTL	APSLFHLNTL	43.16	1111.6	10	2	-1	556.808	49.98	363000	F6:13323	3	Q96QB1|RHG07_HUMAN				363000		336000		281000
KPSSTTPRL	KPSSTTPRL	31.79	985.556	9	2	-0.7	493.785	22.11	866000	F6:4231	6	P27816|MAP4_HUMAN			337000	866000	329000	899000	207000	1170000
SDYPPLGR	SDYPPLGR	27.32	903.445	8	2	-0.4	452.73	27.58	139000	F6:6149	3	Q5VTE0|EF1A3_HUMAN				139000		131000		209000
APHRPAPAL	APHRPAPAL	40.33	928.524	9	2	-0.6	465.269	23.15	282000	F52:3847	3	P06396|GELS_HUMAN				279000		241000		282000
DRSAHFSTL	DRSAHFSTL	26.55	1032.5	9	2	-0.3	517.256	26.35	736000	F5:5751	4	O15294|OGT1_HUMAN			736000		768000		699000	116000
RPYSQVNVL	RPYSQVNVL	22.67	1074.58	9	2	-0.7	538.298	32.5	350000	F7:7782	5	P46939|UTRO_HUMAN			349000		350000		378000
TLADLVHHV	TLADLVHHV	31.24	1003.54	9	2	1.4	502.781	36.93	642000	F6:9263	5	Q9Y4A5|TRRAP_HUMAN				642000		622000		506000
VMAPRTVLL	VMAPRTVLL	29.9	998.595	9	2	-0.9	500.304	40.39	1480000	F6:10362	9	P30480|1B42_HUMAN:P01889|1B07_HUMAN:P30486|1B48_HUMAN:P30462|1B14_HUMAN:Q29836|1B67_HUMAN:P30475|1B39_HUMAN			173000	1480000	177000	1490000	107000	1170000
LASVSTVLTSKYR	LASVSTVLTSKYR	31.6	1423.8	13	3	0.3	475.609	32.96	188000	F8:7995	3	P69905|HBA_HUMAN				199000		188000		165000
VRSKGLSVF	VRSKGLSVF	16.91	991.581	9	2	0.7	496.798	34.08	773000	F52:6531	2	Q14956|GPNMB_HUMAN				639000				773000
DRMQKEITAL	DRMQKEITAL	27.33	1203.63	10	2	-0.9	602.821	30.71	1420000	F7:7205	6	P63261|ACTG_HUMAN:P60709|ACTB_HUMAN			1490000		1420000		1190000
EVAFDLEIPK	EVAFDLEIPK	33.51	1159.61	10	2	0.7	580.814	49.72	118000	F7:12956	4	P19827|ITIH1_HUMAN			112000	95300	118000	88700
ALANGIEEV	ALANGIEEV	21.99	914.471	9	1	1.2	915.479	40.45	569000	F5:10186	4	O95236|APOL3_HUMAN			569000		570000		434000
PGRPGAAEEALLQMESVA	PGRPGAAEEALLQMESVA	47.19	1824.9	18	2	1.5	913.461	80.97	315000	F52:15231	3	Q969G5|PRDBP_HUMAN				217000				315000
SRSDHLAL	SRSDHLAL	18.21	897.467	8	2	-0.7	449.74	24.93	333000	F6:5241	1	Q9Y5W3|KLF2_HUMAN				333000
RPSTSRSL	RPSTSRSL	19.56	902.493	8	2	0.7	452.254	20.96	415000	F51:3102	1	P08670|VIME_HUMAN							415000
TVGKSSKMLQHID	TVGKSSKMLQHID	36.74	1442.76	13	3	1	481.926	24.97	214000	F52:4445	3	P63162|RSMN_HUMAN:P14678|RSMB_HUMAN				282000		276000		214000
KLSQKGYSW	KLSQKGYSW	34.07	1095.57	9	2	-1.6	548.792	25.95	424000	F7:5593	5	Q07817|B2CL1_HUMAN			437000	275000	424000	268000	173000
ALVVQVAEA	ALVVQVAEA	19.33	898.512	9	1	1.6	899.521	43.24	255000	F5:11010	2	P07686|HEXB_HUMAN			255000		256000
DRFINGSAL	DRFINGSAL	22.88	991.509	9	2	0.3	496.762	37.24	791000	F5:9273	6	Q93008|USP9X_HUMAN			791000	57900	814000	56300
NHYTQKSLSLSLG	NHYTQKSLSLSLG	24.8	1446.75	13	2	0.8	724.381	31.76	54600	F8:7600	2	P01861|IGHG4_HUMAN				60000		54600
VNLGGSKSISIS	VNLGGSKSISIS	29.19	1160.64	12	2	-0.9	581.327	32.49	62900	F7:7780	2	P04264|K2C1_HUMAN			66700		62900
KIISTLPSW	KIISTLPSW	36.42	1043.6	9	2	1.1	522.809	46.78	752000	F5:12090	4	P53355|DAPK1_HUMAN			752000		748000		141000
SIAAHLDNQVPVESPRAISRTNEND	SIAAHLDNQVPVESPRAISRTNEND	24.63	2732.35	25	4	-0.9	684.094	31.68	239000	F8:7573	1	P51398|RT29_HUMAN						239000
ISGLIYEETR	ISGLIYEETR	32.59	1179.61	10	2	-0.8	590.813	35.02	106000	F8:8686	4	P62805|H4_HUMAN			129000	116000	135000	106000
ILMEHIHKL	ILMEHIHKL	30.62	1132.64	9	2	-0.5	567.328	28.46	189000	F6:6447	7	P84098|RL19_HUMAN				1880000		1790000		1330000
KIFEFKETL	KIFEFKETL	33.9	1153.64	9	2	-0.9	577.826	39.41	1120000	F7:9882	7	Q8IU85|KCC1D_HUMAN			1090000		1120000		345000
YTQKSLSLSPG	YTQKSLSLSPG	44.4	1179.61	11	1	-1.3	1180.62	29.34	57000	F7:6754	8	P01857|IGHG1_HUMAN:P01859|IGHG2_HUMAN			2080000	288000	2130000	314000	2420000
ADLSGITGAR	ADLSGITGAR	31.33	959.504	10	2	-1	480.759	29.28	129000	F7:6733	3	P01011|AACT_HUMAN				120000	129000	127000
NPEKRYNVL	NPEKRYNVL	39.42	1131.6	9	2	0.2	566.809	24.89	663000	F5:5234	3	Q1KMD3|HNRL2_HUMAN			663000		625000		484000
RARPATDSF	RARPATDSF	25.08	1019.51	9	2	0.1	510.765	22.36	1090000	F52:3566	3	P23588|IF4B_HUMAN				991000		885000		1090000
TLSDYNIQK	TLSDYNIQK	31.17	1080.55	9	2	-0.2	541.28	27.24	87100	F8:6072	2	P62987|RL40_HUMAN:P62979|RS27A_HUMAN:P0CG47|UBB_HUMAN:P0CG48|UBC_HUMAN				87800		87100
VLSPADKTNVKAAW	VLSPADKTNVKAAW	36.63	1498.81	14	3	-0.5	500.612	30.68	120000	F8:7231	2	P69905|HBA_HUMAN				122000		120000
TPGAAANLELIFVGPQHAGNYR	TPGAAANLELIFVGPQHAGNYR	62.87	2295.18	22	3	-0.5	766.066	49.54	195000	F8:13191	2	P04217|A1BG_HUMAN					146000	195000
MPLLRQEEL	MPLLRQEEL	27.29	1127.6	9	2	-1.1	564.807	40.44	210000	F6:10381	3	Q9NZN4|EHD2_HUMAN				210000		211000
RLAQFVEHW	RLAQFVEHW	30.01	1184.61	9	2	-0.6	593.311	39.27	413000	F7:9842	4	Q13813|SPTN1_HUMAN			458000		413000
SILSNIHEV	SILSNIHEV	17.1	1010.54	9	2	-1.2	506.276	39.54	465000	F8:10132	3	O95477|ABCA1_HUMAN				477000		465000		391000
ITLLSALVETR	ITLLSALVETR	21.39	1214.72	11	2	-1.7	608.368	50.76		F7:13315	3	P01011|AACT_HUMAN								293000
AVFPSIVGRPR	AVFPSIVGRPR	30.66	1197.7	11	3	-1.6	400.239	33.43	234000	F6:8110	2	P63261|ACTG_HUMAN:P60709|ACTB_HUMAN				234000	110000
KVAGERYVY	KVAGERYVY	29.03	1083.57	9	2	0.5	542.793	23.94	377000	F7:4892	3	P41161|ETV5_HUMAN			382000		377000		306000
VMDSKIVQV	VMDSKIVQV	39.36	1017.55	9	2	-0.4	509.784	33.28	560000	F5:8064	3	O60684|IMA7_HUMAN:O15131|IMA6_HUMAN			560000		570000		399000
PLDSTSRIMD	PLDSTSRIMD	17.14	1133.54	10	2	-0.7	567.776	29.96	25100	F6:6944	1	P06576|ATPB_HUMAN				25100
SPEQQETVLDGNLIIR	SPEQQETVLDGNLIIR	64.05	1810.94	16	2	0.4	906.479	47.19	95200	F5:12218	4	Q14624|ITIH4_HUMAN			95200	95000	115000	108000
DRLLALNSL	DRLLALNSL	22.32	1013.59	9	2	0.9	507.801	49.74	755000	F5:13014	2	P78527|PRKDC_HUMAN			755000		743000
RLAEISDVW	RLAEISDVW	16.51	1087.57	9	2	-0.7	544.79	46.73		F7:12030	1	Q01082|SPTB2_HUMAN
ERAIHQAL	ERAIHQAL	36.27	936.514	8	1	-0.1	937.521	22.11	53500	F5:4254	8	Q16678|CP1B1_HUMAN			3590000	1700000	3600000	1720000	2540000	2370000
DFMLTQPHSVSE	DFMLTQPHSVSE	50.03	1389.62	12	2	0.2	695.819	41.25	67000	F6:10626	2	P01721|LV601_HUMAN:P06317|LV603_HUMAN				67000		64400
KVQGKRFVY	KVQGKRFVY	29.03	1123.65	9	2	-0.5	562.832	22.47	98800	F7:4385	5	Q06546|GABPA_HUMAN			799000		833000		64100
RRYQKSTEL	RRYQKSTEL	16.75	1179.64	9	2	1.7	590.826	21.26	363000	F51:3210	1	Q16695|H31T_HUMAN:P68431|H31_HUMAN:Q71DI3|H32_HUMAN							363000
SGVPDRFSGSGSGTD	SGVPDRFSGSGSGTD	31.54	1424.62	15	2	0.6	713.316	26.11	45500	F6:5648	2	P01625|KV402_HUMAN:P06312|KV401_HUMAN:P06313|KV403_HUMAN:P06314|KV404_HUMAN:P01617|KV204_HUMAN:P06309|KV205_HUMAN				45500		39700
AAKKNDKEAAGEGPALYED	AAKKNDKEAAGEGPALYED	19.21	1975.95	19	3	0.6	659.657	23.03	90400	F5:4592	2	P27695|APEX1_HUMAN			90400		91100
FKDLGEENFK	FKDLGEENFK	39.4	1225.6	10	2	-0.3	613.806	27.9	134000	F5:6297	7	P02768|ALBU_HUMAN			134000	222000	210000	211000
IAVEWESNGQPENNYKTTPPVLDSD	IAVEWESNGQPENNYKTTPPVLDSD	51.47	2802.3	25	2	-0.7	1402.16	47.23	180000	F7:12188	2	P01857|IGHG1_HUMAN:P01861|IGHG4_HUMAN			190000		180000
RLLGVVSSW	RLLGVVSSW	32.89	1015.58	9	2	-0.1	508.798	48.33	376000	F5:12587	2	Q14999|CUL7_HUMAN			376000		379000
KVIEINPYL	KVIEINPYL	39.55	1087.63	9	2	-0.2	544.821	44.98	773000	F7:11509	5	P28062|PSB8_HUMAN			786000		773000		460000
PRVLLLD	PRVLLLD	17.21	824.512	7	2	-0.8	413.263	57.35	103000	F52:10944	1	P36957|ODO2_HUMAN								103000
PRVLILD	PRVLILD	17.21	824.512	7	2	-0.8	413.263	57.35	103000	F52:10944	1									103000
SLHTLFGDK	SLHTLFGDK	35.36	1016.53	9	2	-0.6	509.272	29.87	114000	F6:6912	4	P02768|ALBU_HUMAN			126000	114000	121000	120000
AVYSRTFTW	AVYSRTFTW	35.01	1129.56	9	2	-0.2	565.785	42.25	254000	F5:10705	3	O00159|MYO1C_HUMAN			254000		264000
DQQVRYNAL	DQQVRYNAL	32.48	1105.55	9	2	0.1	553.783	31	356000	F6:7298	4	Q9UI12|VATH_HUMAN				356000		311000	498000	437000
KLLEKVRKV	KLLEKVRKV	17.42	1111.74	9	3	-2	371.588	22.02	163000	F8:4236	2	Q6NZI2|PTRF_HUMAN				208000		163000
VLSPADKTNVKAAWGKVGAHAG	VLSPADKTNVKAAWGKVGAHAG	33.89	2176.18	22	4	0.3	545.051	28.27	277000	F8:6425	2	P69905|HBA_HUMAN				268000		277000
STKGPSVFPLAPSSKSTSG	STKGPSVFPLAPSSKSTSG	44.07	1833.95	19	3	1.7	612.324	30.98	663000	F6:7293	3	P01857|IGHG1_HUMAN				706000		626000
RLMKQISSF	RLMKQISSF	31.61	1108.61	9	2	0.9	555.311	41.78	793000	F52:8050	6	Q9Y678|COPG1_HUMAN				710000		710000		793000
VGDTLNLNLR	VGDTLNLNLR	33.29	1113.61	10	2	-1.4	557.814	39.06	151000	F7:9776	3	P0C0L4|CO4A_HUMAN			139000		151000	133000
ALNPLRAVW	ALNPLRAVW	29.27	1038.6	9	2	-0.6	520.306	77.36	579000	F52:14517	6	Q9H8P0|PORED_HUMAN				1340000		1280000		579000
LDELRDEGK	LDELRDEGK	27.29	1073.54	9	2	0	537.775	21.81		F7:4138	3	P02768|ALBU_HUMAN
KVTDIIVSF	KVTDIIVSF	28.01	1020.59	9	2	0.9	511.3	50.19	224000	F7:13109	3	Q7Z406|MYH14_HUMAN			212000		224000		156000
APKRPPSAF	APKRPPSAF	41.7	969.54	9	2	-0.7	485.777	22.63	964000	F6:4422	4	B2RPK0|HGB1A_HUMAN:P09429|HMGB1_HUMAN			148000	964000		893000		1180000
EIVLTQSPGTLSLSPGERATL	EIVLTQSPGTLSLSPGERATL	51.66	2168.17	21	2	0.5	1085.09	50.34		F5:13215	3	P04206|KV307_HUMAN:P01623|KV305_HUMAN:P01622|KV304_HUMAN:P18136|KV313_HUMAN:P18135|KV312_HUMAN					59600		47300
YTQKSLSLSLG	YTQKSLSLSLG	15.99	1195.64	11	2	0.6	598.83	37.51	110000	F6:9445	1	P01861|IGHG4_HUMAN				110000
DRYISKMFL	DRYISKMFL	38.31	1171.61	9	2	-0.5	586.81	42.93	3350000	F7:10892	10	P62316|SMD2_HUMAN			3540000	155000	3350000	149000	941000
PLLEAVPKTGDEKDVSV	PLLEAVPKTGDEKDVSV	34.35	1795.96	17	3	0.5	599.66	36.23	332000	F6:9039	3	Q16543|CDC37_HUMAN				332000		320000
ALQEMVHQV	ALQEMVHQV	33.02	1053.53	9	2	-0.7	527.771	31.94	294000	F7:7608	2	Q14511|CASL_HUMAN					294000		280000
RVHAYIISY	RVHAYIISY	28.12	1120.6	9	3	-0.9	374.541	33.3	456000	F8:8112	10	Q9NZN4|EHD2_HUMAN				2630000		2650000		1820000
KMLEKLPEL	KMLEKLPEL	30.71	1099.63	9	2	-0.7	550.822	37.15	533000	F7:9202	8	Q9NUQ8|ABCF3_HUMAN			546000	444000	533000	451000	214000
GDILGKYVD	GDILGKYVD	25.88	978.502	9	2	-1.8	490.257	37.85	140000	F5:9439	3	P61604|CH10_HUMAN			140000				107000
ALTGHLEEV	ALTGHLEEV	32.23	967.497	9	2	-0.4	484.756	30.92	142000	F5:7317	2	P04083|ANXA1_HUMAN			142000				159000
VLDLDLFRVDKGGD	VLDLDLFRVDKGGD	21.51	1560.81	14	3	-1	521.278	50.29	269000	F6:13441	1	P49591|SYSC_HUMAN				269000
KIAEQVASF	KIAEQVASF	24.9	991.534	9	2	-1	496.774	32.32	447000	F7:7730	2	P35221|CTNA1_HUMAN			455000		447000
KPAFFAEKL	KPAFFAEKL	31.19	1049.59	9	2	-0.6	525.802	33.26	463000	F5:8057	5	P04083|ANXA1_HUMAN			463000		443000		245000
VSLAKADAAPDEKVLDSG	VSLAKADAAPDEKVLDSG	38.13	1784.92	18	3	-0.9	595.979	31.42	50400	F7:7446	1	P01833|PIGR_HUMAN					50400
PYQYPALTPEQKKELSD	PYQYPALTPEQKKELSD	38.81	2006	17	3	1.3	669.675	33.24	250000	F8:8091	3	P04075|ALDOA_HUMAN				240000		250000		219000
KTTNVRQTY	KTTNVRQTY	29.71	1109.58	9	2	1.2	555.799	20.94	473000	F52:3054	5	Q6PJT7|ZC3HE_HUMAN			728000		722000	345000	561000	473000
DIQMTQSPSTLSASVG	DIQMTQSPSTLSASVG	31.67	1620.77	16	2	-0.8	811.39	48.53	59400	F7:12603	2	P01602|KV110_HUMAN:P01598|KV106_HUMAN			56100		59400
RFTISRD	RFTISRD	23.57	893.472	7	2	0.7	447.743	24.12	65900	F52:4181	2	P01764|HV303_HUMAN:P01772|HV311_HUMAN:P01765|HV304_HUMAN:P01781|HV320_HUMAN				37800				65900
YFDEHYEY	YFDEHYEY	35.48	1164.44	8	2	-0.9	583.227	35.37	240000	F6:8765	3	P33552|CKS2_HUMAN				240000		217000		198000
VRAKWYPEV	VRAKWYPEV	32.44	1146.62	9	2	-0.7	574.316	31.73	1140000	F6:7549	4	P63000|RAC1_HUMAN:P60763|RAC3_HUMAN				1140000		1170000		817000
IPSVQINFK	IPSVQINFK	33.89	1044.6	9	2	0.1	523.306	40.99	72400	F8:10585	4	P04114|APOB_HUMAN			82700	73100	86300	72400
VVAGVANALAHKYH	VVAGVANALAHKYH	25.42	1448.79	14	3	-1.6	483.936	28.02	73900	F8:6339	1	P68871|HBB_HUMAN:P02042|HBD_HUMAN						73900
PAGKLKYFDKLN	PAGKLKYFDKLN	42.94	1392.78	12	3	0.1	465.266	37.02	116000	F52:7115	4	Q13162|PRDX4_HUMAN				128000		137000		116000
KTSGKRYVY	KTSGKRYVY	23.84	1100.6	9	3	-1.3	367.873	21.3	476000	F52:3177	2	P15036|ETS2_HUMAN				394000				476000
ALTNAVAHVDDMPNALSA	ALTNAVAHVDDMPNALSA	42.89	1808.87	18	2	-0.1	905.443	46.17	97800	F7:11865	2	P69905|HBA_HUMAN			103000		97700
AEFAEVSK	AEFAEVSK	25.03	879.434	8	2	0.2	440.724	24.53	162000	F7:5101	3	P02768|ALBU_HUMAN			159000	136000	162000
KTFSEHLTSY	KTFSEHLTSY	39.27	1211.58	10	2	0.4	606.799	27.15	543000	F5:6032	3	Q6ZMI0|PPR21_HUMAN			543000		542000		549000
NLAVSQVVHK	NLAVSQVVHK	36.96	1093.62	10	2	-0.8	547.819	25.39	172000	F7:5394	4	P01011|AACT_HUMAN			167000	151000	172000	165000
HIIENIVAV	HIIENIVAV	25.21	1006.58	9	2	-0.9	504.297	44.17	1180000	F6:11474	5	O76021|RL1D1_HUMAN				1180000		1220000		998000
SDGLAHLDNLKGT	SDGLAHLDNLKGT	49.94	1339.67	13	2	-0.7	670.843	30.54	66300	F7:7152	2	P68871|HBB_HUMAN:P02042|HBD_HUMAN			65100		66300
TPRLPQRNL	TPRLPQRNL	36.35	1093.64	9	3	-3.2	365.551	24.84	568000	F7:5200	6	O43516|WIPF1_HUMAN			561000	215000	568000	214000	360000
STQIKTYSW	STQIKTYSW	31.64	1112.55	9	2	-0.2	557.282	33.48	190000	F6:8124	3	P20336|RAB3A_HUMAN:Q96E17|RAB3C_HUMAN				190000		183000		165000
GLATDVQTV	GLATDVQTV	21.02	902.471	9	1	0.4	903.479	37.54	61900	F7:9325	3	P49720|PSB3_HUMAN				737000	61900			699000
YPRKGRIAV	YPRKGRIAV	24.44	1058.63	9	3	-1.8	353.885	21.92	794000	F6:4160	2	Q16555|DPYL2_HUMAN:Q14117|DPYS_HUMAN:Q14194|DPYL1_HUMAN				794000		679000
RMLPHAPGV	RMLPHAPGV	26.09	976.528	9	2	-0.9	489.271	27.15	988000	F7:6005	4	Q13547|HDAC1_HUMAN:Q92769|HDAC2_HUMAN			977000		988000		839000
HLTPEEKSAVT	HLTPEEKSAVT	40.87	1210.62	11	2	-0.5	606.317	22.1	55500	F51:3505	3	P68871|HBB_HUMAN			66900		50800		55500
EKVLDSGF	EKVLDSGF	27.16	893.449	8	2	-0.8	447.732	32.41	61200	F5:7785	2	P01833|PIGR_HUMAN			61200		57600
LSAVSLPR	LSAVSLPR	15.74	841.502	8	1	0.8	842.51	29.13	169000	F8:6714	1	Q9BVI4|NOC4L_HUMAN						169000
VTASVRLSY	VTASVRLSY	28.8	994.545	9	2	-0.3	498.279	32.8	180000	F5:7908	3	P04275|VWF_HUMAN			180000		183000		142000
ILTERGYSF	ILTERGYSF	32.79	1084.56	9	2	0.3	543.285	37.39	262000	F6:9407	3	P63261|ACTG_HUMAN:P60709|ACTB_HUMAN				262000		253000		221000
TQKSLSLSLG	TQKSLSLSLG	21.85	1032.58	10	2	-1.7	517.297	34.64	102000	F7:8455	2	P01861|IGHG4_HUMAN			91100		102000
SPHKNSISL	SPHKNSISL	25.23	981.524	9	2	1.4	491.77	24.42		F52:4272	3	Q9NP74|PALMD_HUMAN
RSGPGPPEL	RSGPGPPEL	16.64	908.472	9	2	-1.4	455.242	25.98	20700	F5:5627	1	Q9Y4F5|C170B_HUMAN			20700
LRFQSSAVM	LRFQSSAVM	23.68	1037.53	9	2	0.3	519.774	34.39	3200000	F8:8474	7	Q16695|H31T_HUMAN:P68431|H31_HUMAN:Q71DI3|H32_HUMAN				3170000		3250000		2920000
EVQLLESGGGLVQPG	EVQLLESGGGLVQPG	38.59	1481.77	15	2	1	741.894	80.93	73500	F52:15214	1	P01765|HV304_HUMAN:P01779|HV318_HUMAN:P01776|HV315_HUMAN:P01774|HV313_HUMAN								73500
PSSGLGVTKQDLGPVPM	PSSGLGVTKQDLGPVPM	62.15	1681.87	17	2	-0.2	841.942	44.26	508000	F6:11502	6	P04233|HG2A_HUMAN			221000	508000	217000	521000	129000	451000
NAAPGVDL	NAAPGVDL	25.48	755.381	8	1	0.5	756.389	37.02	136000	F8:9330	3	P13645|K1C10_HUMAN				139000		136000		141000
PEVKFNWYV	PEVKFNWYV	26.1	1180.59	9	2	0.7	591.303	50.27	184000	F8:13462	1	P01857|IGHG1_HUMAN						184000
LHAHKLRVD	LHAHKLRVD	27.55	1087.62	9	3	-1.2	363.548	21.38	1640000	F8:4002	3	P69905|HBA_HUMAN						1640000	118000	66300
SQPKIVKWDRDM	SQPKIVKWDRDM	42.57	1501.77	12	2	0.4	751.893	27.58	93000	F6:6150	8	P61769|B2MG_HUMAN				2090000		2160000		1340000
VHLTPEEKSAVT	VHLTPEEKSAVT	50.31	1309.69	12	2	0	655.851	24.08	107000	F6:4953	3	P68871|HBB_HUMAN				107000		118000		131000
NAAERRGPL	NAAERRGPL	35.13	982.531	9	2	0	492.273	21.51	3860000	F6:4006	12	P01903|DRA_HUMAN			33400000	3860000	29500000	4460000	21500000	4170000
IMLEALERV	IMLEALERV	26.92	1072.6	9	2	0.5	537.305	48.79	1140000	F5:12730	5	P62308|RUXG_HUMAN			1140000		1160000		797000
LVTDLTK	LVTDLTK	19.47	788.464	7	2	-2.3	395.239	27.12	148000	F7:5995	3	P02768|ALBU_HUMAN			145000		148000	134000
KVNLKYDSW	KVNLKYDSW	32.29	1151.6	9	2	0.6	576.806	41.46	628000	F52:7976	2	Q14204|DYHC1_HUMAN						810000		628000
PPAENSSAPEAEQGGAE	PPAENSSAPEAEQGGAE	55.58	1639.7	17	2	0.7	820.856	22.94	3350000	F7:4546	11	P67809|YBOX1_HUMAN			3440000	567000	3400000	561000	3080000	746000
HPNSPLDEENLTQENQDR	HPNSPLDEENLTQENQDR	50.97	2134.95	18	3	1.3	712.659	28.3	158000	F6:6393	4	P01011|AACT_HUMAN			167000	158000	175000	161000
KSVYWENTL	KSVYWENTL	33.87	1138.57	9	2	-0.3	570.29	38.68	397000	F8:9848	4	P57740|NU107_HUMAN				411000		397000
PSVFPLAPSSKSTSG	PSVFPLAPSSKSTSG	36.53	1460.75	15	2	0.7	731.383	37.96	83000	F6:9584	2	P01857|IGHG1_HUMAN				83000		82600
EVQLVESGGG	EVQLVESGGG	29.89	973.472	10	1	0.6	974.479	32.41	178000	F7:7756	6	P01764|HV303_HUMAN			177000	111000	178000	108000	161000	130000
DQFERIKTL	DQFERIKTL	29.23	1148.62	9	2	-0.4	575.317	32.51	503000	F6:7807	2	P17612|KAPCA_HUMAN				503000		482000
RLADLKQLW	RLADLKQLW	15.97	1141.66	9	2	-0.4	571.837	43.64	210000	F5:11129	1	Q01082|SPTB2_HUMAN			210000
FLDPRPLTV	FLDPRPLTV	29.48	1056.6	9	2	0.7	529.306	44.9	371000	F5:11516	3	Q16678|CP1B1_HUMAN			371000
DRLKLQNEL	DRLKLQNEL	28.55	1127.63	9	2	-0.3	564.822	30.84	752000	F5:7287	4	Q9BZF9|UACA_HUMAN			752000		701000		661000
EVPLLGSSG	EVPLLGSSG	18.29	857.449	9	1	0.7	858.457	35.97	60200	F6:8961	2	Q9NXV6|CARF_HUMAN				60200		59400
ALYLQYTDETFR	ALYLQYTDETFR	44.38	1518.74	12	2	0.4	760.375	46.28	186000	F6:12102	4	P00450|CERU_HUMAN			185000	186000	192000	194000
KTVGLREVW	KTVGLREVW	22.17	1086.62	9	2	-0.1	544.317	31.8	416000	F8:7612	3	P35241|RADI_HUMAN				429000		416000
ALATLIHQV	ALATLIHQV	34.22	964.571	9	2	-1	483.292	40.06	712000	F6:10263	5	Q9UBW8|CSN7A_HUMAN				712000		693000		586000
HLTPEEKSAVTAL	HLTPEEKSAVTAL	36.93	1394.74	13	2	-0.4	698.377	29.84	243000	F7:6924	3	P68871|HBB_HUMAN			254000		243000		223000
VHLTPEEKSA	VHLTPEEKSA	44.57	1109.57	10	2	-1.1	555.793	22.15	150000	F51:3519	4	P68871|HBB_HUMAN				40300	173000		150000	53000
EIVLTQSPGTLSLSPGERA	EIVLTQSPGTLSLSPGERA	52.1	1954.04	19	2	0.2	978.026	46.6	101000	F7:11990	2	P04206|KV307_HUMAN:P01623|KV305_HUMAN:P01622|KV304_HUMAN:P18136|KV313_HUMAN:P18135|KV312_HUMAN			98500		101000
SPQGRVMTI	SPQGRVMTI	32.45	987.517	9	2	-1	494.765	29.28	845000	F7:6735	2	Q15365|PCBP1_HUMAN					845000		851000
DRNLRVKAL	DRNLRVKAL	15.72	1083.65	9	3	-1.4	362.224	23.71	1120000	F8:4856	1	Q86US8|EST1A_HUMAN						1120000
APSRNGMVL	APSRNGMVL	29.59	943.491	9	2	-0.4	472.752	28.25	1980000	F5:6413	9	P26373|RL13_HUMAN			2030000		2080000	25400	1940000
SRVLKVLSV	SRVLKVLSV	22.35	999.644	9	2	-0.4	500.829	33.34	1730000	F6:8078	5	P35222|CTNB1_HUMAN:P14923|PLAK_HUMAN				1730000		1740000		1530000
FQNALLVR	FQNALLVR	30.28	959.555	8	2	-0.5	480.785	34.24	166000	F8:8426	3	P02768|ALBU_HUMAN			185000	184000		166000
VAPEEHPVLLTEAPLNPK	VAPEEHPVLLTEAPLNPK	36.95	1953.06	18	3	1.3	652.027	38.17	235000	F6:9646	4	P63261|ACTG_HUMAN:P60709|ACTB_HUMAN			231000	235000	238000	234000
PSKIQLPEDE	PSKIQLPEDE	39.25	1154.58	10	2	-1.4	578.297	30.23	31800	F7:7056	2	Q9NX14|NDUBB_HUMAN					31800
STKGPSVFPLAPS	STKGPSVFPLAPS	25.38	1286.69	13	2	-0.1	644.351	42.31	103000	F6:10939	2	P01857|IGHG1_HUMAN				103000		97200
DVQMTQSPSSLSASVGD	DVQMTQSPSSLSASVGD	42.18	1707.76	17	2	-0.9	854.888	45.81	318000	F7:11745	3	P01612|KV120_HUMAN			327000		318000		304000
GPREAFRQL	GPREAFRQL	44.21	1072.58	9	3	-1.2	358.533	26.54	1730000	F5:5816	6	P57086|SCND1_HUMAN			1730000		2260000		1190000
GAAQLALDKSD	GAAQLALDKSD	36.46	1087.55	11	2	-1.1	544.782	27.49	37500	F6:6122	1	P49748|ACADV_HUMAN				37500
PVELLVAES	PVELLVAES	26.09	955.523	9	1	-0.5	956.529	49.53	206000	F8:13188	3	P04217|A1BG_HUMAN				203000		206000
NPNLRKNVL	NPNLRKNVL	39.41	1066.62	9	2	-0.8	534.319	24.24	1360000	F8:5047	8	P23193|TCEA1_HUMAN			191000	2390000	205000	1600000		1920000
AVMDSDTTGKLGF	AVMDSDTTGKLGF	65.62	1340.63	13	2	0.2	671.322	41.87	2670000	F6:10814	8	P04632|CPNS1_HUMAN			76600	2670000	67500	2600000		2120000
KTKGFHTTI	KTKGFHTTI	33.87	1031.58	9	2	0.3	516.796	22.69	433000	F52:3689	4	Q15417|CNN3_HUMAN				2560000		461000		433000
SLPLVDTHSKRT	SLPLVDTHSKRT	24.57	1352.74	12	3	0.2	451.921	25.36	45300	F52:4568	2	P08670|VIME_HUMAN						31900		45300
PEVKFNWYVD	PEVKFNWYVD	51.9	1295.62	10	1	-1.6	1296.62	49.17	285000	F6:13023	36	P01857|IGHG1_HUMAN			1900000	55800000	238000	4920000	439000	37800000
RPSGPGPEL	RPSGPGPEL	43.76	908.472	9	2	-1	455.243	25.87	541000	F6:5571	3	P51531|SMCA2_HUMAN				541000		575000		651000
TRAIVRAL	TRAIVRAL	23.51	898.571	8	2	-1.3	450.292	25.26	663000	F6:5359	6	Q15345|LRC41_HUMAN			728000	663000	736000	656000	672000	786000
KTKETSVNW	KTKETSVNW	36.31	1091.56	9	2	-0.4	546.788	23.78	404000	F6:4845	6	P55265|DSRAD_HUMAN			1110000	404000	1120000	421000	557000	309000
KLSQIRQIY	KLSQIRQIY	20.79	1147.67	9	2	-0.2	574.843	33.35	543000	F51:6067	1	P40424|PBX1_HUMAN:Q9BYU1|PBX4_HUMAN							543000
SALSDLHAHKLRVD	SALSDLHAHKLRVD	44.54	1560.84	14	4	-0.3	391.216	27.35		F5:6105	18	P69905|HBA_HUMAN			3590000	1320000	3370000	1430000	2430000	861000
NFMLTQPHSVSE	NFMLTQPHSVSE	45.82	1388.64	12	2	-1	695.326	36.12	116000	F8:9050	3	P06319|LV605_HUMAN				116000		116000		107000
KIFEDIPTL	KIFEDIPTL	32.41	1074.6	9	2	0.8	538.306	50.31	1220000	F7:13154	7	Q16666|IF16_HUMAN			1200000	191000	1220000	201000	626000	178000
ATRGAALLSW	ATRGAALLSW	19.83	1044.57	10	2	0.2	523.293	44.6	920000	F5:11421	4	Q14980|NUMA1_HUMAN			920000		915000
GSPVKAGVETTKPSKQ	GSPVKAGVETTKPSKQ	51.2	1612.88	16	3	1.8	538.634	20.89		F5:3802	1	P0CG04|LAC1_HUMAN:B9A064|IGLL5_HUMAN
ERYPYPVRL	ERYPYPVRL	29.29	1191.64	9	2	0	596.827	34.02	1140000	F6:8307	8	Q76M96|CCD80_HUMAN				1140000		1130000		705000
KLSTFRESF	KLSTFRESF	22.28	1113.58	9	2	-0.2	557.798	29.61	1480000	F8:6875	2	P23497|SP100_HUMAN				1510000		1480000
SSPVKAGVETTTPSKQSN	SSPVKAGVETTTPSKQSN	19.2	1816.92	18	3	0.4	606.646	21.67	276000	F7:4086	1	P0CG05|LAC2_HUMAN					276000
SARQSTLDKEL	SARQSTLDKEL	39.26	1246.65	11	3	-1.5	416.557	24.01		F6:4930	6	P04003|C4BPA_HUMAN				183000		127000		279000
NVRIATTAL	NVRIATTAL	23.11	957.561	9	1	0.5	958.568	32.43	67700	F5:7793	7	Q13571|LAPM5_HUMAN			2160000		2150000		2160000
RADDTFEAL	RADDTFEAL	26.91	1036.48	9	2	-1.1	519.248	37.02	725000	F7:9163	8	Q15370|ELOB_HUMAN			718000	659000	725000	648000	544000	611000
DRLSASSL	DRLSASSL	26.86	847.44	8	1	0.5	848.448	29.48	291000	F6:6788	2	Q00839|HNRPU_HUMAN				291000		297000
AQNAVRLHY	AQNAVRLHY	47.59	1070.56	9	2	-0.4	536.288	24.8	392000	F6:5193	11	P35222|CTNB1_HUMAN			5060000	1090000	1570000	1120000	3090000	1340000
RPGGLGSSSL	RPGGLGSSSL	30.33	929.493	10	2	-1.1	465.753	26.55	1200000	F6:5793	5	P08729|K2C7_HUMAN			31600	1200000	28600	1120000		1190000
LSSPRASQSL	LSSPRASQSL	15.66	1044.56	10	2	-1	523.285	25.04	208000	F8:5316	1	Q8NG48|LINES_HUMAN						208000
NLLPKLHIV	NLLPKLHIV	34.3	1045.66	9	2	-0.6	523.839	43.05	711000	F5:10946	5	Q9Y696|CLIC4_HUMAN:O00299|CLIC1_HUMAN			711000		629000		202000
ALISNSHQL	ALISNSHQL	26.38	981.524	9	2	-0.2	491.769	28.72	625000	F6:6532	9	O75444|MAF_HUMAN			166000	730000	171000	733000	185000	884000
KTWEEGKVLIF	KTWEEGKVLIF	34.9	1348.74	11	2	0.3	675.377	43.89	573000	F6:11403	4	Q12797|ASPH_HUMAN				573000		579000
SGNSQESVTEQDSKDSTYSLSSTLTLSKAD	SGNSQESVTEQDSKDSTYSLSSTLTLSKAD	42.75	3164.45	30	3	-0.1	1055.82	40.27	111000	F6:10328	2	P01834|IGKC_HUMAN				111000		109000
DDLVTVKTPAFAESVTEGD	DDLVTVKTPAFAESVTEGD	68.26	1992.95	19	2	1	997.485	50.32	71600	F7:13157	2	P36957|ODO2_HUMAN			69100		71600
SLDALITHV	SLDALITHV	24.49	967.534	9	2	-1.7	484.773	47.69	105000	F7:12340	3	P07327|ADH1A_HUMAN:P00325|ADH1B_HUMAN			93100		105000		111000
RPSSSRSYVTT	RPSSSRSYVTT	35.86	1239.62	11	2	1.3	620.818	21.45	1360000	F51:3282	7	P08670|VIME_HUMAN			2560000		2680000		1800000
MRMATPLLM	MRMATPLLM	29.83	1062.54	9	2	-0.5	532.276	47.58	4260000	F6:12507	14	P04233|HG2A_HUMAN			3630000	4260000	3590000	4140000	2160000	4040000
YQSKYEEL	YQSKYEEL	29.8	1058.49	8	2	-0.3	530.253	27.92	153000	F5:6302	2	P04264|K2C1_HUMAN			153000		155000
ERVVHYEI	ERVVHYEI	27.42	1043.54	8	2	-0.6	522.777	27.37	2320000	F7:6086	3	O95169|NDUB8_HUMAN					2320000	58200	2320000
STKGPSVFPLAPSSK	STKGPSVFPLAPSSK	53.57	1501.81	15	2	-0.3	751.914	31.68	97500	F6:7533	3	P01857|IGHG1_HUMAN				97500		90700		302000
SKDSTYSLSSTLTLSKAD	SKDSTYSLSSTLTLSKAD	71.44	1902.94	18	2	0.3	952.479	37.46	473000	F6:9428	9	P01834|IGKC_HUMAN				2200000		2190000		1750000
KVMNWKETL	KVMNWKETL	40.47	1147.61	9	2	-0.1	574.81	31.27	2230000	F6:7393	6	Q9Y2H1|ST38L_HUMAN				2230000		2160000		1810000
RRFDRKAAM	RRFDRKAAM	27.03	1149.62	9	4	-1.2	288.412	20.95		F8:3846	5	Q01082|SPTB2_HUMAN				426000		319000		524000
EQLSLLDR	EQLSLLDR	20.49	972.524	8	2	-0.5	487.269	35.78	232000	F6:8900	4	P01011|AACT_HUMAN			258000	232000	260000	225000
PITVTVPVEVSRKN	PITVTVPVEVSRKN	36.14	1537.88	14	3	-0.5	513.635	33.65	68300	F8:8234	2	P10909|CLUS_HUMAN				70500		68300
IQMTQSPSSLSASVGD	IQMTQSPSSLSASVGD	46.14	1606.75	16	2	-0.2	804.383	43.11	105000	F7:10944	2	P01599|KV107_HUMAN:P01600|KV108_HUMAN:P01610|KV118_HUMAN:P01609|KV117_HUMAN:P01593|KV101_HUMAN:P01607|KV115_HUMAN:P01608|KV116_HUMAN:P01594|KV102_HUMAN:P80362|KV125_HUMAN			101000		105000
EVQLLESGG	EVQLLESGG	25.62	930.466	9	1	0.6	931.474	53.77	174000	F52:10218	3	P01765|HV304_HUMAN:P01779|HV318_HUMAN:P01776|HV315_HUMAN:P01774|HV313_HUMAN				193000		186000		174000
SVSTVLTSKY	SVSTVLTSKY	35.65	1083.58	10	2	-0.4	542.798	32.73	90200	F5:7883	2	P69905|HBA_HUMAN			90200		91400
KPSEKIQVL	KPSEKIQVL	24.17	1040.62	9	2	-1	521.318	26.28	410000	F7:5709	2	P16671|CD36_HUMAN			402000		410000
NRWKQSVEL	NRWKQSVEL	30.27	1158.61	9	2	0	580.314	28.07		F8:6356	8	Q00610|CLH1_HUMAN			1400000		1340000		494000	309000
SPKGKFSLF	SPKGKFSLF	29.51	1009.56	9	2	-1.1	505.787	34.15	261000	F7:8306	2	Q09666|AHNK_HUMAN			267000		261000
LVNEVTEFAK	LVNEVTEFAK	33.53	1148.61	10	2	0.1	575.311	35.03	261000	F5:8619	3	P02768|ALBU_HUMAN			261000		274000	286000
STSSEPAAKPEVD	STSSEPAAKPEVD	48.65	1316.61	13	2	0.4	659.312	22.04	438000	F7:4223	3	Q9H0U6|RM18_HUMAN			454000		438000		376000
SDGSFFLYSKLTVDK	SDGSFFLYSKLTVDK	66.91	1705.86	15	2	0.3	853.936	46.39	193000	F6:12132	2	P01857|IGHG1_HUMAN:P01859|IGHG2_HUMAN:P01860|IGHG3_HUMAN				193000		188000
PITVTVPVEVS	PITVTVPVEVS	23.98	1139.64	11	1	-0.5	1140.65	80.34	97200	F52:15036	1	P10909|CLUS_HUMAN								97200
IPYHSEVPVSL	IPYHSEVPVSL	29.44	1239.65	11	2	-0.1	620.832	42.29	469000	F8:10965	5	Q01082|SPTB2_HUMAN				491000		469000		425000
EVQLLESGGGLVQPGG	EVQLLESGGGLVQPGG	40.8	1538.79	16	2	0.1	770.404	80.73	102000	F52:15146	1	P01765|HV304_HUMAN:P01779|HV318_HUMAN:P01776|HV315_HUMAN:P01774|HV313_HUMAN								102000
VFDEFKPLVEEPQNLIK	VFDEFKPLVEEPQNLIK	65.17	2044.09	17	3	1.4	682.371	80.76	261000	F52:15154	2	P02768|ALBU_HUMAN							171000	261000
AMFDKKVQL	AMFDKKVQL	37.38	1078.58	9	2	0.2	540.3	31.84	818000	F6:7582	4	O15061|SYNEM_HUMAN				818000		815000		768000
LSDLHAHKLRVD	LSDLHAHKLRVD	41.47	1402.77	12	4	-1.5	351.699	23.06	119000	F8:4622	11	P69905|HBA_HUMAN			349000	267000	317000	396000	167000
NYKTTPPMLDSD	NYKTTPPMLDSD	50.88	1380.62	12	2	0.2	691.319	32.59	236000	F5:7841	3	P01859|IGHG2_HUMAN			236000		231000		236000
DRFEFPEQL	DRFEFPEQL	29.84	1179.56	9	2	1.7	590.786	50.06	1270000	F7:13065	3	Q93009|UBP7_HUMAN			1230000		1270000		779000
KLLEKAFSI	KLLEKAFSI	26.63	1047.63	9	2	-0.7	524.823	38.2	951000	F7:9511	4	O75881|CP7B1_HUMAN			1010000		951000
DDLVTVKTPAFAE	DDLVTVKTPAFAE	54.42	1404.71	13	2	0.5	703.364	47.05	75600	F6:12339	2	P36957|ODO2_HUMAN				75600		77700
EVQLVESGGGLVQPGGSLRL	EVQLVESGGGLVQPGGSLRL	53.95	1994.08	20	2	1.2	998.048	80.91	60800	F52:15207	3	P01764|HV303_HUMAN							30600	60800
SDGLAHLD	SDGLAHLD	25.67	826.382	8	2	0.2	414.198	31.04	137000	F52:5939	1	P68871|HBB_HUMAN:P02042|HBD_HUMAN								137000
VHLTPEEKSAVTAL	VHLTPEEKSAVTAL	47.25	1493.81	14	2	0.2	747.912	33.38	208000	F8:8139	6	P68871|HBB_HUMAN				941000		879000		179000
RVRVSGQGL	RVRVSGQGL	38.24	970.567	9	2	-0.6	486.291	22.5	2950000	F6:4373	11	P21333|FLNA_HUMAN			1180000	4140000	1210000	3760000	238000	4320000
APRPPPKPM	APRPPPKPM	41.71	989.548	9	3	-1.4	330.856	21.55	3110000	F8:4065	6	P62854|RS26_HUMAN:Q5JNZ5|RS26L_HUMAN				4480000		4050000		3840000
KLFNGDLETF	KLFNGDLETF	23.04	1182.59	10	2	-0.5	592.303	48.56	374000	F7:12612	2	Q7Z6B7|SRGP1_HUMAN			363000		374000
FLSFPTTKT	FLSFPTTKT	24.33	1040.55	9	2	-1.2	521.284	39.9	89200	F8:10242	2	P69905|HBA_HUMAN				76100		89200
LYGSEAFATDFQDSAAAK	LYGSEAFATDFQDSAAAK	68.78	1890.86	18	2	-0.8	946.438	45.43	153000	F6:11843	5	P01011|AACT_HUMAN			122000	153000	182000	231000		224000
PDRFRPDGLPKKY	PDRFRPDGLPKKY	30.22	1587.85	13	4	-1.3	397.97	25.2	195000	F8:5375	2	P35542|SAA4_HUMAN				183000		195000
NFPSPVDAAFR	NFPSPVDAAFR	29.11	1219.6	11	2	-0.3	610.806	44.35	258000	F6:11531	6	P02790|HEMO_HUMAN			288000	258000	294000	277000
EVQLVESGGGLVQPG	EVQLVESGGGLVQPG	42.82	1467.76	15	2	1.2	734.887	48	109000	F8:12685	4	P01764|HV303_HUMAN				58300		166000		216000
ILDKKVEKV	ILDKKVEKV	34.75	1070.67	9	2	0.7	536.343	22.54	1260000	F52:3636	12	P08238|HS90B_HUMAN			1200000	6900000	1150000	6400000	1140000	7720000
KAFNLRISF	KAFNLRISF	34.12	1094.62	9	2	-0.1	548.319	43.09	4290000	F6:11167	8	O14933|UB2L6_HUMAN				4290000		4170000		1730000
KLFDRPQEL	KLFDRPQEL	28.12	1144.62	9	2	0.7	573.32	31.88	671000	F8:7640	4	Q5VZ89|DEN4C_HUMAN				672000		671000		586000
AGGAAQLALDKSD	AGGAAQLALDKSD	47.21	1215.61	13	2	1.4	608.813	32.06	314000	F52:6144	2	P49748|ACADV_HUMAN						323000		314000
KTQEKIWEF	KTQEKIWEF	34.57	1207.62	9	2	-0.4	604.819	35.81	771000	F7:8809	5	Q7Z2Z2|ETUD1_HUMAN			753000		771000		257000
RVLEKPESLLL	RVLEKPESLLL	23.29	1295.78	11	2	-0.8	648.897	40.08	1200000	F7:10065	3	Q5JTD0|TJAP1_HUMAN			1270000		1200000		472000
SSPVKAGVETTTPSKQ	SSPVKAGVETTTPSKQ	73.59	1615.84	16	2	1	808.929	21.72	333000	F7:4103	6	P0CG05|LAC2_HUMAN			544000		578000		550000
KLSEIDVAL	KLSEIDVAL	24.14	986.565	9	2	0.1	494.29	43.77	1430000	F8:11403	5	Q9BUP0|EFHD1_HUMAN				1440000		1430000		1090000
EVQLLESG	EVQLLESG	20.54	873.444	8	1	0.5	874.452	54.77	191000	F52:10427	3	P01765|HV304_HUMAN:P01779|HV318_HUMAN:P01776|HV315_HUMAN:P01774|HV313_HUMAN				201000		207000		191000
DRYGGQPLF	DRYGGQPLF	30.49	1051.51	9	2	-0.6	526.761	56.53	1670000	F52:10769	8	Q1KMD3|HNRL2_HUMAN				2190000		2330000		1670000
GLMKKAYEL	GLMKKAYEL	37.53	1051.57	9	2	-0.5	526.794	29.43	1620000	F8:6811	6	Q06413|MEF2C_HUMAN:Q14814|MEF2D_HUMAN:Q02078|MEF2A_HUMAN:Q02080|MEF2B_HUMAN				1520000		1620000		1310000
GIMKKAYEL	GIMKKAYEL	37.53	1051.57	9	2	-0.5	526.794	29.43	1620000	F8:6811	6	P11831|SRF_HUMAN				1520000		1620000		1310000
ATNVNNWHW	ATNVNNWHW	39.45	1140.51	9	2	-0.2	571.262	39.65	1110000	F5:9973	4	O95433|AHSA1_HUMAN			1110000		1090000
DFMLTQPH	DFMLTQPH	39.42	987.448	8	2	-1.3	494.731	39.72	125000	F7:9970	2	P01721|LV601_HUMAN:P06317|LV603_HUMAN			123000		125000
TPMGPGRTV	TPMGPGRTV	37.11	914.464	9	2	-0.4	458.239	23.91	3460000	F8:4927	9	O00214|LEG8_HUMAN			196000	3520000	191000	3610000	174000	3460000
ALFEGKVQL	ALFEGKVQL	24.82	1003.57	9	2	-0.3	502.792	43.63	433000	F5:11126	4	Q8NEZ3|WDR19_HUMAN			433000	106000	359000		237000
NYKTTPPMLD	NYKTTPPMLD	35.48	1178.56	10	2	-0.6	590.289	32.27	139000	F7:7716	3	P01859|IGHG2_HUMAN			145000		139000		148000
PNHFRPAGLPEKY	PNHFRPAGLPEKY	30.4	1524.78	13	3	-0.5	509.268	27.03	152000	F8:6000	2	P0DJI8|SAA1_HUMAN:P0DJI9|SAA2_HUMAN				146000		152000
GTHVDLGLASANVDFAFSLYK	GTHVDLGLASANVDFAFSLYK	63.59	2224.12	21	3	1.9	742.381	50.73		F7:13303	2	P01011|AACT_HUMAN
PNALSALSDLHAHKLRVD	PNALSALSDLHAHKLRVD	33.19	1956.05	18	4	-0.7	490.02	38.22	273000	F5:9543	1	P69905|HBA_HUMAN			273000
EIGELYLPK	EIGELYLPK	31.8	1060.58	9	2	0.7	531.298	42.48	314000	F8:11022	7	P01011|AACT_HUMAN			340000	320000	352000	314000
DRSVPVRL	DRSVPVRL	26.03	940.545	8	2	0.2	471.28	31.66	1590000	F51:5740	6	P61009|SPCS3_HUMAN			1560000	284000	1580000	255000	1590000	356000
DIQMTQSPSSLSA	DIQMTQSPSSLSA	35	1363.63	13	2	-1.3	682.821	43.77	165000	F7:11141	5	P01599|KV107_HUMAN:P01600|KV108_HUMAN:P01610|KV118_HUMAN:P01609|KV117_HUMAN:P01593|KV101_HUMAN:P01607|KV115_HUMAN:P01608|KV116_HUMAN:P01594|KV102_HUMAN:P80362|KV125_HUMAN:P01613|KV121_HUMAN			236000		228000		149000
AIRTVTSAL	AIRTVTSAL	26.85	930.55	9	2	-0.6	466.282	30.65	561000	F5:7218	3	Q9NZN4|EHD2_HUMAN			561000		520000		580000
AVLDVFEEGTEASAATAVK	AVLDVFEEGTEASAATAVK	68.94	1906.95	19	2	1.8	954.485	50.17	257000	F7:13104	6	P01011|AACT_HUMAN			155000	176000	257000	284000	198000	376000
EIVLTQSPG	EIVLTQSPG	25.77	942.502	9	1	0.1	943.51	48.58	210000	F52:9341	1	P04206|KV307_HUMAN:P01623|KV305_HUMAN:P01622|KV304_HUMAN:P18136|KV313_HUMAN:P18135|KV312_HUMAN								210000
KPAGPPGILAL	KPAGPPGILAL	27.75	1032.63	11	2	0.2	517.324	45.48	1800000	F5:11682	2	P35579|MYH9_HUMAN			1800000		1760000
KIYPSREEY	KIYPSREEY	29.41	1183.59	9	2	0.1	592.801	23.23	735000	F6:4644	5	Q06587|RING1_HUMAN			106000	735000	94800	697000		731000
ALTNAVAHVDDMPNA	ALTNAVAHVDDMPNA	51.84	1537.72	15	2	1.2	769.868	36.99	150000	F8:9323	5	P69905|HBA_HUMAN			77000	150000	81800	150000		130000
VLSPADKTNVKAA	VLSPADKTNVKAA	37.67	1312.73	13	2	0.4	657.375	22.55	161000	F8:4432	7	P69905|HBA_HUMAN			80400	586000		584000		746000
PEVKFNWYVDG	PEVKFNWYVDG	42.34	1352.64	11	2	0.6	677.328	48.42	197000	F8:12819	2	P01857|IGHG1_HUMAN				209000		197000
TQKSLSLSPG	TQKSLSLSPG	37.68	1016.55	10	1	0.2	1017.56	28.8	193000	F52:5434	11	P01857|IGHG1_HUMAN:P01859|IGHG2_HUMAN:P01860|IGHG3_HUMAN			233000	4350000		4870000	231000	5450000
ALTNAVAHVD	ALTNAVAHVD	35.9	1009.52	10	2	-0.1	505.767	27.88	346000	F6:6251	3	P69905|HBA_HUMAN				346000		320000		463000
DRVAHMEF	DRVAHMEF	37.76	1003.45	8	2	-0.2	502.734	29.08	873000	F7:6664	5	Q01082|SPTB2_HUMAN			794000		873000	236000	718000	309000
GARSIHRKTF	GARSIHRKTF	40.26	1171.66	10	3	-0.9	391.559	20.81		F8:3794	3	P61163|ACTZ_HUMAN								224000
DIQMTQSPSSLSATVGD	DIQMTQSPSSLSATVGD	44.58	1735.79	17	2	1.6	868.905	80.88	195000	F52:15197	2	P01613|KV121_HUMAN								736000
DIQLTQSPSSLSASVGD	DIQLTQSPSSLSASVGD	50.5	1703.82	17	2	-0.1	852.918	78.85	917000	F52:14767	1	P04430|KV122_HUMAN								917000
NRVLHQEL	NRVLHQEL	36.78	1007.55	8	2	-0.7	504.783	23.28	1470000	F6:4662	6	Q8IY63|AMOL1_HUMAN			69800	1470000	52300	1440000	51200	1520000
GLIDHQTYL	GLIDHQTYL	30.23	1058.54	9	2	-0.5	530.277	40.21	1550000	F8:10331	6	Q15149|PLEC_HUMAN				1570000		1550000		1220000
SLSEKTVLL	SLSEKTVLL	18.3	988.58	9	2	-0.3	495.297	37.49	1190000	F6:9440	5	P13987|CD59_HUMAN				1190000		1160000		1090000
SFLKAVPSQKRT	SFLKAVPSQKRT	52.28	1360.78	12	3	0.5	454.602	23.43	901000	F7:4721	6	P31949|S10AB_HUMAN			1020000		967000		804000
NRFQIATV	NRFQIATV	27.7	947.519	8	2	-0.7	474.766	34.28	1670000	F6:8395	11	P28070|PSB4_HUMAN			2170000	1750000	2180000	1630000	1480000	1550000
ATQIKTYSW	ATQIKTYSW	41.97	1096.56	9	2	0.1	549.285	33.53	2780000	F6:8145	10	O95716|RAB3D_HUMAN:P20337|RAB3B_HUMAN			71700	2970000	63400	2860000		2370000
KILDYEVTL	KILDYEVTL	25.14	1092.61	9	2	-1	547.31	48.07	734000	F7:12469	2	P40189|IL6RB_HUMAN			709000		734000
IAVEWESNGQPENNYKTTPPVLD	IAVEWESNGQPENNYKTTPPVLD	54.33	2600.24	23	2	-0.5	1301.13	47.3	219000	F7:12209	2	P01857|IGHG1_HUMAN:P01861|IGHG4_HUMAN			223000		219000
LHNHYTQKSLSLSPG	LHNHYTQKSLSLSPG	44.09	1680.86	15	3	0.2	561.293	25.38	1250000	F5:5407	3	P01857|IGHG1_HUMAN:P01859|IGHG2_HUMAN			1250000		1250000		941000
LVMAPRTVL	LVMAPRTVL	41.22	998.595	9	1	0.3	999.602	39.24	95700	F6:10010	16	P30480|1B42_HUMAN:P01889|1B07_HUMAN:P30486|1B48_HUMAN:P30462|1B14_HUMAN:Q29836|1B67_HUMAN:P30475|1B39_HUMAN			437000	9380000	447000	9370000	238000	7140000
ALADGVQKV	ALADGVQKV	37.57	899.508	9	1	-0.5	900.514	26.63	48400	F7:5829	12	O14791|APOL1_HUMAN			1390000	239000	1330000	219000	1320000	7170000
NALQSGNSQESVTEQDSKDSTYSLSSTLTLSKAD	NALQSGNSQESVTEQDSKDSTYSLSSTLTLSKAD	55.13	3590.67	34	3	-1.1	1197.9	42.36	376000	F7:10727	2	P01834|IGKC_HUMAN			356000		376000
GLEDEQKMLTESGD	GLEDEQKMLTESGD	59.54	1550.68	14	2	-0.3	776.346	37.64	320000	F7:9352	3	A0A096LP55|QCR6L_HUMAN:P07919|QCR6_HUMAN			316000		320000		219000
SQESVTEQDSKDSTYSLSSTLTLSKAD	SQESVTEQDSKDSTYSLSSTLTLSKAD	49.74	2906.35	27	3	-0.3	969.791	40.74	151000	F8:10500	2	P01834|IGKC_HUMAN				155000		151000
KMMDVTVTI	KMMDVTVTI	29.77	1036.53	9	2	-0.5	519.272	44.27	1460000	F6:11504	7	Q15155|NOMO1_HUMAN			165000	1460000		1550000		1130000
NFMLTQPH	NFMLTQPH	35.09	986.464	8	2	-0.8	494.239	34.27	256000	F7:8340	2	P06319|LV605_HUMAN			251000		256000
PTAPSPGTVTPVPPPQ	PTAPSPGTVTPVPPPQ	38.38	1541.81	16	2	0.6	771.912	38.54	133000	F5:9644	2	Q8TAQ2|SMRC2_HUMAN			133000		125000
RVFPEKGYSF	RVFPEKGYSF	50.38	1228.62	10	2	0.1	615.319	32.65	1650000	F6:7853	12	Q01085|TIAR_HUMAN			339000	1650000	317000	1610000		1230000
APRTVALTAL	APRTVALTAL	20.01	1011.61	10	2	-0.1	506.811	52.44	3890000	F52:9998	6	P04440|DPB1_HUMAN				4100000		4090000		3890000
RVASNPYTW	RVASNPYTW	27.71	1092.54	9	2	0.6	547.275	33.7	1450000	F8:8251	4	Q13813|SPTN1_HUMAN				1500000		1450000		1200000
DRMVGQVL	DRMVGQVL	27.09	916.48	8	1	0.5	917.488	34.86	227000	F5:8560	8	P41091|IF2G_HUMAN			4270000		3900000		2270000
RGGKELGLR	RGGKELGLR	20	984.583	9	2	0.5	493.299	22.24	180000	F8:4318	4	Q92743|HTRA1_HUMAN				2960000		180000		2510000
KSFGSAQEFAW	KSFGSAQEFAW	39.46	1256.58	11	2	-0.7	629.298	44.16	2110000	F7:11259	12	P35606|COPB2_HUMAN			2200000	406000	2110000	394000	392000	190000
ESTLHLVLR	ESTLHLVLR	39.29	1066.61	9	2	0.5	534.314	32.74	424000	F6:7882	8	P62987|RL40_HUMAN:P62979|RS27A_HUMAN:P0CG47|UBB_HUMAN:P0CG48|UBC_HUMAN			420000	424000	423000	435000	118000	119000
RVGVGIRSSY	RVGVGIRSSY	35.3	1092.6	10	2	-0.2	547.309	24.85	1760000	F5:5220	6	P33992|MCM5_HUMAN			1760000	371000	1690000	358000	1300000	439000
NRKEGLRL	NRKEGLRL	20.3	984.583	8	3	0.3	329.202	22.23	3390000	F8:4314	1	Q14653|IRF3_HUMAN						3390000
TLEIPGNSD	TLEIPGNSD	34.78	944.445	9	1	-0.3	945.452	38.43	186000	F6:9736	3	P0C0L4|CO4A_HUMAN				186000		186000		181000
ERYRAITSA	ERYRAITSA	37.25	1065.56	9	2	0.1	533.786	22.25	1930000	F6:4282	5	P57735|RAB25_HUMAN:P62491|RB11A_HUMAN			368000	1930000	360000	1850000		1800000
GQPENNYKTTPPMLD	GQPENNYKTTPPMLD	39.26	1703.78	15	2	0.6	852.899	33.53	145000	F5:8148	2	P01859|IGHG2_HUMAN			145000		142000
EVQLVESG	EVQLVESG	22.62	859.429	8	1	1.1	860.437	33.16	343000	F8:8065	5	P01764|HV303_HUMAN:P01781|HV320_HUMAN			438000	354000	444000	343000		415000
NRIVIRGL	NRIVIRGL	21.52	939.598	8	2	-0.2	470.806	29.47	709000	F8:6825	6	P35222|CTNB1_HUMAN			539000	708000	497000	709000	354000	804000
DRHERITKL	DRHERITKL	37.59	1166.65	9	4	-0.6	292.67	21.55	297000	F6:4022	7	Q9UID3|VPS51_HUMAN				6390000		6720000		170000
ALTNAVAHVDDMPNALS	ALTNAVAHVDDMPNALS	38.28	1737.84	17	2	0.9	869.926	66.18	189000	F52:12497	3	P69905|HBA_HUMAN				209000		220000		189000
RVFPDKGYSF	RVFPDKGYSF	46.09	1214.61	10	2	-0.2	608.311	33.65	3640000	F6:8183	14	P31483|TIA1_HUMAN			492000	3700000	469000	3510000	195000	2760000
GRVQAVLTSD	GRVQAVLTSD	28.82	1044.56	10	2	-0.4	523.285	27.04	286000	F6:5964	1	Q14956|GPNMB_HUMAN				286000
GDLSTPDAVMGNPKVKAHGKKVLG	GDLSTPDAVMGNPKVKAHGKKVLG	22.2	2418.31	24	4	0.5	605.584	27.61	104000	F6:6162	1	P68871|HBB_HUMAN				104000
ILHDDEVTV	ILHDDEVTV	36.91	1039.52	9	1	-0.3	1040.53	32.04	61500	F7:7642	8	P05386|RLA1_HUMAN			2770000		2780000		2930000
PITVTVPVEVSRKNPK	PITVTVPVEVSRKNPK	48.36	1763.03	16	4	-0.7	441.765	29.27	168000	F8:6755	3	P10909|CLUS_HUMAN				169000		168000		189000
IRRSLPATL	IRRSLPATL	15.03	1025.63	9	2	-1.1	513.824	28.58	4370000	F7:6493	1	P49767|VEGFC_HUMAN					4370000
KIYEGQVEV	KIYEGQVEV	32.03	1063.55	9	2	0.2	532.785	30.56	2130000	F5:7190	6	P46777|RL5_HUMAN			2200000		2080000		2430000
GQPENNYKTTPPMLDSD	GQPENNYKTTPPMLDSD	43.67	1905.84	17	2	0.3	953.928	33.72	186000	F5:8210	2	P01859|IGHG2_HUMAN			186000		198000
STINYKWSF	STINYKWSF	44.18	1144.56	9	2	-0.6	573.285	46.21	1970000	F6:12080	6	Q14956|GPNMB_HUMAN				1970000		1880000		1390000
GGAAQLALDKSD	GGAAQLALDKSD	45.68	1144.57	12	2	0.8	573.294	27.72	158000	F6:6197	3	P49748|ACADV_HUMAN				158000		156000		215000
DRVALRNLL	DRVALRNLL	25.02	1068.64	9	2	-0.3	535.327	39.36	6940000	F8:10079	8	P30511|HLAF_HUMAN				7200000		6940000		4290000
KTATFAISI	KTATFAISI	27.91	950.544	9	1	-0.5	951.55	44.27	79500	F7:11290	6	P60842|IF4A1_HUMAN:Q14240|IF4A2_HUMAN			3290000		3280000		1980000
EVQLVESGG	EVQLVESGG	24.36	916.45	9	1	1.7	917.459	39.82	333000	F52:7653	8	P01764|HV303_HUMAN:P01781|HV320_HUMAN			413000	332000	421000	336000	359000	333000
SRSGGGGGGGLGSGGSIRSSY	SRSGGGGGGGLGSGGSIRSSY	51.25	1811.85	21	3	1.4	604.958	24.35	261000	F7:5038	6	P35527|K1C9_HUMAN			264000	419000	261000	430000	245000	405000
DRYISGRVL	DRYISGRVL	25.07	1077.59	9	2	0	539.804	29.28	1520000	F5:6765	4	O94929|ABLM3_HUMAN			1520000		1480000		1300000
TRTHINYGVKGD	TRTHINYGVKGD	34.88	1359.69	12	3	-0.1	454.237	21.66	114000	F52:3309	1	P40939|ECHA_HUMAN								114000
LSALSDLHAHKLRVD	LSALSDLHAHKLRVD	47.75	1673.92	15	4	-0.2	419.488	29.72	438000	F6:6869	4	P69905|HBA_HUMAN				438000		409000
SLLENLEKI	SLLENLEKI	22.96	1057.6	9	2	0.8	529.809	81.03	1130000	F51:13851	2	P07910|HNRPC_HUMAN							1130000
ERLSRETAL	ERLSRETAL	31.61	1073.58	9	2	-0.5	537.798	23.58	2200000	F8:4807	3	P51692|STA5B_HUMAN:P42229|STA5A_HUMAN				2180000		2200000		2220000
VHLTPEEKSAVTALW	VHLTPEEKSAVTALW	36.25	1679.89	15	3	0.3	560.97	45.42	841000	F8:11874	3	P68871|HBB_HUMAN				832000		841000
VTSPIRASY	VTSPIRASY	27.15	992.529	9	1	0.1	993.536	28.92	59600	F5:6641	7	P55082|MFAP3_HUMAN			1840000		1920000		1990000
STFDSPAHW	STFDSPAHW	33.06	1046.45	9	2	0.2	524.23	37.17	622000	F6:9336	4	P00533|EGFR_HUMAN				622000		609000
SVSTVLTSKYR	SVSTVLTSKYR	42.68	1239.68	11	2	-0.1	620.848	26.77	719000	F7:5873	6	P69905|HBA_HUMAN			1140000		1150000		1130000
STKGPSVFPLAPSSKST	STKGPSVFPLAPSSKST	20.59	1689.89	17	3	1.3	564.306	41.41	219000	F52:7967	1	P01857|IGHG1_HUMAN								219000
SLAGGIIGV	SLAGGIIGV	18.96	785.465	9	1	1.7	786.473	80.84	2270000	F52:15185	3	P61978|HNRPK_HUMAN						1180000	80300	2270000
IVERPLPGYPD	IVERPLPGYPD	30.1	1254.66	11	2	-0.5	628.337	34.73	99000	F5:8517	5	Q6NZI2|PTRF_HUMAN			99000	88500	99900	95000
DIQMTQSP	DIQMTQSP	25.81	918.412	8	1	0.7	919.42	33.41	251000	F6:8103	3	P01599|KV107_HUMAN:P01600|KV108_HUMAN:P01610|KV118_HUMAN:P01609|KV117_HUMAN:P01593|KV101_HUMAN:P01607|KV115_HUMAN:P01608|KV116_HUMAN:P01594|KV102_HUMAN:P80362|KV125_HUMAN:P01602|KV110_HUMAN:P01598|KV106_HUMAN:P01611|KV119_HUMAN:P01613|KV121_HUMAN:P01595|KV103_HUMAN				251000		251000		311000
PEPAKSAPAPKKGSKKAVTKAQKKD	PEPAKSAPAPKKGSKKAVTKAQKKD	86.44	2589.5	25	3	2.5	864.175	20.34		F7:3605	11	Q16778|H2B2E_HUMAN:P62807|H2B1C_HUMAN			4480000	71300		659000
KVNAMTFTF	KVNAMTFTF	33.79	1057.53	9	2	-0.3	529.77	46.82	2100000	F6:12260	13	Q15155|NOMO1_HUMAN			924000	2330000	876000	2250000	563000	2020000
RPTDKPLRL	RPTDKPLRL	35.68	1094.66	9	3	-1.2	365.892	23.31	6750000	F7:4678	9	Q5VTE0|EF1A3_HUMAN			8410000	195000	7290000	195000	3880000	209000
DRNGHIIVV	DRNGHIIVV	19.8	1021.57	9	2	-1.3	511.79	29.2	2810000	F7:6705	2	Q9C040|TRIM2_HUMAN			2830000		2810000
VSLAKADAAPDEKVLDSGF	VSLAKADAAPDEKVLDSGF	48.2	1931.98	19	3	-0.2	645.002	40.8	204000	F7:10269	2	P01833|PIGR_HUMAN			195000		204000
GSFFLYSKLTVDK	GSFFLYSKLTVDK	55.6	1503.8	13	2	-0.1	752.906	44.17	468000	F6:11476	4	P01857|IGHG1_HUMAN:P01859|IGHG2_HUMAN:P01860|IGHG3_HUMAN				468000		462000
STKGPSVFPLAPSSKSTS	STKGPSVFPLAPSSKSTS	42.3	1776.93	18	3	0.6	593.316	31.3	196000	F6:7406	3	P01857|IGHG1_HUMAN				196000		213000		317000
NRIEKREVL	NRIEKREVL	27.81	1155.67	9	3	0	386.231	22.65	6650000	F52:3675	6	Q92541|RTF1_HUMAN				8530000		7310000		7110000
GLKSLVSKGTLVQTKGTGASGS	GLKSLVSKGTLVQTKGTGASGS	32.49	2075.16	22	3	-0.1	692.727	29.59	237000	F7:6838	1	P10412|H14_HUMAN:P16403|H12_HUMAN:P16402|H13_HUMAN					237000
GIKSLVSKGTLVQTKGTGASGS	GIKSLVSKGTLVQTKGTGASGS	32.49	2075.16	22	3	-0.1	692.727	29.59	237000	F7:6838	1						237000
VHLTPEEK	VHLTPEEK	38.39	951.503	8	2	-0.4	476.758	21.78	2120000	F7:4125	8	P68871|HBB_HUMAN:P02042|HBD_HUMAN			1950000		2160000	295000	1740000
AASKERSGVSL	AASKERSGVSL	44.36	1103.59	11	2	0	552.804	22.25	9900000	F7:4302	17	P10412|H14_HUMAN:P16403|H12_HUMAN:P16402|H13_HUMAN			20200000	10500000	19300000	10100000	16500000	6250000
AIVDKVPSV	AIVDKVPSV	43.36	926.544	9	2	-1.3	464.279	34.47	4510000	F7:8404	8	Q9Y678|COPG1_HUMAN			4570000		4510000		3570000	102000
VVYALKRQGRTLYGFGG	VVYALKRQGRTLYGFGG	27.49	1884.04	17	3	0	629.02	35.43	1220000	F5:8742	4	P62805|H4_HUMAN			1220000		1170000
VLSPADKTNVKA	VLSPADKTNVKA	38.86	1241.7	12	3	-1	414.906	22.57	545000	F6:4400	10	P69905|HBA_HUMAN			105000	751000	90700	703000		957000
RQITQVYGF	RQITQVYGF	39.21	1110.58	9	2	-0.7	556.298	38.85	2940000	F6:9874	9	P60510|PP4C_HUMAN			217000	2940000	215000	2890000	144000	2480000
KVFEYHNVL	KVFEYHNVL	40.58	1147.6	9	2	-0.3	574.808	33.06	2010000	F6:7987	6	Q92624|APBP2_HUMAN				2010000		1980000		1560000
ALSDHHIYL	ALSDHHIYL	38.8	1067.54	9	2	0.3	534.777	31.89	4440000	F8:7642	7	P04075|ALDOA_HUMAN				5010000		4840000		5950000
ALSDLHAHKLRVD	ALSDLHAHKLRVD	50.43	1473.81	13	4	-1.9	369.458	24.96	1330000	F7:5244	10	P69905|HBA_HUMAN			3080000		3030000		2210000
KLFGAAEVQRF	KLFGAAEVQRF	47.53	1264.69	11	3	-0.1	422.572	35.76	1740000	F5:8832	12	Q13813|SPTN1_HUMAN			2290000		2200000		824000
PEVKFNWYVDGVEVHN	PEVKFNWYVDGVEVHN	51.91	1930.92	16	3	0.1	644.648	49.56	277000	F6:13169	13	P01857|IGHG1_HUMAN				1590000		904000
EVQLVESGGD	EVQLVESGGD	36.46	1031.48	10	1	0.4	1032.48	34.03	429000	F6:8310	6	P01781|HV320_HUMAN			299000	429000	303000	419000	262000	490000
LRYPMAVGL	LRYPMAVGL	31.38	1018.56	9	1	-0.8	1019.57	45.83	87100	F7:11752	9	Q9Y3U8|RL36_HUMAN			7340000		7190000	303000	3650000
PGLARQAPKPRKQ	PGLARQAPKPRKQ	58.48	1445.86	13	4	2.8	362.473	20.71	1380000	F5:3739	11	P81605|DCD_HUMAN			1980000	1280000	3120000	141000	1270000	460000
LRFPGQLNA	LRFPGQLNA	30.61	1014.56	9	1	0	1015.57	38.26	186000	F6:9674	11	Q3ZCM7|TBB8_HUMAN				16100000		15800000		12800000
DRLNKKVVL	DRLNKKVVL	26.99	1083.68	9	3	-2	362.232	23.96	1300000	F5:4917	8	O75643|U520_HUMAN			1300000	3260000	1240000	3520000		3170000
LRLLIHQSL	LRLLIHQSL	39.66	1091.68	9	2	-0.4	546.848	55.09	1900000	F52:10483	21	P61978|HNRPK_HUMAN			5140000	2850000	4170000	3220000	1550000	1900000
NALQSGNSQESVTEQD	NALQSGNSQESVTEQD	62.67	1705.74	16	2	-0.4	853.876	27.03	641000	F7:5965	6	P01834|IGKC_HUMAN			663000	116000	641000	107000	711000	149000
EVQLVESGGGLVQPGG	EVQLVESGGGLVQPGG	46.94	1524.78	16	2	0.9	763.397	47.82	96400	F8:12627	3	P01764|HV303_HUMAN				99700		96400		257000
NYKTTPPVLD	NYKTTPPVLD	28.88	1146.59	10	2	-1.5	574.302	30.54	419000	F7:7151	3	P01857|IGHG1_HUMAN:P01861|IGHG4_HUMAN			439000		419000		392000
GGRVQAVLTSD	GGRVQAVLTSD	30.56	1101.58	11	2	0.1	551.796	27.21	146000	F6:6024	2	Q14956|GPNMB_HUMAN				146000				207000
KFLASVSTVLTSKY	KFLASVSTVLTSKY	53.37	1542.87	14	2	1.2	772.441	45.38	295000	F5:11651	5	P69905|HBA_HUMAN			295000	213000	874000
TITLEVEPSDTIENVK	TITLEVEPSDTIENVK	43.51	1786.92	16	2	-0.4	894.467	45.25	750000	F6:11787	12	P62987|RL40_HUMAN:P62979|RS27A_HUMAN:P0CG47|UBB_HUMAN:P0CG48|UBC_HUMAN			753000	750000	811000	799000	1260000	1290000
APRGPGAEL	APRGPGAEL	29.64	866.461	9	2	-0.8	434.237	25	1670000	F6:5264	4	Q96FS4|SIPA1_HUMAN				1670000		1750000		1780000
DRTTISRAL	DRTTISRAL	30.02	1031.57	9	2	-0.9	516.793	25.31	2120000	F6:5380	6	Q08379|GOGA2_HUMAN			70100	2120000	72300	2020000	78900	2370000
KQMEQVAQF	KQMEQVAQF	38.23	1107.54	9	1	0	1108.55	29.92	86300	F5:6982	9	Q01995|TAGL_HUMAN			2630000	48700	2500000	40800	2440000
ALTNAVAHVDD	ALTNAVAHVDD	52.14	1124.55	11	2	0.4	563.281	28.36	630000	F6:6413	3	P69905|HBA_HUMAN				630000		667000		750000
SGFREIEN	SGFREIEN	28.08	950.446	8	2	-0.9	476.23	25.15	157000	F8:5358	3	P01833|PIGR_HUMAN				175000		157000		226000
RVMAPRALL	RVMAPRALL	30.3	1025.62	9	2	-0.1	513.816	31.09	18000000	F6:7331	9	P10321|1C07_HUMAN:Q29865|1C18_HUMAN				18000000		17100000	222000	14600000
VLSPADKTNVKAAWGKVG	VLSPADKTNVKAAWGKVG	41.59	1840.02	18	3	-0.6	614.347	29.51	209000	F8:6838	5	P69905|HBA_HUMAN				923000		916000		599000
SVIVVLRNPLIAGK	SVIVVLRNPLIAGK	55.36	1477.93	14	2	1.3	739.975	45.96	824000	F5:11836	13	P62316|SMD2_HUMAN			1440000	280000	1360000	165000	608000
KTSNIRANF	KTSNIRANF	27.3	1049.56	9	2	0.2	525.788	23.33	1620000	F8:4718	3	Q14247|SRC8_HUMAN				1700000		1620000		1820000
KPNANRIAL	KPNANRIAL	32.18	995.588	9	2	-0.6	498.801	24.27	3760000	F8:5057	7	P17931|LEG3_HUMAN			310000	3770000		3760000	252000	4370000
DIQMTQSPSSLSASVG	DIQMTQSPSSLSASVG	47.7	1606.75	16	2	-0.4	804.382	48.05	365000	F7:12461	6	P01599|KV107_HUMAN:P01600|KV108_HUMAN:P01610|KV118_HUMAN:P01609|KV117_HUMAN:P01593|KV101_HUMAN:P01607|KV115_HUMAN:P01608|KV116_HUMAN:P01594|KV102_HUMAN:P80362|KV125_HUMAN			337000	89300	365000	90700	521000	179000
VHLTPEEKSAVTA	VHLTPEEKSAVTA	54.7	1380.72	13	2	0.6	691.37	25.22	353000	F6:5347	6	P68871|HBB_HUMAN			42600	543000		522000		413000
RTVNLKSATW	RTVNLKSATW	38.74	1174.65	10	2	-0.6	588.33	28.23	884000	F8:6410	3	Q99814|EPAS1_HUMAN				927000		884000		714000
GQPENNYKTTPPVLD	GQPENNYKTTPPVLD	51.37	1671.81	15	2	0.6	836.913	32.02	506000	F5:7664	3	P01857|IGHG1_HUMAN:P01861|IGHG4_HUMAN			506000		495000		546000
KPRDVSSVEL	KPRDVSSVEL	32.43	1128.61	10	2	-0.7	565.314	25.93	1360000	F6:5593	11	Q01082|SPTB2_HUMAN			594000	1870000	775000	1850000		2240000
SVKGRFTISRD	SVKGRFTISRD	33.48	1264.69	11	3	-0.6	422.57	23.6	416000	F52:3997	5	P01764|HV303_HUMAN:P01772|HV311_HUMAN:P01765|HV304_HUMAN:P01781|HV320_HUMAN			142000	376000	138000	361000		416000
NALQSGNSQESVTEQDSKD	NALQSGNSQESVTEQDSKD	87.34	2035.89	19	2	0.6	1018.95	23.18	946000	F7:4635	6	P01834|IGKC_HUMAN			928000	235000	946000	220000	825000	269000
HEALHNHYTQKSLSLSPG	HEALHNHYTQKSLSLSPG	21.92	2018	18	4	-0.4	505.506	25.84	456000	F5:5572	1	P01857|IGHG1_HUMAN:P01859|IGHG2_HUMAN			456000
DRYDGMVGF	DRYDGMVGF	38.53	1058.45	9	1	-0.5	1059.46	45.54	87200	F6:11878	13	P61978|HNRPK_HUMAN			787000	4570000	753000	4440000	416000	3130000
PVNFKLLSH	PVNFKLLSH	39.96	1053.6	9	3	-1.4	352.206	33.9	790000	F6:8271	2	P69905|HBA_HUMAN:P02008|HBAZ_HUMAN				790000				694000
KLLDNGALTSF	KLLDNGALTSF	31.97	1177.63	11	2	-1	589.824	46.96	989000	F7:12106	5	Q07954|LRP1_HUMAN			1010000		989000		698000
AAPDEKVLDSGF	AAPDEKVLDSGF	51.51	1247.6	12	2	-0.4	624.809	38.72	396000	F6:9830	5	P01833|PIGR_HUMAN				396000		388000		383000
VSLAKADAAPDEKVLDSGFREIEN	VSLAKADAAPDEKVLDSGFREIEN	34.04	2573.3	24	4	-0.2	644.331	41.25	352000	F5:10420	1	P01833|PIGR_HUMAN			352000
ALSALSDLHAHKLRVD	ALSALSDLHAHKLRVD	49.71	1744.96	16	4	-1.1	437.246	31.84	736000	F6:7581	4	P69905|HBA_HUMAN				736000		771000
PYNVLAPKGASGTRED	PYNVLAPKGASGTRED	43.24	1673.84	16	3	-1.3	558.952	25.98	253000	F7:5605	3	P10606|COX5B_HUMAN			248000		253000		255000
KTKEVIQEW	KTKEVIQEW	36.11	1159.62	9	2	0.5	580.819	27.66	2600000	F6:6177	7	Q9Y490|TLN1_HUMAN			77000	2600000	71200	2590000		2120000
KTKEVLQEW	KTKEVLQEW	36.11	1159.62	9	2	0.5	580.819	27.66	2600000	F6:6177	7				77000	2600000	71200	2590000		2120000
GQPENNYKTTPPVLDSD	GQPENNYKTTPPVLDSD	49.85	1873.87	17	2	0	937.942	32.29	552000	F7:7721	5	P01857|IGHG1_HUMAN:P01861|IGHG4_HUMAN			586000		552000		654000
DRKKGFTEV	DRKKGFTEV	34.29	1078.58	9	2	-0.6	540.295	21.95	553000	F6:4171	8	Q05682|CALD1_HUMAN			55600	553000	308000	2410000	219000
RPRHQGVMV	RPRHQGVMV	41.17	1078.58	9	2	-0.5	540.298	21.53	7290000	F6:4014	10	P63261|ACTG_HUMAN:P60709|ACTB_HUMAN			896000	47200000	657000	44300000		25600000
PLDRAMAELAA	PLDRAMAELAA	35.96	1156.59	11	2	-0.7	579.302	39.99	1130000	F6:10246	5	P06396|GELS_HUMAN				1130000		1130000		879000
PVQPAVLQVHQTS	PVQPAVLQVHQTS	54.11	1402.76	13	2	-0.3	702.385	31.1	344000	F7:7339	3	O95810|SDPR_HUMAN			336000		344000		335000
NYKTTPPVLDSD	NYKTTPPVLDSD	54.63	1348.65	12	2	0	675.333	31	646000	F5:7343	3	P01857|IGHG1_HUMAN:P01861|IGHG4_HUMAN			646000		461000		560000
ALASHLIEA	ALASHLIEA	30.88	923.508	9	2	-0.4	462.761	33.54	1560000	F7:8109	5	Q9NZN4|EHD2_HUMAN			1610000		1560000		1200000
PLDRAMAELA	PLDRAMAELA	28	1085.55	10	2	0.7	543.785	38.04	327000	F8:9647	2	P06396|GELS_HUMAN						327000		253000
FYPGAVTVAWKAD	FYPGAVTVAWKAD	52.58	1423.71	13	2	-0.5	712.864	47.64	576000	F7:12322	3	P0CG05|LAC2_HUMAN:P0CG04|LAC1_HUMAN:B9A064|IGLL5_HUMAN			567000		576000		214000
ATNRITVTW	ATNRITVTW	35.46	1060.57	9	2	0.4	531.291	37.37	4110000	F6:9400	7	Q8N2W9|PIAS4_HUMAN			326000	4250000	287000	4050000		2910000
ALRDVRQQY	ALRDVRQQY	50.47	1147.61	9	2	-0.3	574.812	22.73	2870000	F6:4458	12	P08670|VIME_HUMAN			316000	6530000	292000	6390000	240000	6320000
PKFEVIEKPQA	PKFEVIEKPQA	39.53	1284.71	11	2	0.6	643.361	28.27	249000	F5:6421	8	P18859|ATP5J_HUMAN			1830000		1700000		1860000
KTIGLREVW	KTIGLREVW	30.86	1100.63	9	2	0.1	551.324	34.43	5360000	F5:8430	9	P15311|EZRI_HUMAN:P26038|MOES_HUMAN			5360000	44000	5180000		817000
GMAKPNMIISV	GMAKPNMIISV	23.97	1159.61	11	2	-1.2	580.811	42.72	223000	F7:10832	3	P15090|FABP4_HUMAN			215000	147000	223000
VSHEDPEVKFNWYVD	VSHEDPEVKFNWYVD	43.81	1862.85	15	3	-0.7	621.956	44.44	1070000	F6:11554	5	P01857|IGHG1_HUMAN				1070000		1110000		343000
SDLHAHKLRVD	SDLHAHKLRVD	57.79	1289.68	11	3	-0.5	430.902	21.59	9640000	F6:4038	11	P69905|HBA_HUMAN			414000	10200000	390000	8480000	383000	8610000
MPNALSALSDLHAHKLRVD	MPNALSALSDLHAHKLRVD	67.36	2087.09	19	4	-0.1	522.781	43.04	7410000	F6:11150	29	P69905|HBA_HUMAN				7730000		8810000
GTYGVRAAW	GTYGVRAAW	37.38	979.487	9	2	-0.6	490.751	33.58	1650000	F6:8160	6	P13598|ICAM2_HUMAN				1650000		1560000		1330000
PGDSDIIRSMPEQTGEK	PGDSDIIRSMPEQTGEK	64.58	1858.87	17	3	-0.2	620.631	29.57	4320000	F5:6863	12	P62888|RL30_HUMAN			4760000	123000	4390000	118000	4630000	190000
SSVPGVRLLQD	SSVPGVRLLQD	33.63	1169.64	11	2	-0.9	585.827	39.91	208000	F6:10220	2	P08670|VIME_HUMAN				208000		202000
EALHNHYTQKSLSLSPG	EALHNHYTQKSLSLSPG	51.43	1880.94	17	3	0.2	627.987	26.98	1030000	F7:5947	3	P01857|IGHG1_HUMAN:P01859|IGHG2_HUMAN			1040000		1030000		920000
GQVINETSQHHDDLE	GQVINETSQHHDDLE	68.77	1720.77	15	2	0.6	861.39	23.75	526000	F6:4833	9	P08670|VIME_HUMAN			61500	1980000	57500	1930000	55900	1900000
STYSLSSTLTLSKAD	STYSLSSTLTLSKAD	60.29	1572.79	15	2	0.4	787.402	43.41	1430000	F6:11264	8	P01834|IGKC_HUMAN			77500	1430000	67200	1400000		1190000
RVYIGRLSY	RVYIGRLSY	42.14	1125.63	9	2	-0.1	563.822	32.16	19500000	F6:7691	9	Q13247|SRSF6_HUMAN:Q08170|SRSF4_HUMAN				19500000	494000	19000000		14700000
HYTQKSLSLSPG	HYTQKSLSLSPG	45.09	1316.67	12	2	0	659.343	25.72	1570000	F7:5508	10	P01857|IGHG1_HUMAN:P01859|IGHG2_HUMAN			1910000	54600	1880000	46800	1680000
DIQMTQSPSSVSASVGD	DIQMTQSPSSVSASVGD	60.35	1707.76	17	2	-0.4	854.888	44.23	1270000	F7:11277	5	P01611|KV119_HUMAN			1230000		1270000		794000
DIQMTQSPSTLSASVGD	DIQMTQSPSTLSASVGD	49.69	1735.79	17	2	0.9	868.905	49.01	647000	F8:13003	10	P01602|KV110_HUMAN:P01598|KV106_HUMAN			896000	698000	905000	647000	1250000	718000
ALHNHYTQKSLSLSPG	ALHNHYTQKSLSLSPG	48.92	1751.9	16	3	-0.9	584.972	25.8	2150000	F7:5537	6	P01857|IGHG1_HUMAN:P01859|IGHG2_HUMAN			2300000	69100	2150000		1720000
VRYEGSYAL	VRYEGSYAL	26.38	1056.52	9	2	-0.7	529.269	32.63	1390000	F7:7822	9	O95810|SDPR_HUMAN			1400000	213000	1390000	275000	1610000	289000
HLTPEEKSAVTA	HLTPEEKSAVTA	51.03	1281.66	12	2	0.6	641.836	22.52	925000	F6:4382	6	P68871|HBB_HUMAN			71500	925000	65800	856000	55900	896000
PITVTVPVEVSRKNP	PITVTVPVEVSRKNP	49.9	1634.94	15	3	-0.1	545.986	34.38	620000	F6:8429	3	P10909|CLUS_HUMAN				620000				617000
AAPDEKVLDSGFREIEN	AAPDEKVLDSGFREIEN	50.7	1888.92	17	2	-0.4	945.465	39.22	95600	F8:10033	9	P01833|PIGR_HUMAN				1170000	96900	1180000		812000
NHYTQKSLSLSPG	NHYTQKSLSLSPG	50.94	1430.72	13	2	0.3	716.365	25.86	2590000	F5:5580	9	P01857|IGHG1_HUMAN:P01859|IGHG2_HUMAN			3630000	46200	3410000	46700	3000000
KFLASVSTVLTSKYR	KFLASVSTVLTSKYR	65.48	1698.97	15	3	-0.9	567.329	39.26	10400000	F7:9837	21	P69905|HBA_HUMAN			11300000	344000	10400000	391000	884000
SVMHEALHNHYTQKSLSLSPG	SVMHEALHNHYTQKSLSLSPG	59.27	2335.14	21	3	0.7	779.387	31.63	1890000	F6:7514	24	P01857|IGHG1_HUMAN:P01859|IGHG2_HUMAN				21400000		22800000		5950000
DIQMTQSPSSLSASVGD	DIQMTQSPSSLSASVGD	71.13	1721.78	17	2	1.5	861.898	48.85	7300000	F7:12704	18	P01599|KV107_HUMAN:P01600|KV108_HUMAN:P01610|KV118_HUMAN:P01609|KV117_HUMAN:P01593|KV101_HUMAN:P01607|KV115_HUMAN:P01608|KV116_HUMAN:P01594|KV102_HUMAN:P80362|KV125_HUMAN			7270000	2390000	7660000	2370000	8080000	3240000
RIKPLGHTL	RIKPLGHTL	22.64	1033.64	9	3	-0.7	345.554	23.9	12700	F7:4881	1	Q9UPQ8|DOLK_HUMAN					12700
PPYKLVPVHLDSIL	PPYKLVPVHLDSIL	18.82	1589.92	14	3	-1.1	530.979	80.73	13200	F52:15147	1	Q93091|RNAS6_HUMAN								13200
VKKQISNL	VKKQISNL	18.73	928.571	8	2	-1.1	465.292	22.26	14800	F51:3553	1	P04264|K2C1_HUMAN							14800
SPAARTGVV	SPAARTGVV	24.73	856.477	9	2	-1.2	429.245	22.97	15000	F51:3763	1	Q09666|AHNK_HUMAN							15000
SLQDLIEKV	SLQDLIEKV	19.13	1043.59	9	2	1	522.801	81.05	15900	F51:13857	1	O94979|SC31A_HUMAN							15900
HTINGHNAEVRKA	HTINGHNAEVRKA	20.38	1445.75	13	3	0.4	482.924	20.62	16700	F51:2991	1	P22626|ROA2_HUMAN							16700
RLEDLPVIIKF	RLEDLPVIIKF	27.39	1341.8	11	2	-0.6	671.908	80.7	16900	F52:15136	1	Q9BXW9|FACD2_HUMAN								16900
MPKKDARTL	MPKKDARTL	24.04	1058.59	9	3	0.8	353.871	21.03	18100	F5:3856	1	P29083|T2EA_HUMAN			18100
IEDGFSLK	IEDGFSLK	24.04	907.465	8	2	0.7	454.74	33.71	19500	F8:8255	1	P01008|ANT3_HUMAN						19500
KPSVKGRAQL	KPSVKGRAQL	19.81	1082.66	10	3	-2.2	361.892	21.24	20800	F5:3935	1	P40227|TCPZ_HUMAN			20800
SPLSSHPVV	SPLSSHPVV	24.35	921.492	9	2	0.2	461.753	28.51	21400	F6:6467	2	Q8WUX9|CHMP7_HUMAN				21400		19700
IRFPDILRV	IRFPDILRV	18.5	1127.68	9	3	-0.4	376.901	80.54	21400	F52:15089	1	Q8WU17|RN139_HUMAN								21400
SPRPTGSDL	SPRPTGSDL	23.35	928.461	9	2	-0.9	465.238	22.96	21900	F7:4555	2	Q8N1F8|S11IP_HUMAN					21900		24300
VLSPADKTNVKAAWGKVGAH	VLSPADKTNVKAAWGKVGAH	19.68	2048.12	20	4	-1	513.036	27.92	22000	F8:6302	1	P69905|HBA_HUMAN						22000
KVRDLQTQL	KVRDLQTQL	15.45	1099.63	9	2	-0.7	550.824	25.59	22400	F8:5516	1							22400
RPSQPTQET	RPSQPTQET	23.78	1042.5	9	2	1.6	522.26	20.65	22600	F5:3719	1	Q9H3M7|TXNIP_HUMAN			22600
GGGGGGLGSGGSIRSS	GGGGGGLGSGGSIRSS	28.22	1261.6	16	2	0.1	631.808	22.69	22600	F7:4461	1	P35527|K1C9_HUMAN					22600
HRLQGSEL	HRLQGSEL	21.2	938.493	8	2	-0.7	470.254	22.88	23200	F52:3757	2	Q53GL7|PAR10_HUMAN							24600	23200
RQYEGPLHHY	RQYEGPLHHY	35.37	1298.62	10	3	-2	433.878	22.53	24400	F5:4413	1	O75376|NCOR1_HUMAN			24400
DRLAVNKM	DRLAVNKM	18.8	945.507	8	2	0.9	473.761	24.97	24600	F52:4446	1	Q9Y678|COPG1_HUMAN								24600
SPLSHHSQL	SPLSHHSQL	28.92	1004.5	9	2	-0.3	503.259	23.2	24800	F52:3865	1	Q13233|M3K1_HUMAN								24800
GPNSNRSQF	GPNSNRSQF	27.05	1005.46	9	2	-0.4	503.738	21.89	25300	F51:3440	1	Q13356|PPIL2_HUMAN							25300
SAKPAPPKPEPKPKKAPAKKGEKVPKGKKGKAD	SAKPAPPKPEPKPKKAPAKKGEKVPKGKKGKAD	39.83	3417.03	33	4	0.6	855.266	20.66	25400	F6:3700	2	P05204|HMGN2_HUMAN				25400		98700
NRMEVKVKI	NRMEVKVKI	27.77	1115.65	9	3	-2.3	372.889	25.73	26300	F7:5511	2	Q15014|MO4L2_HUMAN			35700		26300
KPSQKATVL	KPSQKATVL	19.3	970.581	9	2	-1.2	486.297	22.01	26500	F51:3479	1	Q9Y2L6|FRM4B_HUMAN							26500
TELVETRPAGD	TELVETRPAGD	22.75	1186.58	11	2	-0.2	594.299	25.92	26500	F6:5587	2	P30480|1B42_HUMAN:P01889|1B07_HUMAN:P30486|1B48_HUMAN:P30462|1B14_HUMAN:Q29836|1B67_HUMAN:P30475|1B39_HUMAN:P10321|1C07_HUMAN:Q29865|1C18_HUMAN:P30484|1B46_HUMAN:P18465|1B57_HUMAN:P16188|1A30_HUMAN:P04439|1A03_HUMAN:P13746|1A11_HUMAN:P05534|1A24_HUMAN:P30447|1A23_HUMAN:P10316|1A69_HUMAN:P01891|1A68_HUMAN:P30499|1C01_HUMAN:P04222|1C03_HUMAN:P30505|1C08_HUMAN:P30511|HLAF_HUMAN				26500		28900
SPMEVGKKL	SPMEVGKKL	33.37	987.542	9	2	0.8	494.779	25.45	26600	F52:4595	1	Q9Y4G8|RPGF2_HUMAN								26600
NQTVHRLL	NQTVHRLL	24.01	979.556	8	2	0.7	490.786	25.95	27400	F52:4745	1	Q12769|NU160_HUMAN								27400
TPKMPGQSV	TPKMPGQSV	25.57	943.48	9	2	-0.7	472.747	26.64	27500	F52:4940	3	Q8WYP5|ELYS_HUMAN				17600		23700		27500
VLSNVEVTL	VLSNVEVTL	17.41	972.549	9	1	0.6	973.557	50.08	27600	F6:13364	1	Q14204|DYHC1_HUMAN				27600
KAAKPKTAKPKAAKP	KAAKPKTAKPKAAKP	25.11	1533.97	15	3	1.6	512.332	20.27	27600	F8:3614	1	P10412|H14_HUMAN						27600
AVRSVKETL	AVRSVKETL	17.81	1001.59	9	2	-1.4	501.8	23.47	27700	F52:3952	1	Q969V5|MUL1_HUMAN								27700
EARMPGHSL	EARMPGHSL	16.07	996.481	9	2	0.7	499.248	22.86	27800	F8:4545	1	Q9NTK1|DEPP_HUMAN						27800
APYRTQSSASL	APYRTQSSASL	18.83	1179.59	11	2	0.1	590.802	24.76	27800	F6:5181	2	Q96PK6|RBM14_HUMAN				27800		22900
SRAGLQFPVGRVH	SRAGLQFPVGRVH	28.92	1422.78	13	3	-1.5	475.268	28.44	27800	F6:6443	1	Q7L7L0|H2A3_HUMAN:P04908|H2A1B_HUMAN:Q93077|H2A1C_HUMAN:P20671|H2A1D_HUMAN:P0C0S8|H2A1_HUMAN:Q6FI13|H2A2A_HUMAN:Q96KK5|H2A1H_HUMAN:Q99878|H2A1J_HUMAN:Q16777|H2A2C_HUMAN:Q9BTM1|H2AJ_HUMAN:P16104|H2AX_HUMAN:Q8IUE6|H2A2B_HUMAN				27800
DQSAYDGKDYIALNEDL	DQSAYDGKDYIALNEDL	35.11	1928.86	17	2	1.1	965.44	50.39	27800	F7:13178	1	P10321|1C07_HUMAN:P30484|1B46_HUMAN:P18465|1B57_HUMAN					27800
NAVAHVDDMPNALSALSDLH	NAVAHVDDMPNALSALSDLH	29.84	2088.99	20	3	1.4	697.338	80.71	28200	F52:15139	1	P69905|HBA_HUMAN								28200
ALQEKVQAV	ALQEKVQAV	30.71	984.56	9	2	-1	493.287	25.93	28500	F8:5633	2	Q15018|F175B_HUMAN				33600		28500
SPSWRLTGF	SPSWRLTGF	19.58	1049.53	9	2	0	525.772	47.19	28800	F8:12425	1	Q99611|SPS2_HUMAN						28800
LELSVDGAK	LELSVDGAK	19.93	930.502	9	2	-0.7	466.258	31.48	28900	F7:7465	1	P0C0L4|CO4A_HUMAN					28900
FLHVPDTFEGHFDGVPVISK	FLHVPDTFEGHFDGVPVISK	41.72	2240.13	20	4	-1.3	561.038	79.94	28900	F52:14962	1	P19823|ITIH2_HUMAN								28900
APSPSSSRSSF	APSPSSSRSSF	15.58	1108.51	11	2	-0.4	555.264	23.56	29200	F52:3984	1	Q6PCB5|RSBNL_HUMAN								29200
ALHNHYTQKSLSLSPGK	ALHNHYTQKSLSLSPGK	22.21	1879.99	17	4	-0.3	471.005	23.7	29300	F7:4809	1	P01857|IGHG1_HUMAN:P01859|IGHG2_HUMAN					29300
RVKAQVQAL	RVKAQVQAL	21.04	1011.62	9	2	0.7	506.817	24.5	29400	F52:4298	1	P29590|PML_HUMAN								29400
TRHPGPTL	TRHPGPTL	17.11	877.477	8	2	-1.1	439.745	22.61	29500	F52:3663	1	Q6W4X9|MUC6_HUMAN								29500
SPFFREALL	SPFFREALL	15.91	1078.58	9	2	-1.8	540.297	49.92	29500	F6:13304	1	Q9P1Z0|ZBTB4_HUMAN				29500
SPSKRLTL	SPSKRLTL	24.98	900.539	8	2	0.4	451.277	24.9	29900	F52:4423	1	Q12947|FOXF2_HUMAN								29900
LYRPGSVAY	LYRPGSVAY	15.69	1024.53	9	2	-1.5	513.274	30.29	30200	F7:7071	1	P53396|ACLY_HUMAN					30200
RLNNKINSY	RLNNKINSY	28.85	1120.6	9	2	0.1	561.307	23.03	30300	F52:3810	1	Q9NU22|MDN1_HUMAN								30300
AASKERNGLSL	AASKERNGLSL	17.19	1144.62	11	2	-0.1	573.317	24.18	30400	F8:5027	1							30400
AVNGHTNSF	AVNGHTNSF	24.81	945.43	9	2	-1.1	473.722	22.62	30600	F5:4446	2	Q9NYP7|ELOV5_HUMAN			30600		39500
GAAKPRKPAG	GAAKPRKPAG	19.1	951.561	10	2	-1	476.788	19.46	30600	F6:3385	1	P16402|H13_HUMAN				30600
NPNHRTPTL	NPNHRTPTL	30.3	1048.54	9	2	0	525.278	22.3	30800	F52:3546	1	P29590|PML_HUMAN								30800
NARLAADDF	NARLAADDF	27.46	991.472	9	2	-1	496.743	30.87	31100	F5:7300	1	P13645|K1C10_HUMAN:P05783|K1C18_HUMAN:P08727|K1C19_HUMAN			31100
FLLPHPGLQV	FLLPHPGLQV	23.01	1119.64	10	2	-1.5	560.828	49.83	31100	F6:13267	1	Q6DD88|ATLA3_HUMAN				31100
SRIKLGLK	SRIKLGLK	18.38	913.607	8	3	-1.5	305.543	23.53	31200	F8:4790	1	P10412|H14_HUMAN:P16403|H12_HUMAN:P16402|H13_HUMAN						31200
SRIKLGIK	SRIKLGIK	18.38	913.607	8	3	-1.5	305.543	23.53	31200	F8:4790	1							31200
ERSLHDAL	ERSLHDAL	22.43	939.477	8	2	0.2	470.746	24.42	31500	F52:4273	2	P17987|TCPA_HUMAN:P78371|TCPB_HUMAN				38200				31500
SSSKGSLGGGFSSGG	SSSKGSLGGGFSSGG	24.41	1270.58	15	2	1	636.297	26.04	31500	F52:4773	1	P13645|K1C10_HUMAN								31500
KSPKKAKAAKPK	KSPKKAKAAKPK	28.54	1280.83	12	3	0.6	427.951	19.43	31700	F8:3417	2	P10412|H14_HUMAN				27300		31700
LRKKPLTL	LRKKPLTL	20.26	967.654	8	2	-0.4	484.834	23.23	31800	F5:4662	2	Q5D1E8|ZC12A_HUMAN			31800		141000
VVVDVSHED	VVVDVSHED	32.68	997.472	9	2	-1.5	499.742	25.94	32200	F7:5588	2	P01857|IGHG1_HUMAN:P01859|IGHG2_HUMAN:P01860|IGHG3_HUMAN			31900		32200
GLNEHNHHL	GLNEHNHHL	28.82	1069.51	9	2	-0.5	535.76	21.18	32200	F7:3902	2	Q13363|CTBP1_HUMAN					107000
KLTDVAPVSF	KLTDVAPVSF	30.65	1075.59	10	2	-0.4	538.803	44.84	32700	F8:11709	1	O14791|APOL1_HUMAN						32700
SLVSKGTLVQTK	SLVSKGTLVQTK	30	1259.74	12	2	-0.5	630.879	25.26	32700	F8:5396	2	P10412|H14_HUMAN:P16403|H12_HUMAN:P16402|H13_HUMAN						32700		49200
RLIPQPAFQW	RLIPQPAFQW	42.72	1254.69	10	2	1.1	628.352	80.8	33000	F52:15171	3	Q15477|SKIV2_HUMAN				127000				33000
GPAPAPHSL	GPAPAPHSL	26.61	845.439	9	2	0.4	423.727	25.29	33400	F52:4548	1	P41161|ETV5_HUMAN								33400
KIQDKSVSF	KIQDKSVSF	23.82	1050.57	9	2	-0.6	526.292	25.05	33700	F7:5274	3	Q0PNE2|ELP6_HUMAN			26100		33700		36600
SPQSGSIL	SPQSGSIL	20.88	787.408	8	1	1.4	788.416	34.75	34200	F8:8591	1	Q96AQ6|PBIP1_HUMAN						34200
APVKPGPAL	APVKPGPAL	30.07	848.512	9	2	0.4	425.263	28.15	34200	F52:5292	1	Q9UBP4|DKK3_HUMAN								34200
HVDLSHNSL	HVDLSHNSL	24.1	1020.5	9	2	-1.5	511.256	25.63	34500	F8:5526	1	Q99467|CD180_HUMAN						34500
VRTLNKVAM	VRTLNKVAM	22.47	1030.6	9	2	-1.2	516.304	24.31	34600	F6:5033	1	Q9Y678|COPG1_HUMAN				34600
HPESERISM	HPESERISM	19.95	1084.5	9	2	-0.1	543.256	23.79	34900	F52:4063	1	Q01082|SPTB2_HUMAN								34900
RQGVDADINGL	RQGVDADINGL	21.75	1156.58	11	2	-0.1	579.299	33.47	34900	F5:8127	1	P35527|K1C9_HUMAN			34900
SPDSRASSL	SPDSRASSL	18.74	918.441	9	2	-0.2	460.228	22.56	35000	F51:3646	1	Q9UHB6|LIMA1_HUMAN							35000
SMYGVDLHHA	SMYGVDLHHA	32.35	1128.5	10	2	-0.6	565.258	29.24	35100	F7:6722	2	O43491|E41L2_HUMAN:Q9Y2J2|E41L3_HUMAN			32400		35100
KVLPPLEQVW	KVLPPLEQVW	25.44	1207.7	10	2	-0.2	604.855	49.81	35100	F6:13262	1	O15054|KDM6B_HUMAN				35100
VTDSNRSIATL	VTDSNRSIATL	26.2	1175.61	11	2	-1.3	588.814	29.8	35200	F7:6909	2	Q9Y678|COPG1_HUMAN			30200		35200
AATPKKAKKPKTVKAKPVKASKPKKAKPVKPK	AATPKKAKKPKTVKAKPVKASKPKKAKPVKPK	15.96	3406.21	32	4	4.7	852.564	20.67	35200	F8:3748	1	P07305|H10_HUMAN						35200
SPAKNPSSL	SPAKNPSSL	28.9	899.471	9	2	-1.6	450.742	22.16	35500	F5:4275	1	Q9GZR7|DDX24_HUMAN			35500
GSGGSSYGSGGGSYGSGGGGGGHGSY	GSGGSSYGSGGGSYGSGGGGGGHGSY	16.35	2108.81	26	2	0.2	1055.41	23.51	35700	F5:4762	1	P04264|K2C1_HUMAN			35700
SPTGQPTAL	SPTGQPTAL	16.28	870.445	9	1	0.5	871.452	29.96	36200	F6:6943	1	P98082|DAB2_HUMAN				36200
GTMDVHHHW	GTMDVHHHW	47.03	1118.47	9	2	-0.2	560.243	22.8	36500	F7:4502	3	Q8N3R3|TCAIM_HUMAN			37000		58700
ALKSTREAW	ALKSTREAW	24.49	1060.57	9	2	-0.4	531.29	23.69	36500	F5:4826	1	Q13480|GAB1_HUMAN			36500
TPAPRPLLL	TPAPRPLLL	21.03	976.607	9	2	-0.7	489.31	40.32	36600	F6:10344	2	Q5HYK7|SH319_HUMAN				36600		37100
SADKPLSNM	SADKPLSNM	33.57	961.454	9	2	-1.8	481.733	25.85	36800	F8:5606	3	P09874|PARP1_HUMAN				32600		36800		44900
IQVTKVTQV	IQVTKVTQV	24.17	1014.61	9	2	-1.4	508.31	29.52	36800	F6:6802	2	P48444|COPD_HUMAN				36800		36000
SAMSGRNEL	SAMSGRNEL	17.28	963.444	9	2	0.9	482.73	24.8	36900	F52:4388	1	Q68DK2|ZFY26_HUMAN								36900
APAPAAQRL	APAPAAQRL	17.47	893.508	9	2	-1.3	447.761	23.83	37100	F5:4873	4	Q99504|EYA3_HUMAN			37100				40200	29200
KPDQQKLQAL	KPDQQKLQAL	25.38	1167.66	10	2	0	584.838	23.99	37200	F6:4923	1	P29401|TKT_HUMAN				37200
LPSSIRTKAL	LPSSIRTKAL	21.75	1084.66	10	2	-0.4	543.337	26.5	37500	F7:5784	2	Q9BY77|PDIP3_HUMAN			39500		37500
TQKSLSLSPGK	TQKSLSLSPGK	37.2	1144.65	11	3	-1.2	382.555	23.16	37600	F52:3851	2	P01857|IGHG1_HUMAN:P01859|IGHG2_HUMAN:P01860|IGHG3_HUMAN								64300
HLLEEPIYL	HLLEEPIYL	19.4	1125.61	9	2	0	563.811	50.39	37800	F5:13230	2	Q9BUB4|ADAT1_HUMAN			37800		38000
NPGVFSPAQL	NPGVFSPAQL	20.08	1028.53	10	2	-3.8	515.27	27.36	38100	F6:6076	1	Q92626|PXDN_HUMAN				38100
GPKFLKSGD	GPKFLKSGD	31.68	947.508	9	2	-1.1	474.76	23.65	38400	F52:4015	1	Q5VTE0|EF1A3_HUMAN								38400
GLPRQVYD	GLPRQVYD	19.39	946.487	8	2	0.4	474.251	30.97	38600	F52:5922	2	P51911|CNN1_HUMAN						38100		38600
LDFSSQADLR	LDFSSQADLR	29.19	1150.56	10	2	0.4	576.288	35.87	38700	F7:8829	2	P04114|APOB_HUMAN					38600	39100
RQAPGKGLEW	RQAPGKGLEW	32.53	1140.6	10	2	0.5	571.31	27	38800	F6:5953	1	P01764|HV303_HUMAN:P01772|HV311_HUMAN:P01779|HV318_HUMAN:P01776|HV315_HUMAN:P01774|HV313_HUMAN:P01781|HV320_HUMAN				38800
APLLKKQTL	APLLKKQTL	26.21	1010.65	9	2	0.4	506.332	27.42	39000	F52:5131	3	P28715|ERCC5_HUMAN				19500		22500		39000
SPTASRISL	SPTASRISL	23.57	930.513	9	2	-1.7	466.263	29.72	39000	F7:6880	2	O94885|SASH1_HUMAN			48000		39000
VTKTVGTAL	VTKTVGTAL	24.33	888.528	9	2	-1.3	445.271	25.68	39200	F8:5544	2	Q7Z739|YTHD3_HUMAN				33300		39200
KSLLFVNTL	KSLLFVNTL	20.33	1033.62	9	2	-0.3	517.816	49.43	39200	F8:13151	1	Q9NY93|DDX56_HUMAN						39200
ALPKEDPTAV	ALPKEDPTAV	24.42	1039.55	10	2	-0.5	520.784	27.7	39200	F6:6190	2	Q9Y678|COPG1_HUMAN				39200		35000
SPADHRGYASL	SPADHRGYASL	39.96	1172.56	11	2	-0.9	587.285	24.49	39400	F8:5135	3	Q06945|SOX4_HUMAN				42300		39400		54200
PLDRAMAE	PLDRAMAE	27.69	901.433	8	2	1	451.724	25.63	39500	F52:4648	2	P06396|GELS_HUMAN						27600		39500
SPNLRLLDL	SPNLRLLDL	31.98	1039.6	9	2	0	520.808	50.38	39500	F5:13229	2	Q8N531|FBXL6_HUMAN			39500		44900
VPSRSSSAL	VPSRSSSAL	18.88	902.482	9	2	-0.2	452.248	22.46	39600	F5:4387	2	Q63HN8|RN213_HUMAN			39600				54300
SSNLELHSL	SSNLELHSL	32.61	998.503	9	2	-1.2	500.258	33.78	39700	F7:8193	2	Q99436|PSB7_HUMAN			43200		39700
KVAKVEPAV	KVAKVEPAV	25.5	939.575	9	2	-0.9	470.795	22.92	39700	F52:3772	1	Q9P2E9|RRBP1_HUMAN								39700
SPASPKISL	SPASPKISL	26.13	898.512	9	2	-2.3	450.262	32.02	40300	F7:7635	1	Q8WWM7|ATX2L_HUMAN					40300
KTLDPTYILSY	KTLDPTYILSY	24.91	1312.69	11	2	0.6	657.353	50.21	40300	F5:13169	2	O95786|DDX58_HUMAN			40300		30600
KPYDSKSLRTAL	KPYDSKSLRTAL	29.61	1377.76	12	3	-0.4	460.261	25.68	40400	F5:5516	1	P16422|EPCAM_HUMAN			40400
LPSQKTASL	LPSQKTASL	24.31	943.534	9	2	-0.1	472.774	26.93	40700	F52:5011	1	Q14684|RRP1B_HUMAN								40700
SLVSKGTLVQTKG	SLVSKGTLVQTKG	36.65	1316.77	13	3	0.5	439.93	27.32	40700	F52:5106	1	P10412|H14_HUMAN:P16403|H12_HUMAN:P16402|H13_HUMAN								40700
ATDRGSPAL	ATDRGSPAL	30.75	886.451	9	2	-0.3	444.233	23.51	40800	F7:4748	2	Q96JQ0|PCD16_HUMAN:Q9Y5E9|PCDBE_HUMAN:Q9Y5E2|PCDB7_HUMAN:Q9NRJ7|PCDBG_HUMAN:Q9UN67|PCDBA_HUMAN:Q9Y5F2|PCDBB_HUMAN:Q9Y5E6|PCDB3_HUMAN:Q9Y5E4|PCDB5_HUMAN:Q9Y5E3|PCDB6_HUMAN			36600		40800
VVDAGKVTL	VVDAGKVTL	19.7	900.528	9	2	-1.6	451.271	31.19	40800	F7:7367	2	Q08AF3|SLFN5_HUMAN			40400		40800
SLSDTVEKL	SLSDTVEKL	19.13	990.523	9	2	-1	496.268	36.97	40800	F5:9185	1	Q14203|DCTN1_HUMAN			40800
TLIGLSIKV	TLIGLSIKV	15.97	942.611	9	2	0.6	472.313	49.88	40900	F7:13007	1	Q9Y3D0|MIP18_HUMAN					40900
YRAVAQAL	YRAVAQAL	19.03	890.497	8	2	-0.6	446.256	28.12	41000	F8:6372	2	P49368|TCPG_HUMAN				44500		41000
NPRQAAYEM	NPRQAAYEM	17.42	1078.49	9	2	-1.5	540.25	25.22	41100	F8:5385	2	Q9H0D6|XRN2_HUMAN						41100		44900
TRAHPVML	TRAHPVML	20.5	923.501	8	2	-1.1	462.757	24.98	41300	F7:5249	2	Q92759|TF2H4_HUMAN			39500		41300
KVMAVNIVL	KVMAVNIVL	15.88	985.599	9	2	-0.1	493.807	47.09	41300	F5:12192	1	Q96J66|ABCCB_HUMAN			41300
SPIGRDGKL	SPIGRDGKL	24.77	941.529	9	2	-0.5	471.772	23.47	41500	F52:3953	2	P30876|RPB2_HUMAN				29100				41500
SRYTGASL	SRYTGASL	25.42	853.429	8	1	-1.2	854.436	25.04	41700	F8:5318	4	O15379|HDAC3_HUMAN				446000		513000		506000
VRTVVRTV	VRTVVRTV	17.2	928.582	8	2	-1.3	465.298	23.06	41700	F52:3821	1	O75152|ZC11A_HUMAN								41700
SPYYRTKL	SPYYRTKL	21.5	1026.55	8	2	0.9	514.283	24.67	41800	F7:5142	1	Q96ES7|SGF29_HUMAN					41800
KLQTDSNSW	KLQTDSNSW	23.74	1077.51	9	2	0.4	539.762	27.11	41900	F8:6028	2	Q9NR09|BIRC6_HUMAN						41900
APSKPAASI	APSKPAASI	26.98	840.471	9	2	-1.2	421.242	23.16	42000	F7:4628	2	O60264|SMCA5_HUMAN			44200		42000
GVASGRLHL	GVASGRLHL	20.62	908.519	9	2	-2.2	455.266	26.65	42100	F7:5837	2	Q92543|SNX19_HUMAN			43700		42100
TQRFFESFGDL	TQRFFESFGDL	42.27	1345.63	11	2	0.5	673.823	80.94	42100	F52:15218	3	P68871|HBB_HUMAN:P02042|HBD_HUMAN						30500		42100
GNVGGKRKADG	GNVGGKRKADG	37.36	1057.56	11	2	1.6	529.79	19.47	42100	F51:2730	6	O43390|HNRPR_HUMAN:O60506|HNRPQ_HUMAN			38400		79800		86300
APVSPRPGL	APVSPRPGL	17.11	892.513	9	2	-1.5	447.263	28.79	42400	F52:5431	1	Q8N5I2|ARRD1_HUMAN								42400
RAHIAQL	RAHIAQL	21.09	807.471	7	2	-0.3	404.743	24.62	42700	F52:4334	1	Q00610|CLH1_HUMAN								42700
NPRKHITSL	NPRKHITSL	25.61	1064.61	9	2	2	533.313	22.35	42700	F52:3563	1	Q13888|TF2H2_HUMAN:Q6P1K8|T2H2L_HUMAN								42700
SRYSHVQEV	SRYSHVQEV	15.75	1103.54	9	2	-0.4	552.775	22.09	42700	F52:3467	1	Q93008|USP9X_HUMAN								42700
AVRLGAQAL	AVRLGAQAL	18.57	897.54	9	2	-0.7	449.777	31.42	43100	F5:7477	1	P32322|P5CR1_HUMAN			43100
NRLTTPATL	NRLTTPATL	22.52	985.556	9	2	-1.6	493.784	30.38	43200	F7:7097	2	Q9GZN7|ROGDI_HUMAN			39300		43200
APNAGSRMTQTV	APNAGSRMTQTV	38.39	1231.6	12	2	1.2	616.807	25.31	43300	F52:4553	1	P51659|DHB4_HUMAN								43300
NELQEMSNQGSK	NELQEMSNQGSK	27.68	1363.6	12	2	-0.4	682.809	24.75	43400	F6:5178	3	P10909|CLUS_HUMAN				43400		35400		43200
DQVKELLTSF	DQVKELLTSF	16.04	1178.62	10	2	1.3	590.317	49.71	43500	F7:12952	1	P26368|U2AF2_HUMAN					43500
SLLTSTVQV	SLLTSTVQV	18.95	946.534	9	1	0.5	947.541	49.7	43600	F8:13250	1	Q9HB58|SP110_HUMAN						43600
KTDEMHTAL	KTDEMHTAL	34.43	1044.49	9	2	-0.5	523.253	23.5	43700	F8:4778	3	O75179|ANR17_HUMAN				51800		43700		59800
SPRVVSTSL	SPRVVSTSL	16.7	944.529	9	2	-0.5	473.272	28.22	43800	F6:6365	2	Q9Y6D5|BIG2_HUMAN				43800		41500
GTHEHFNSW	GTHEHFNSW	21.35	1113.46	9	2	0	557.739	25.51	43900	F5:5457	1	O00160|MYO1F_HUMAN			43900
ALLEADVNIKL	ALLEADVNIKL	31.44	1197.7	11	2	0.6	599.856	50.44	43900	F5:13249	1	P61011|SRP54_HUMAN			43900
LPSDLRTISL	LPSDLRTISL	28.83	1113.64	10	2	1	557.827	47.39	44300	F5:12282	2	Q9C0A6|SETD5_HUMAN			44300		45400
DRQTATQL	DRQTATQL	16.16	931.472	8	2	-0.2	466.743	23.59	44400	F7:4773	1	P62424|RL7A_HUMAN					44400
KVMPQNHSF	KVMPQNHSF	25.31	1086.53	9	2	0.2	544.271	23.41	44600	F52:3933	1	Q9H8K7|CJ088_HUMAN								44600
NQVARFNDL	NQVARFNDL	24.05	1075.54	9	2	-1.4	538.777	32.16	44600	F7:7678	1	Q13950|RUNX2_HUMAN:Q13761|RUNX3_HUMAN:Q01196|RUNX1_HUMAN					44600
KVNESSLNW	KVNESSLNW	23.07	1075.53	9	2	0	538.772	32.96	45100	F6:7954	1	Q15417|CNN3_HUMAN				45100
KVNKYGDTW	KVNKYGDTW	19.38	1109.55	9	2	-0.7	555.782	24.28	45100	F5:5031	2	Q9NX40|OCAD1_HUMAN			45100		36000
RPKLPDNEV	RPKLPDNEV	24.49	1066.58	9	2	0.2	534.296	23.64	45200	F8:4829	1	Q7Z392|TPC11_HUMAN						45200
NVDEAFSSL	NVDEAFSSL	27.04	980.445	9	1	0	981.452	49.8	45400	F8:13286	2	P51153|RAB13_HUMAN				46900		45400
NVGGKRKADG	NVGGKRKADG	27.07	1000.54	10	2	2	501.279	19.49	45400	F5:3414	3	O43390|HNRPR_HUMAN:O60506|HNRPQ_HUMAN			45400		45300		38600
DRVIKASL	DRVIKASL	20.22	900.539	8	2	-1.7	451.276	26.23	45500	F8:5724	2	Q9P2H3|IFT80_HUMAN				38800		45500
GVSEKRLTSL	GVSEKRLTSL	29.07	1088.62	10	2	1.3	545.317	26	45500	F5:5632	3	P15882|CHIN_HUMAN			45500		56100		69800
APGIRDHESL	APGIRDHESL	21.69	1093.55	10	2	2	547.784	25.18	45800	F52:4514	1	P51858|HDGF_HUMAN								45800
GVINGAEL	GVINGAEL	17.53	771.413	8	1	-0.5	772.42	36.26	46000	F8:9094	1	P51531|SMCA2_HUMAN						46000
QVELVES	QVELVES	18.86	802.407	7	1	1.4	803.416	33.6	46100	F5:8170	1				46100
SMAVVIPEA	SMAVVIPEA	29.31	915.473	9	1	-0.3	916.481	49.53	46200	F8:13189	2	Q92503|S14L1_HUMAN				48500		46200
APVQRPKL	APVQRPKL	25.08	907.56	8	2	-1	454.787	23.49	46400	F52:3960	1	Q9BZ67|FRMD8_HUMAN								46400
KQLDDLKVEL	KQLDDLKVEL	28.22	1199.68	10	2	0.3	600.846	37.3	46500	F6:9380	2	P42766|RL35_HUMAN				46500		46500
KVLNLIQSW	KVLNLIQSW	25.36	1099.64	9	2	-0.6	550.826	49.94	46700	F6:13311	1	O60784|TOM1_HUMAN				46700
RHQGVMV	RHQGVMV	23.81	825.428	7	2	-1.2	413.721	22.58	46800	F52:3650	1	P63261|ACTG_HUMAN:P60709|ACTB_HUMAN								46800
VPASHAPSL	VPASHAPSL	33.32	877.466	9	2	-1.7	439.739	25.86	46800	F8:5608	3	P36269|GGT5_HUMAN				53000		46800		53300
ALDKALTSV	ALDKALTSV	23.31	916.523	9	2	-1.4	459.268	32.91	46800	F7:7910	1	Q13617|CUL2_HUMAN					46800
YRAQGRVL	YRAQGRVL	17.18	961.546	8	2	-0.3	481.78	23.22	47100	F52:3871	1	Q8N4C6|NIN_HUMAN								47100
SAREAAASL	SAREAAASL	19.24	874.451	9	2	-2	438.232	23.73	47100	F5:4839	2	Q9UH99|SUN2_HUMAN			47100		50400
VSDTSVVL	VSDTSVVL	21.86	818.438	8	1	0.4	819.446	41.6	47200	F7:10505	1	P19013|K2C4_HUMAN					47200
ALDEYNMKI	ALDEYNMKI	18.9	1095.53	9	2	0.3	548.771	39.15	47300	F6:9980	1	Q8IY21|DDX60_HUMAN				47300
VPYVIVPLKTGLQE	VPYVIVPLKTGLQE	51.62	1554.9	14	2	1.6	778.46	50.4	47800	F7:13182	2	P01024|CO3_HUMAN			39500		47800
HLQLAIR	HLQLAIR	15.6	849.518	7	2	-0.7	425.766	27.38	47900	F5:6116	1	Q7L7L0|H2A3_HUMAN:P04908|H2A1B_HUMAN:Q93077|H2A1C_HUMAN:P20671|H2A1D_HUMAN:P0C0S8|H2A1_HUMAN:Q6FI13|H2A2A_HUMAN:Q96KK5|H2A1H_HUMAN:Q99878|H2A1J_HUMAN:Q16777|H2A2C_HUMAN:Q9BTM1|H2AJ_HUMAN:P16104|H2AX_HUMAN			47900
NADQPLRV	NADQPLRV	28.25	911.482	8	2	-0.1	456.748	27.15	48000	F6:6003	2	Q99613|EIF3C_HUMAN:B5ME19|EIFCL_HUMAN				48000		38300
KLQEKVELL	KLQEKVELL	21.54	1098.66	9	2	0.5	550.34	31.22	48000	F8:7416	1	Q5VTR2|BRE1A_HUMAN						48000
EEAAAQGVI	EEAAAQGVI	20.63	886.44	9	1	1.1	887.448	34.25	48000	F8:8430	2	Q9Y2Z2|MTO1_HUMAN				47400		48000
KQLDMQSSW	KQLDMQSSW	15.24	1121.52	9	2	-0.2	561.766	33.71	48200	F6:8205	1	Q6PJT7|ZC3HE_HUMAN				48200
VIRKSTAAL	VIRKSTAAL	21.87	957.597	9	2	-1	479.805	22.23	48400	F51:3543	1	Q15052|ARHG6_HUMAN							48400
RAAERSSAL	RAAERSSAL	16.41	959.515	9	2	0.2	480.765	20.96	48400	F52:3060	1	Q14980|NUMA1_HUMAN								48400
APRPPVSAA	APRPPVSAA	16.02	864.482	9	2	-1.6	433.247	23.15	48400	F7:4625	1	Q8TF74|WIPF2_HUMAN					48400
AVKPKAAKPKVVKPK	AVKPKAAKPKVVKPK	21.52	1588.06	15	4	-0.1	398.021	20.6	48400	F7:3700	2	P16403|H12_HUMAN					48400
FLANIGTSV	FLANIGTSV	17.05	920.497	9	1	0.6	921.505	49.53	48600	F6:13157	1	Q9UKG1|DP13A_HUMAN				48600
NRLARDNEL	NRLARDNEL	15.89	1099.57	9	2	-0.6	550.794	23.19	48600	F52:3862	1	P42336|PK3CA_HUMAN								48600
KVLDKVFRA	KVLDKVFRA	17.05	1074.65	9	3	-1	359.225	33.33	49100	F51:6061	1	Q5JRA6|MIA3_HUMAN							49100
APLDSIHSL	APLDSIHSL	22.09	951.503	9	2	-1.1	476.758	38.7	49300	F7:9668	2	P49327|FAS_HUMAN			43300		49300
KMSSVKLRL	KMSSVKLRL	18.83	1060.64	9	3	-1.4	354.554	26.24	49300	F6:5690	2	Q9H0A8|COMD4_HUMAN				49300		53700
DNYQRVSSL	DNYQRVSSL	29.99	1080.52	9	2	-0.1	541.267	29.65	49900	F8:6886	1	Q9NS62|THSD1_HUMAN						49900
KIQPRVISF	KIQPRVISF	25.19	1086.65	9	2	-0.1	544.335	32.06	49900	F6:7656	1	Q9BT78|CSN4_HUMAN				49900
FLQEKSPAV	FLQEKSPAV	26.6	1017.55	9	2	-0.7	509.782	29.04	50300	F7:6650	2	Q14157|UBP2L_HUMAN			47800		50300
APRPTIINA	APRPTIINA	18.23	951.55	9	2	0.6	476.783	32.24	50500	F52:6180	1	Q5JSZ5|PRC2B_HUMAN								50500
RIQQLKSEW	RIQQLKSEW	31.66	1186.65	9	2	0	594.33	27.69	50600	F8:6226	2	Q9UH99|SUN2_HUMAN				50900		50600
SADESGQALL	SADESGQALL	21.25	989.467	10	1	0.2	990.474	39.06	50600	F8:9977	1	Q13813|SPTN1_HUMAN						50600
SPSSVTGNAL	SPSSVTGNAL	29.69	931.461	10	1	0.4	932.469	31.28	50700	F8:7437	2	Q9NYB0|TE2IP_HUMAN				49600		50700
SKPEDWDKPEHIPD	SKPEDWDKPEHIPD	17.68	1691.78	14	3	-1.5	564.933	27.22	50800	F5:6057	2	P27797|CALR_HUMAN			50800		74400
NPNQNKNVAL	NPNQNKNVAL	38.34	1110.58	10	2	0.7	556.297	23.6	51000	F7:4776	2	Q15717|ELAV1_HUMAN			46100		51000
DRAKHLEF	DRAKHLEF	23.39	1014.52	8	2	-1.9	508.269	23.83	51500	F5:4874	3	Q9Y6J0|CABIN_HUMAN			145000
KAGAAKAKKPAGAAKKPK	KAGAAKAKKPAGAAKKPK	30.13	1720.08	18	4	0.4	431.028	19.96	51500	F8:3551	2	P10412|H14_HUMAN				44600		51500
GQVERFETV	GQVERFETV	33.61	1063.53	9	2	-0.5	532.772	29.62	51700	F5:6881	1	P40189|IL6RB_HUMAN			51700
GLTSAIQAV	GLTSAIQAV	18.25	858.481	9	1	0.4	859.489	45.7	52000	F5:11750	2	Q9Y692|GMEB1_HUMAN			52000		53600
RPSQAAPAV	RPSQAAPAV	24.13	895.487	9	2	-1.1	448.75	22.6	52100	F51:3659	2	P40222|TXLNA_HUMAN							52100
HVQQNRAVL	HVQQNRAVL	23.73	1063.59	9	2	0.2	532.802	22.42	52200	F52:3591	1	O95248|MTMR5_HUMAN								52200
LLPEGPPAI	LLPEGPPAI	21.13	905.522	9	1	-0.5	906.529	50.09	52300	F6:13366	1	Q15011|HERP1_HUMAN				52300
SAKPAPPKPEPKPKKAPAKKGEKVPKGK	SAKPAPPKPEPKPKKAPAKKGEKVPKGK	39.96	2917.76	28	4	0.7	730.447	20.53	52400	F8:3708	1	P05204|HMGN2_HUMAN						52400
RSWAYRD	RSWAYRD	22.85	952.452	7	2	-0.2	477.233	23.41	52500	F52:3931	2	Q96J88|ESIP1_HUMAN				35000				52500
ALVDQRELYL	ALVDQRELYL	24.43	1218.66	10	2	0.2	610.338	46.86	52500	F5:12115	2	Q9UL33|TPC2L_HUMAN			52500		50900
YPQFEQSE	YPQFEQSE	20.06	1026.43	8	1	-2.1	1027.43	22.28	52600	F8:4333	2	O00425|IF2B3_HUMAN			37500			52600
VRPGTALEL	VRPGTALEL	15	954.55	9	2	-0.7	478.282	34.7	52600	F5:8508	1	P15924|DESP_HUMAN			52600
NEVERTQAL	NEVERTQAL	17.93	1058.54	9	2	-1.3	530.274	24.19	52700	F5:5002	4	Q6R327|RICTR_HUMAN			52700		50500		56200	24200
TPAMQRKKL	TPAMQRKKL	20.58	1071.62	9	3	1.4	358.215	20.99	52800	F7:3836	2	Q9UG63|ABCF2_HUMAN					52700
KIFTEDLPEV	KIFTEDLPEV	17.03	1189.62	10	2	0.2	595.819	47	53100	F5:12161	1	Q96JC1|VPS39_HUMAN			53100
AAEDLSDAL	AAEDLSDAL	25.07	903.418	9	1	0.5	904.426	44.05	53700	F5:11249	1	Q9H4X1|RGCC_HUMAN			53700
APIQGSRNLL	APIQGSRNLL	26.49	1067.61	10	2	-0.8	534.811	31.26	53700	F7:7394	2	Q16665|HIF1A_HUMAN			52900		53700
ATADVEWRW	ATADVEWRW	22.89	1132.53	9	2	0.9	567.273	46.08	53800	F8:12078	2	Q96G21|IMP4_HUMAN				66400		53800
GLLAGNEKLTM	GLLAGNEKLTM	29.62	1145.61	11	2	-0.1	573.813	41.08	54000	F6:10576	1	P08727|K1C19_HUMAN				54000
SLVSKGTLVQTKGTG	SLVSKGTLVQTKGTG	29.63	1474.84	15	3	-0.1	492.619	27.77	54100	F52:5216	2	P10412|H14_HUMAN:P16403|H12_HUMAN:P16402|H13_HUMAN				41400				54100
APAKNIATSL	APAKNIATSL	24.83	984.56	10	2	-1	493.287	28.64	54600	F8:6546	3	O00213|APBB1_HUMAN				58600		54600		85100
DRAHIAQL	DRAHIAQL	29.85	922.498	8	1	-0.3	923.505	25.51	54700	F6:5451	11	Q00610|CLH1_HUMAN				5280000		5220000	169000	5740000
ITSPVHVSF	ITSPVHVSF	22.2	985.523	9	2	0.5	493.769	41.08	54800	F8:10611	2	O95644|NFAC1_HUMAN				52200		54800
GVRPVSGDL	GVRPVSGDL	27.43	898.487	9	2	0.1	450.251	29.8	54900	F52:5675	1	Q9Y2U8|MAN1_HUMAN								54900
SPTDSTPAL	SPTDSTPAL	15.99	887.424	9	1	0.9	888.432	33.86	55000	F8:8301	1	Q9H4X1|RGCC_HUMAN						55000
FLASESLIKQI	FLASESLIKQI	32.54	1247.71	11	2	0.3	624.864	49.15	55000	F5:12838	1	P62906|RL10A_HUMAN			55000
DRSVLYKSL	DRSVLYKSL	18.46	1079.6	9	2	-0.9	540.806	30.75	55100	F7:7221	1	Q8N766|EMC1_HUMAN					55100
KLTEIRHEV	KLTEIRHEV	17.18	1123.63	9	3	-0.2	375.552	23.89	55100	F52:4100	1	Q9UBW7|ZMYM2_HUMAN								55100
VPRPTKSSF	VPRPTKSSF	22.51	1017.56	9	2	-0.7	509.787	23.15	55300	F52:3849	1	Q5VVJ2|MYSM1_HUMAN								55300
SPRPNPTSSPLL	SPRPNPTSSPLL	18.1	1264.68	12	2	-0.2	633.346	32.75	55400	F7:7858	2	P41229|KDM5C_HUMAN			53500		55400
DRYKIVETL	DRYKIVETL	17.43	1135.62	9	2	-0.6	568.819	34.96	55500	F6:8621	1	Q9P227|RHG23_HUMAN				55500
ISDHEATL	ISDHEATL	29.03	884.424	8	2	0	443.219	26.73	55600	F52:4962	1	P30480|1B42_HUMAN:P01889|1B07_HUMAN:P30486|1B48_HUMAN:P30462|1B14_HUMAN:Q29836|1B67_HUMAN:P30475|1B39_HUMAN:P30484|1B46_HUMAN:P18465|1B57_HUMAN:P16188|1A30_HUMAN:P04439|1A03_HUMAN:P13746|1A11_HUMAN:P05534|1A24_HUMAN:P30447|1A23_HUMAN:P30511|HLAF_HUMAN								55600
LSDHEATL	LSDHEATL	29.03	884.424	8	2	0	443.219	26.73	55600	F52:4962	1	P10321|1C07_HUMAN								55600
ASKPEDWDERAKIDD	ASKPEDWDERAKIDD	18.8	1773.82	15	3	0	592.28	25.29	55600	F5:5377	1	P27797|CALR_HUMAN			55600
TRLPKGAVL	TRLPKGAVL	17.54	953.602	9	2	-0.9	477.808	26.75	56000	F5:5891	2	Q9P0M9|RM27_HUMAN			56000		58000
GPDEAKIKALL	GPDEAKIKALL	26.85	1153.67	11	2	0.9	577.843	36.46	56100	F6:9117	1	O43390|HNRPR_HUMAN:O60506|HNRPQ_HUMAN				56100
RPAPPAQSL	RPAPPAQSL	26.21	935.519	9	2	-1	468.766	24.52	56300	F6:5105	1	O95208|EPN2_HUMAN				56300
TRYIKALET	TRYIKALET	19.31	1093.61	9	2	-1.5	547.813	26.37	56500	F7:5740	2	Q92878|RAD50_HUMAN			54600		56500
APQGGMAAL	APQGGMAAL	33.78	814.401	9	1	0.8	815.409	35.59	56600	F6:8840	2	P35611|ADDA_HUMAN				56600		59600
KLHAVVETL	KLHAVVETL	24.81	1008.6	9	2	-1.7	505.305	29.02	56600	F7:6644	1	Q13596|SNX1_HUMAN					56600
APAGTTSSRVL	APAGTTSSRVL	22.85	1058.57	11	2	0.7	530.294	25.95	56700	F52:4743	1	Q96JP5|ZFP91_HUMAN								56700
SAAFPGASL	SAAFPGASL	18.37	819.413	9	1	1.8	820.421	46.29	56800	F8:12137	1	Q15038|DAZP2_HUMAN						56800
HRGHHTVL	HRGHHTVL	17.36	955.51	8	3	-1.2	319.51	21.01	56900	F8:3869	1	Q9BYJ4|TRI34_HUMAN						56900
APEERPAAL	APEERPAAL	23.96	952.498	9	2	0.4	477.256	26.48	56900	F52:4902	1	Q96BI1|S22AI_HUMAN								56900
SEAVADREDD	SEAVADREDD	17.72	1105.45	10	2	1.5	553.734	20.88	56900	F51:3074	1	P00367|DHE3_HUMAN							56900
DRLINSEL	DRLINSEL	22.64	958.508	8	2	-1.4	480.261	36.17	57000	F7:8916	1	Q68CP4|HGNAT_HUMAN					57000
ASRGPIAFW	ASRGPIAFW	20.11	1003.52	9	2	0.5	502.769	47.11	57000	F8:12396	2	Q9UNF1|MAGD2_HUMAN				57600		57000
HAAAYRNAL	HAAAYRNAL	20.42	985.509	9	2	-0.5	493.762	23.14	57500	F52:3844	1	P22695|QCR2_HUMAN								57500
KVAELENSEF	KVAELENSEF	20.63	1164.57	10	2	-1	583.29	33.07	57600	F5:7996	2	P19256|LFA3_HUMAN			57600		58400
KPQDYKKRLSV	KPQDYKKRLSV	22.07	1360.78	11	3	-1	454.601	23.32	57600	F52:3905	2	P35222|CTNB1_HUMAN						125000		57600
DRYIQQKRL	DRYIQQKRL	24.6	1218.68	9	3	-1.3	407.235	22.02	57900	F8:4237	1	O94776|MTA2_HUMAN						57900
KPAKTQKTSL	KPAKTQKTSL	38.29	1100.66	10	2	0.9	551.335	20.49	57900	F52:2918	6	O15539|RGS5_HUMAN				140000				178000
APSDNRVTSF	APSDNRVTSF	32.95	1092.52	10	2	0.3	547.268	27.6	57900	F8:6196	2	Q9UNZ2|NSF1C_HUMAN				56200		57900
KVSSPAP	KVSSPAP	16.02	684.381	7	1	4.4	685.391	26.65	58000	F8:5865	1	O14497|ARI1A_HUMAN						58000
SKERSGVSL	SKERSGVSL	19.34	961.519	9	2	0.5	481.767	22.46	58000	F51:3610	1	P10412|H14_HUMAN:P16403|H12_HUMAN:P16402|H13_HUMAN							58000
RTEGIRAAY	RTEGIRAAY	17.93	1035.55	9	2	0.3	518.78	23.58	58200	F52:3990	1	Q38SD2|LRRK1_HUMAN								58200
YRATHRLL	YRATHRLL	18.63	1028.59	8	3	-2.1	343.869	22.96	58300	F7:4554	1	P63092|GNAS2_HUMAN					58300
SPHPAIARL	SPHPAIARL	35.24	960.551	9	2	-1.6	481.282	25.65	58300	F7:5482	3	P0C0L4|CO4A_HUMAN			65800		58300		70300
ALVSSLHLL	ALVSSLHLL	25.11	951.575	9	2	0.4	476.795	49.64	58300	F7:12929	2	Q9Y678|COPG1_HUMAN			63700		58300
TVNDVRNTY	TVNDVRNTY	22.97	1080.52	9	2	-0.9	541.267	23.65	58400	F5:4810	2	Q13201|MMRN1_HUMAN			58400		62700
GQLPHTVSW	GQLPHTVSW	32.56	1023.51	9	2	0.3	512.764	36.28	58500	F6:9057	1	P36402|TCF7_HUMAN				58500
APDSQRLKL	APDSQRLKL	30.1	1026.58	9	2	-0.7	514.298	25.31	58500	F6:5379	3	Q9UQE7|SMC3_HUMAN				197000				80400
APKGPSRESVV	APKGPSRESVV	21.54	1125.61	11	2	-0.7	563.814	21.84	58500	F52:3375	1	Q96J88|ESIP1_HUMAN								58500
ALKDFVASI	ALKDFVASI	24.26	962.544	9	2	-0.3	482.279	49.09	58600	F7:12767	2	P25205|MCM3_HUMAN			59700		58600
DRVSDINFTL	DRVSDINFTL	15.4	1178.59	10	2	0.9	590.304	50.32	58600	F5:13206	1	Q5H9R7|PP6R3_HUMAN			58600
KRQEVIYEL	KRQEVIYEL	22.2	1176.65	9	2	-0.3	589.332	31.84	58700	F8:7626	2	Q12802|AKP13_HUMAN				63100		58700
YVQSMDVAAFNKI	YVQSMDVAAFNKI	40.52	1484.73	13	2	0.1	743.374	47.16	58700	F7:12167	1	P24534|EF1B_HUMAN					58700
ALSSQIWAA	ALSSQIWAA	23.72	945.492	9	1	0.5	946.5	48.61	58900	F8:12876	1	P81172|HEPC_HUMAN						58900
LPYNNKDRDAL	LPYNNKDRDAL	27.93	1317.67	11	3	-0.9	440.229	27.62	59100	F51:4851	3	Q05195|MAD1_HUMAN			45900		46500		59100
NRVARGML	NRVARGML	18.46	915.507	8	2	-0.4	458.761	24.54	59200	F52:4310	1	Q14204|DYHC1_HUMAN								59200
IRHSPKVNL	IRHSPKVNL	26.64	1062.63	9	3	-0.2	355.217	23.86	59300	F52:4087	1	Q9UKT7|FBXL3_HUMAN								59300
IVRKIGTNL	IVRKIGTNL	22.03	1012.64	9	2	-0.7	507.327	24.84	59300	F6:5209	1	Q15390|MTFR1_HUMAN				59300
GLDRLNVTV	GLDRLNVTV	19.18	985.556	9	2	-0.6	493.785	38.98	59400	F8:9950	2	P19367|HXK1_HUMAN				69500		59400
SPAVSRTQL	SPAVSRTQL	31.01	957.524	9	2	-1.4	479.769	24.84	59500	F6:5208	1	Q15149|PLEC_HUMAN				59500
GLTEALHFV	GLTEALHFV	22.47	985.523	9	2	0	493.769	49.75	59800	F5:13019	2	P07199|CENPB_HUMAN			59800		59400
KVQDITMQW	KVQDITMQW	18.83	1147.57	9	2	-0.4	574.792	42.84	59800	F7:10871	2	Q53GS7|GLE1_HUMAN			56200		59800
APLQHRHVL	APLQHRHVL	37.74	1069.61	9	2	-0.9	535.814	22.17	59900	F8:4293	4	Q504T8|MIDN_HUMAN				422000		432000
DRFKSHPSL	DRFKSHPSL	22.49	1085.56	9	3	-1.8	362.861	22.69	60400	F6:4445	1	Q99569|PKP4_HUMAN				60400
VGEYSLYIGR	VGEYSLYIGR	28.02	1155.59	10	2	-1.5	578.803	39.83	60400	F7:10001	1	P02743|SAMP_HUMAN					60400
KLAEGVLDV	KLAEGVLDV	19.69	942.539	9	2	0	472.277	39.3	60500	F8:10061	2	Q5THK1|PR14L_HUMAN				50000		60500
NRVVNSGL	NRVVNSGL	19.91	857.472	8	2	-0.8	429.743	25.49	60600	F51:4367	1	Q96J88|ESIP1_HUMAN							60600
ASVSTVLTSKYR	ASVSTVLTSKYR	44.79	1310.72	12	2	-0.3	656.367	28.29	60600	F7:6401	4	P69905|HBA_HUMAN			133000		121000
NRIADHPTL	NRIADHPTL	17.57	1035.55	9	2	0.9	518.781	25.84	60700	F52:4710	1	Q9UNH6|SNX7_HUMAN								60700
SPHDISNVL	SPHDISNVL	15.39	980.493	9	2	-1.6	491.253	34.21	60700	F7:8324	2	Q92619|HMHA1_HUMAN			60800		60700
NRYIANTV	NRYIANTV	27.61	949.498	8	2	-0.6	475.756	28.89	60800	F52:5465	1	P04844|RPN2_HUMAN								60800
SPFFERSGL	SPFFERSGL	15.97	1038.51	9	2	-1.1	520.263	40.33	61100	F7:10135	2	O60711|LPXN_HUMAN			62400		61100
KLTSTVMLW	KLTSTVMLW	33.43	1077.59	9	1	1.3	1078.6	49	61400	F8:12999	6	P47756|CAPZB_HUMAN				5670000		5190000		2850000
LPSGDRVAVSV	LPSGDRVAVSV	18.74	1098.6	11	2	0.3	550.309	32.62	61400	F5:7849	1	Q9BRZ2|TRI56_HUMAN			61400
LPALRSIGL	LPALRSIGL	16.7	938.591	9	2	-2.2	470.302	48.13	61500	F7:12487	1	P28702|RXRB_HUMAN					61500
KPYVDGKGREL	KPYVDGKGREL	31.84	1260.68	11	3	-1.3	421.234	22.12	61500	F52:3476	1	Q13813|SPTN1_HUMAN								61500
AANPNRFITL	AANPNRFITL	23.35	1115.61	10	2	-0.8	558.811	40.67	61600	F8:10476	1	Q9Y4A5|TRRAP_HUMAN						61600
SPLRSSSAL	SPLRSSSAL	25.08	916.498	9	2	-0.3	459.256	25.51	61700	F8:5487	2	P59923|ZN445_HUMAN						61700		90100
MPKPPNLIM	MPKPPNLIM	21.5	1039.56	9	2	-0.1	520.785	43.54	61800	F5:11099	1	P46100|ATRX_HUMAN			61800
KMNEKIASL	KMNEKIASL	28.66	1032.56	9	2	-0.7	517.289	26.02	62100	F7:5618	3	O00566|MPP10_HUMAN			53000		62100		54500
TRQTGIVL	TRQTGIVL	18.72	886.524	8	1	0.4	887.531	30.81	62200	F5:7276	2	Q13435|SF3B2_HUMAN			62200		74200
RTLGEIPTY	RTLGEIPTY	22.23	1048.56	9	2	0	525.285	35.87	62200	F6:8925	2	O43290|SNUT1_HUMAN				62200		59900
DRNAVIVAL	DRNAVIVAL	20.1	969.561	9	1	1	970.569	44.88	62200	F8:11722	1	P61086|UBE2K_HUMAN						62200
SLVEGEAVHLA	SLVEGEAVHLA	22.54	1123.59	11	2	-0.9	562.8	37.23	62200	F7:9230	1	Q6VUC0|AP2E_HUMAN:P05549|AP2A_HUMAN:Q92754|AP2C_HUMAN:Q92481|AP2B_HUMAN					62200
DQLLRHNGL	DQLLRHNGL	30.91	1064.57	9	2	-0.5	533.293	27.57	62400	F7:6157	3	Q68BL8|OLM2B_HUMAN			58600		62400		44800
SLFEKGLKNV	SLFEKGLKNV	41.64	1133.64	10	2	-1.3	567.829	32.01	62400	F6:7638	1	Q9UKA1|FBXL5_HUMAN				62400
LLLAAPAQA	LLLAAPAQA	26.89	866.523	9	1	1.6	867.531	45.42	62500	F5:11664	2	P17900|SAP3_HUMAN			62500		63200
GPGLSRTGVEL	GPGLSRTGVEL	42.37	1084.59	11	2	-0.2	543.301	34.82	62500	F5:8546	2	P21333|FLNA_HUMAN			62500		62600
RTHPVATSF	RTHPVATSF	33.65	1014.52	9	2	-0.5	508.269	23.39	62700	F6:4702	3	Q96B26|EXOS8_HUMAN				62700				78300
VRKAAMTSL	VRKAAMTSL	15.83	975.553	9	2	0.8	488.784	24.52	62800	F52:4303	1	Q9BTW9|TBCD_HUMAN								62800
SPMEGTGISL	SPMEGTGISL	33.27	990.469	10	1	-0.2	991.476	48.48	62900	F6:12802	2	Q15788|NCOA1_HUMAN				62900		57500
LPAPPTQNM	LPAPPTQNM	30.75	967.48	9	1	-0.5	968.486	36.24	63100	F7:8937	2	O75177|CREST_HUMAN:Q15532|SSXT_HUMAN			65200		63100
NLAEKLIGV	NLAEKLIGV	18.8	955.57	9	2	-0.5	478.792	46.72	63200	F5:12070	2	Q86X10|RLGPB_HUMAN			63200		65300
SPGPQRSLSAL	SPGPQRSLSAL	23.87	1111.6	11	2	-0.5	556.806	30.13	63200	F5:7053	2	O95502|NPTXR_HUMAN			63200		47300
TSIIATISPASL	TSIIATISPASL	16.64	1172.67	12	2	1.4	587.341	32.44	63200	F5:7794	1	P52732|KIF11_HUMAN			63200
KPALFNVL	KPALFNVL	19.72	900.543	8	2	-1.5	451.278	48.39	63400	F7:12564	1	P40424|PBX1_HUMAN					63400
FMTTNVPNV	FMTTNVPNV	26.64	1021.49	9	1	-1.3	1022.5	45.3	63900	F6:11801	2	P35611|ADDA_HUMAN				63900		66300
GERAIHQAL	GERAIHQAL	21.36	993.535	9	2	-0.7	497.775	22.78	63900	F52:3723	1	Q16678|CP1B1_HUMAN								63900
AIIDKYIKL	AIIDKYIKL	23.73	1075.66	9	2	-0.7	538.839	42.7	64000	F7:10826	2	Q6NUM9|RETST_HUMAN			59400		64000
RPLGKAASL	RPLGKAASL	25.48	911.555	9	2	0.6	456.785	24.17	64100	F52:4194	2	Q04637|IF4G1_HUMAN				70200				64100
KTNPKIQSI	KTNPKIQSI	24.88	1027.6	9	2	-1.3	514.808	22.92	64200	F52:3773	1	Q9Y5J1|UTP18_HUMAN								64200
KTNGATAVF	KTNGATAVF	16.44	907.476	9	2	-0.1	454.745	29.62	64400	F52:5635	1	Q9NR56|MBNL1_HUMAN								64400
YDALDVANKIG	YDALDVANKIG	48.54	1177.6	11	2	-0.7	589.806	41.11	64400	F6:10586	1	P62750|RL23A_HUMAN				64400
KTIEVFDPDANTW	KTIEVFDPDANTW	39.39	1534.73	13	2	0.6	768.373	49.35	64400	F6:13092	1	Q9Y2M5|KLH20_HUMAN				64400
DRFYKVLTA	DRFYKVLTA	26.4	1111.6	9	2	0	556.808	33.68	64500	F8:8245	2	Q9HA47|UCK1_HUMAN				64000		64500
RPQLKGVVL	RPQLKGVVL	16.54	1008.64	9	2	-0.1	505.329	29.75	64500	F8:6922	1	O15235|RT12_HUMAN						64500
DRLIKHTSF	DRLIKHTSF	38.88	1115.61	9	2	-0.6	558.811	24.38	64900	F5:5063	5	Q9BZ29|DOCK9_HUMAN			741000		711000		387000
GTLKGHNGW	GTLKGHNGW	35.18	968.483	9	2	-0.6	485.248	22.41	64900	F6:4339	3	P63244|GBLP_HUMAN				64900		56000		32100
ASNYFRAMF	ASNYFRAMF	27.98	1105.5	9	2	1.6	553.759	46.91	64900	F6:12292	1	Q8WZ60|KLHL6_HUMAN				64900
VLVDRTIYI	VLVDRTIYI	19.28	1090.64	9	2	-0.5	546.326	45.44	65000	F5:11669	1	P52758|UK114_HUMAN			65000
NRNSIPLQL	NRNSIPLQL	17.2	1053.59	9	2	-1.3	527.803	39.79	65300	F8:10209	2	Q8N531|FBXL6_HUMAN				63500		65300
FDHVITNMNNNYEPR	FDHVITNMNNNYEPR	47.68	1862.84	15	3	1.4	621.954	31.62	65300	F8:7554	1	P02746|C1QB_HUMAN						65300
KMAGTSVYL	KMAGTSVYL	20.94	968.5	9	2	-0.2	485.257	32.9	65400	F5:7939	2	P20132|SDHL_HUMAN			65400		62900
SPVVRVAV	SPVVRVAV	31.74	825.507	8	2	-1.9	413.76	30.8	65600	F7:7236	3	P13639|EF2_HUMAN			67400		65600		81800
TPMPSRPSTTPF	TPMPSRPSTTPF	33.92	1317.64	12	2	0.8	659.827	33.72	65600	F8:8258	2	P27816|MAP4_HUMAN				75800		65600
SQMRWTHSY	SQMRWTHSY	17.69	1194.52	9	2	0.2	598.269	25.72	65700	F5:5528	2	P98160|PGBM_HUMAN			65700		63100
KVMDEVEKA	KVMDEVEKA	31.26	1047.53	9	2	-0.8	524.77	23.99	65800	F51:4011	1	Q9Y383|LC7L2_HUMAN							65800
GPASRVSQL	GPASRVSQL	25.72	913.498	9	2	-1	457.756	25.33	65800	F8:5422	2	Q9H7N4|SFR19_HUMAN				86000		65800
TVDGPRNEL	TVDGPRNEL	15.91	999.499	9	2	-0.8	500.756	25.05	65900	F6:5282	1	P55265|DSRAD_HUMAN				65900
GLWEEAYRV	GLWEEAYRV	23.78	1121.55	9	2	-1.1	561.782	45.99	66000	F7:11806	2	Q9UG01|IF172_HUMAN			71300		66000
SPLKLLTSM	SPLKLLTSM	35.44	988.563	9	2	0.6	495.289	48.91	66100	F7:12717	2	P51654|GPC3_HUMAN			70400		66100
VPVAKTAEL	VPVAKTAEL	19.12	926.544	9	2	-0.8	464.279	30.7	66100	F52:5869	2	P49790|NU153_HUMAN				45000				66100
GILNPSQPGQSSSSSQT	GILNPSQPGQSSSSSQT	21.52	1673.79	17	2	0.8	837.901	32.9	66100	F6:7936	1	Q15517|CDSN_HUMAN				66100
KQYEAARLEY	KQYEAARLEY	28.72	1269.64	10	2	0.4	635.825	26.32	66200	F5:5742	2	P53365|ARFP2_HUMAN			66200		62400
SPNGTIRNIL	SPNGTIRNIL	28.47	1083.6	10	2	-1.1	542.808	35.81	66200	F8:8952	2	O75874|IDHC_HUMAN:P48735|IDHP_HUMAN				66000		66200
AAKPKTAKPKAAKPK	AAKPKTAKPKAAKPK	38.87	1533.97	15	4	1.6	384.501	20.23	66400	F8:3605	2	P10412|H14_HUMAN				47300		66400
KTMELKSTNISF	KTMELKSTNISF	35.99	1397.72	12	2	0.2	699.869	34.13	66500	F8:8389	2	Q9Y3B1|PLD3B_HUMAN				62600		66500
SPRVPNSSV	SPRVPNSSV	22.43	941.493	9	2	0.1	471.754	23.2	66600	F5:4651	1	Q9NR09|BIRC6_HUMAN			66600
SLRPQVSSI	SLRPQVSSI	19.49	985.556	9	2	0	493.785	28.15	66800	F6:6341	2	Q9P2D8|UNC79_HUMAN				66800				101000
NADTVSSKL	NADTVSSKL	29.26	933.477	9	2	-0.7	467.745	24.75	66900	F5:5186	1	P63010|AP2B1_HUMAN			66900
APSQQRLVVV	APSQQRLVVV	33.41	1095.64	10	2	-0.5	548.827	31.58	66900	F7:7495	2	Q9H6Q4|NARFL_HUMAN			68900		66900
APSGTRVVQVL	APSGTRVVQVL	23.35	1125.65	11	2	-1	563.832	33.72	66900	F7:8174	2	Q9UN70|PCDGK_HUMAN			64500		66900
RDNNRVGFAEAAR	RDNNRVGFAEAAR	21.53	1474.74	13	3	-0.5	492.587	22.6	67000	F52:3657	1	P07339|CATD_HUMAN								67000
APRHGSLGF	APRHGSLGF	27.23	940.488	9	2	0	471.251	25.14	67500	F5:5324	3	P39023|RL3_HUMAN			67500		67100		56400
EEDKEEDEEEDVPGQAKDEL	EEDKEEDEEEDVPGQAKDEL	48.07	2331.97	20	3	-0.6	778.331	30.61	67500	F7:7174	2	P27797|CALR_HUMAN			68300		67500
RLQHLAESW	RLQHLAESW	21.72	1138.59	9	2	-0.5	570.301	29.92	67600	F6:6929	2	Q7Z6Z7|HUWE1_HUMAN				67600		70600
ALLQRLEAL	ALLQRLEAL	18.41	1025.62	9	2	-0.4	513.819	49.93	68000	F5:13075	2	Q9P0R6|GSKIP_HUMAN			68000		62000
SPRSSLNNSL	SPRSSLNNSL	15.73	1073.55	10	2	-0.3	537.78	25.48	68000	F8:5476	1	Q9UPW0|FOXJ3_HUMAN						68000
SVYTWREAF	SVYTWREAF	19.86	1157.55	9	2	-1.1	579.782	44.92	68100	F7:11492	1	O95477|ABCA1_HUMAN					68100
KPKAPGVGGAF	KPKAPGVGGAF	36.65	1027.58	11	2	-0.4	514.798	24.95	68100	F5:5258	2	P15502|ELN_HUMAN			68100		67200
GVHTVHVTF	GVHTVHVTF	29.2	995.519	9	2	0.4	498.767	33.82	68400	F52:6480	1	P21333|FLNA_HUMAN								68400
APYRDLPASL	APYRDLPASL	19.4	1101.58	10	2	-0.5	551.798	37.71	68500	F6:9503	1	P54259|ATN1_HUMAN				68500
RTLSWKHTL	RTLSWKHTL	32.99	1140.64	9	3	-1.8	381.22	26.05	68600	F8:5666	2	Q9UJX6|ANC2_HUMAN				84400		68600
KADEANDNLF	KADEANDNLF	23.96	1135.51	10	2	-0.1	568.764	32.47	68700	F7:7773	2	P09913|IFIT2_HUMAN			69700		68600
RLMNETTAV	RLMNETTAV	18.36	1033.52	9	2	-0.5	517.768	31.31	69000	F52:5994	2	P34932|HSP74_HUMAN				41500				69000
VDDTQFVRFDSDAASPR	VDDTQFVRFDSDAASPR	35.76	1924.89	17	3	0.6	642.638	37.43	69000	F8:9459	1	P30480|1B42_HUMAN:P01889|1B07_HUMAN:P30486|1B48_HUMAN:P30462|1B14_HUMAN:Q29836|1B67_HUMAN:P30475|1B39_HUMAN:P10321|1C07_HUMAN:Q29865|1C18_HUMAN:P30484|1B46_HUMAN:P18465|1B57_HUMAN:P30499|1C01_HUMAN:P04222|1C03_HUMAN						69000
SPNSKVNTL	SPNSKVNTL	28.5	958.508	9	2	-1.5	480.261	23.04	69100	F7:4583	2	P40939|ECHA_HUMAN					69100		60300
RVDGPKHSL	RVDGPKHSL	26.16	1007.55	9	3	-0.7	336.858	21.2	69100	F51:3189	1	Q7L523|RRAGA_HUMAN							69100
ALFQRPPLI	ALFQRPPLI	20.31	1053.63	9	2	0.8	527.824	48.19	69200	F5:12544	3	O60832|DKC1_HUMAN			69200		84100
TPGPAGSRL	TPGPAGSRL	25.65	854.461	9	2	-1.6	428.237	23.88	69300	F6:4882	4	P57086|SCND1_HUMAN			29900	69300		71100		82400
RPKAQPTTL	RPKAQPTTL	22	1010.59	9	2	-1.1	506.3	21.86	69300	F51:3431	1	Q6P2C8|MED27_HUMAN							69300
VPRIQPQSL	VPRIQPQSL	16.45	1036.6	9	2	-0.4	519.308	32.3	69300	F5:7754	1	Q9NVR5|KTU_HUMAN			69300
PQEAKPQEAAVAPEKPPASD	PQEAKPQEAAVAPEKPPASD	38.48	2059.02	20	3	0.5	687.348	24.56	69400	F51:4150	1	P29966|MARCS_HUMAN							69400
AQLENPAAV	AQLENPAAV	31.05	911.471	9	1	1.2	912.48	33.56	69600	F8:8201	2	Q96PP9|GBP4_HUMAN				73200		69600
ILVKHLTNV	ILVKHLTNV	24.2	1035.64	9	2	0.4	518.83	27.86	69700	F5:6282	2	A1A4S6|RHG10_HUMAN			69700		62200
RPSGLHGDVSL	RPSGLHGDVSL	16.55	1136.59	11	2	-0.8	569.304	26.55	69800	F7:5802	1	Q9H6E5|STPAP_HUMAN					69800
MEPAAAAT	MEPAAAAT	19.24	760.342	8	1	-2.7	761.348	27.24	69900	F7:6039	1						69900
APAGGAGAL	APAGGAGAL	26.22	683.36	9	1	0.6	684.368	27.21	70200	F5:6055	3	Q5T953|IER5L_HUMAN			70200		69000		69900
KPFGLKVSQL	KPFGLKVSQL	21.08	1115.67	10	2	-0.5	558.842	34.03	70200	F6:8311	2	P49327|FAS_HUMAN				70200		76300
RTFTLKHSL	RTFTLKHSL	36.05	1101.63	9	3	-1.7	368.216	25.43	70500	F5:5427	2	Q92766|RREB1_HUMAN			70500		51700
KTMEDTLMTV	KTMEDTLMTV	17.37	1167.55	10	2	-0.2	584.783	42.46	70500	F8:11015	1	P53365|ARFP2_HUMAN						70500
KPMMIKNVL	KPMMIKNVL	23.85	1072.61	9	2	-1	537.313	31.98	70700	F6:7628	1	P07954|FUMH_HUMAN				70700
LPKGKALEL	LPKGKALEL	16.84	967.607	9	2	0	484.81	28.01	70900	F7:6307	1	Q9ULJ3|ZBT21_HUMAN					70900
APYGNPKNM	APYGNPKNM	40.09	990.459	9	2	0.9	496.237	24.04	71000	F52:4151	2	Q92567|F168A_HUMAN				53900				71000
VVRDPQGIRAW	VVRDPQGIRAW	34.14	1295.71	11	3	-0.9	432.91	29.53	71000	F6:6805	1	P61626|LYSC_HUMAN				71000
RPYKPIAL	RPYKPIAL	20.96	956.581	8	2	0.5	479.298	27.46	71100	F5:6146	1	Q13330|MTA1_HUMAN			71100
DRFLSKMKV	DRFLSKMKV	28.64	1122.62	9	3	-1.9	375.214	29.07	71100	F8:6690	1	P51959|CCNG1_HUMAN						71100
PEDVAVQL	PEDVAVQL	21.78	869.449	8	1	-1.1	870.456	44.21	71200	F7:11270	2	P46939|UTRO_HUMAN			65700		71200
KLKEAETRAEF	KLKEAETRAEF	17.66	1320.7	11	3	-1.7	441.241	23.95	71200	F51:4002	1	P67936|TPM4_HUMAN							71200
HPTDERVAL	HPTDERVAL	22.74	1036.53	9	2	0.7	519.273	25.36	71300	F52:4567	1	Q16719|KYNU_HUMAN								71300
FLIEEQKIVV	FLIEEQKIVV	39.95	1216.71	10	2	0.6	609.361	48.68	71400	F5:12693	2	P49207|RL34_HUMAN			71400		73700
SPAEKAGLL	SPAEKAGLL	22.15	884.497	9	2	-0.6	443.255	28.61	71500	F8:6538	3	O14745|NHRF1_HUMAN				73200		71500		108000
NRVQNMAL	NRVQNMAL	22.83	944.486	8	2	-2.2	473.249	27.81	71600	F8:6265	3	P51571|SSRD_HUMAN				75900		71600		108000
IQRTPKIQVYS	IQRTPKIQVYS	35.72	1331.76	11	3	-1.1	444.925	26.78	71900	F5:5900	2	P61769|B2MG_HUMAN			71900		80000
SATRIFVGL	SATRIFVGL	27.56	962.555	9	2	-2.1	482.284	44.66	72100	F7:11413	2	Q8N2M4|TM86A_HUMAN			78400		72100
MPKFSVSGL	MPKFSVSGL	27.68	964.505	9	2	-1.2	483.259	44.46	72200	F7:11354	2	Q09666|AHNK_HUMAN			79400		72200
AVRLITSSL	AVRLITSSL	24.02	958.581	9	2	-0.7	480.298	38.72	72500	F6:9831	2	O76031|CLPX_HUMAN				72500		91900
KLQDGVHII	KLQDGVHII	17.22	1021.59	9	2	-0.9	511.803	31.03	72500	F7:7316	1	Q9Y3A2|UTP11_HUMAN					72500
SPRKNQIVF	SPRKNQIVF	17.06	1087.61	9	2	-0.4	544.814	28.72	72500	F51:5096	2	Q8N8S7|ENAH_HUMAN			82400				72500
KPLDNASKL	KPLDNASKL	24.98	984.56	9	2	-0.5	493.287	22.9	72600	F5:4544	6	O00186|STXB3_HUMAN			72600	63200	68100	51000	57300	88900
SPRTPVSPVKF	SPRTPVSPVKF	36.22	1213.68	11	3	-0.8	405.568	29.68	72800	F6:6856	3	P23443|KS6B1_HUMAN				72800		76500		129000
SMAEVDAAMAA	SMAEVDAAMAA	38.37	1065.45	11	1	0	1066.45	42.26	72900	F5:10708	1	P22626|ROA2_HUMAN			72900
IVDTGTSL	IVDTGTSL	29.6	804.423	8	1	0.7	805.431	34.56	73000	F8:8531	2	P07339|CATD_HUMAN				70100		73000
APAIHQIVL	APAIHQIVL	23.61	960.576	9	2	-1.2	481.295	38.86	73200	F6:9876	2	Q68CP9|ARID2_HUMAN				73200		77300
FAYDGKDYIA	FAYDGKDYIA	28.91	1161.53	10	2	0	581.774	37.94	73300	F6:9579	2	P30462|1B14_HUMAN:Q29836|1B67_HUMAN:P30475|1B39_HUMAN:Q29865|1C18_HUMAN:P30505|1C08_HUMAN				73300		73700
IVDRPVTLV	IVDRPVTLV	21.28	1010.61	9	2	0	506.313	36.38	73700	F6:9090	2	O96000|NDUBA_HUMAN				73700		76600
SPDTKKIAL	SPDTKKIAL	31.14	971.565	9	2	0.4	486.79	26.12	74100	F52:4801	3	Q86TI0|TBCD1_HUMAN				61300		60000		74100
ALLDQLHTL	ALLDQLHTL	18.98	1022.58	9	2	0.7	512.296	49.46	74100	F7:12873	2	Q9Y6Q9|NCOA3_HUMAN			73400		74100
FIYHGEVPQA	FIYHGEVPQA	18.09	1159.57	10	2	1.5	580.791	33.67	74200	F8:8242	1	P33076|C2TA_HUMAN						74200
APHARNGLSL	APHARNGLSL	29.38	1034.56	10	2	-0.7	518.288	24.72	74400	F6:5165	3	Q13422|IKZF1_HUMAN				74400		80700		83400
APRVAGKEGPGL	APRVAGKEGPGL	34.74	1150.65	12	3	-0.9	384.555	23.12	74400	F8:4643	2	Q9UID3|VPS51_HUMAN				61600		74400
KTFSHPSSF	KTFSHPSSF	32.1	1036.5	9	2	0.6	519.256	23.8	74700	F7:4844	3	Q8N972|ZN709_HUMAN			73700		74700		80300
NRISGASEL	NRISGASEL	18.67	945.488	9	2	-1.4	473.75	25.67	75000	F8:5542	2	Q9NR96|TLR9_HUMAN				83400		75000
ATNGVVVTW	ATNGVVVTW	27.39	945.492	9	1	1.1	946.5	48.87	75200	F8:12961	2	Q96S15|WDR24_HUMAN				82400		75200
GPSKVRVGVV	GPSKVRVGVV	43.64	996.608	10	2	0.9	499.312	25.4	75200	F52:4582	2	P12111|CO6A3_HUMAN						52400		75200
YAYDGKDYIA	YAYDGKDYIA	34.76	1177.53	10	2	-0.9	589.771	33.38	75200	F7:8056	1	P30480|1B42_HUMAN:P01889|1B07_HUMAN:P30486|1B48_HUMAN:P05534|1A24_HUMAN:P30447|1A23_HUMAN:P10316|1A69_HUMAN:P30499|1C01_HUMAN:P04222|1C03_HUMAN					75200
YAYDGKDYLA	YAYDGKDYLA	34.76	1177.53	10	2	-0.9	589.771	33.38	75200	F7:8056	1						75200
TPRVPDNSL	TPRVPDNSL	27.31	997.519	9	2	-0.8	499.767	27.94	75400	F8:6308	3	Q13829|BACD2_HUMAN				76700		75400		120000
RPAAIPIEI	RPAAIPIEI	26.28	978.586	9	2	1.3	490.301	44.47	75500	F8:11605	2	Q9Y2H1|ST38L_HUMAN				69400		75500
KLHYVVTEV	KLHYVVTEV	32.67	1086.61	9	2	0	544.311	29.64	75800	F8:6885	3	Q9Y4A5|TRRAP_HUMAN				75200		75800
KTMDFPAVTI	KTMDFPAVTI	23.83	1121.58	10	2	-1.8	561.796	48.55	75800	F7:12607	2	P51168|SCNNB_HUMAN			66000		75800
SLFDNPRTF	SLFDNPRTF	18.77	1095.53	9	2	1.4	548.775	44.26	76000	F5:11318	1	Q9H8H2|DDX31_HUMAN			76000
IVRDIKEKL	IVRDIKEKL	18.16	1112.69	9	3	-0.7	371.904	25.68	76000	F52:4663	1	P63261|ACTG_HUMAN:P60709|ACTB_HUMAN								76000
DRNDRAIRV	DRNDRAIRV	21.89	1113.6	9	3	-2.2	372.207	22.16	76100	F51:3523	1	Q9Y2L1|RRP44_HUMAN							76100
EEEDVPGQAKDEL	EEEDVPGQAKDEL	44.51	1457.65	13	2	0.5	729.834	30.43	76100	F6:7097	2	P27797|CALR_HUMAN				76100		69800
KLMDEVAGI	KLMDEVAGI	24.75	974.511	9	2	-0.2	488.262	60.08	76200	F52:11414	3	O00154|BACH_HUMAN				182000		178000		76200
DRIPERDKL	DRIPERDKL	23.82	1140.63	9	3	-1.2	381.215	22.61	76200	F8:4453	2	Q9BZI7|REN3B_HUMAN				73500		76200
KLLGNIKNV	KLLGNIKNV	15.14	997.628	9	2	0.3	499.822	33.48	76200	F51:6097	1	Q00688|FKBP3_HUMAN							76200
KVYQPKRSVL	KVYQPKRSVL	16.13	1216.73	10	3	-0.9	406.583	22.55	76200	F7:4414	1	Q8NCA5|FA98A_HUMAN					76200
KPTHVVVTL	KPTHVVVTL	16.59	992.602	9	2	-0.3	497.308	27.57	76400	F5:6184	1	Q14690|RRP5_HUMAN			76400
LTKRSSQTQN	LTKRSSQTQN	41.64	1161.61	10	2	2.9	581.814	19.62	76500	F7:3449	4	Q01105|SET_HUMAN			75900	22300	76500		71300
APPRTPLTAL	APPRTPLTAL	20.67	1035.61	10	2	-0.4	518.811	36.84	76500	F8:9276	1	P47928|ID4_HUMAN						76500
DRIKGSLL	DRIKGSLL	16.37	900.539	8	2	-0.6	451.277	28.02	76600	F5:6337	1	Q9Y548|YIPF1_HUMAN			76600
NRIAGFEV	NRIAGFEV	16.28	904.477	8	2	-0.4	453.245	38.66	76700	F6:9809	1	Q86XK2|FBX11_HUMAN				76700
SQMLRAVSL	SQMLRAVSL	24.43	1003.55	9	2	-0.5	502.781	38.13	76800	F8:9673	1	Q9UIF9|BAZ2A_HUMAN						76800
SMLDDLRNV	SMLDDLRNV	19.32	1061.52	9	2	0	531.766	48.67	76800	F6:12860	1	P05107|ITB2_HUMAN				76800
APREGISQEAL	APREGISQEAL	19.78	1169.6	11	2	0.3	585.809	28.37	76900	F8:6460	2	Q9Y490|TLN1_HUMAN				67300		76900
FLLHIQQQV	FLLHIQQQV	26.47	1124.63	9	2	-0.3	563.324	43.6	77300	F7:11093	2	O95486|SC24A_HUMAN			80900		77300
GLLAGDRLVEV	GLLAGDRLVEV	24.55	1140.65	11	2	0.7	571.333	47	77300	F5:12160	2	O14745|NHRF1_HUMAN			77300		80200
RPAMNYDKL	RPAMNYDKL	21.45	1106.55	9	2	-1.3	554.284	26.04	77400	F7:5626	2	P41161|ETV5_HUMAN			85600		77400
NPNMRLSQL	NPNMRLSQL	25.5	1071.55	9	2	-0.4	536.782	33.32	77500	F7:8039	2	Q96CT7|CC124_HUMAN			77900		77500
RLDEVKEQV	RLDEVKEQV	20.94	1114.6	9	2	-0.2	558.306	23.93	77500	F8:4935	2	P02649|APOE_HUMAN				80500		77500
KMFDLNGDGEV	KMFDLNGDGEV	27.18	1223.55	11	2	0.3	612.782	42.03	77800	F8:10889	2	Q9BPX6|MICU1_HUMAN				81700		77800
ERLVVSSL	ERLVVSSL	21.82	901.523	8	2	-1.7	451.768	35.86	78200	F7:8826	3	Q5T4S7|UBR4_HUMAN			83700		78200		64800
TRIPKIQKL	TRIPKIQKL	17.52	1095.71	9	3	-1.6	366.244	25.87	78300	F5:5586	2	P11142|HSP7C_HUMAN:P54652|HSP72_HUMAN			78300		80100
SIREAGGAF	SIREAGGAF	16.68	906.456	9	2	0.4	454.235	29.83	78300	F52:5682	1	Q9UII2|ATIF1_HUMAN								78300
KIMADIRAQY	KIMADIRAQY	15.81	1207.64	10	2	-0.7	604.826	30.19	78300	F5:7071	1	P05783|K1C18_HUMAN			78300
TRLLAQTTL	TRLLAQTTL	17.69	1015.6	9	2	-0.7	508.808	35.37	78400	F7:8683	2	P27105|STOM_HUMAN			84100		78400
RTLPTNTLMGF	RTLPTNTLMGF	28.6	1249.65	11	2	1.2	625.832	47.69	78600	F5:12383	1	P33121|ACSL1_HUMAN			78600
SLKTPGTSL	SLKTPGTSL	17.66	902.507	9	2	0	452.261	28.19	78700	F8:6397	1	Q76L83|ASXL2_HUMAN						78700
IPLDKTVVNKDVFRD	IPLDKTVVNKDVFRD	49.51	1757.97	15	4	0	440.499	33.74	78700	F8:8264	2	P61353|RL27_HUMAN				97000		78700
SRLSSTSSL	SRLSSTSSL	17.88	936.488	9	2	-1.7	469.25	24.82	79000	F8:5241	4	Q9H8V3|ECT2_HUMAN				88700	121000	79000		119000
VPRQPTVTSV	VPRQPTVTSV	18.53	1082.61	10	2	-0.6	542.311	26.74	79100	F6:5862	3	Q96HC4|PDLI5_HUMAN				79100		70300		96100
SSSKGSLGGGFSSGGFSGG	SSSKGSLGGGFSSGGFSGG	43.42	1618.72	19	2	1.1	810.369	33.05	79100	F5:7989	1	P13645|K1C10_HUMAN			79100
SLFRVITEV	SLFRVITEV	25.25	1062.61	9	2	-0.4	532.311	50.25	79200	F6:13424	2	Q93063|EXT2_HUMAN				79200				74800
PRQPPMSL	PRQPPMSL	24.72	924.485	8	2	-0.6	463.25	29.8	79400	F7:6907	1	Q13045|FLII_HUMAN					79400
APYGGPIAL	APYGGPIAL	29.76	857.465	9	1	0.5	858.472	49.7	79400	F6:13220	3	Q9H269|VPS16_HUMAN				79400		83100		114000
VSDFGGRSL	VSDFGGRSL	19.17	936.466	9	2	0.2	469.241	34.63	79500	F51:6351	2	P27694|RFA1_HUMAN					62100		79500
DRYLPDTL	DRYLPDTL	26.66	991.497	8	1	0.7	992.505	42.31	79800	F8:10971	4	P21964|COMT_HUMAN				76100		435000		304000
AARVVLTSL	AARVVLTSL	21.45	928.571	9	2	0.5	465.293	36.81	79800	F8:9269	2	Q16690|DUS5_HUMAN				81100		79800
APAPIHNQF	APAPIHNQF	33.48	993.503	9	2	-1	497.758	27.28	80200	F6:6049	3	Q15011|HERP1_HUMAN				80200			194000	117000
LLGPPPVGV	LLGPPPVGV	21.9	847.517	9	1	0	848.524	50.12	80200	F6:13378	2	Q9ULV3|CIZ1_HUMAN				80200				119000
SVRPAVLQV	SVRPAVLQV	15.04	967.581	9	2	-0.1	484.798	45.28	80200	F51:8277	1	P14550|AK1A1_HUMAN							80200
KLLEGEESRI	KLLEGEESRI	25.08	1172.64	10	2	-0.8	587.327	27.77	80200	F7:6227	2	P08670|VIME_HUMAN			82100		80200
KLLEGEESRL	KLLEGEESRL	25.08	1172.64	10	2	-0.8	587.327	27.77	80200	F7:6227	2	P05787|K2C8_HUMAN:P08729|K2C7_HUMAN			82100		80200
KVQDLSSGVLSF	KVQDLSSGVLSF	19.61	1278.68	12	2	0.9	640.349	49.06	80200	F5:12808	2	Q6PJG6|BRAT1_HUMAN			80200		83800
DRLVASTL	DRLVASTL	19.19	873.492	8	2	-0.7	437.753	33.42	80700	F5:8107	2	Q9BZZ2|SN_HUMAN			80700		74300
ERHRPLVV	ERHRPLVV	26.33	1004.59	8	2	0.6	503.301	24.56	80800	F52:4318	1	O75081|MTG16_HUMAN								80800
SMSADVPLV	SMSADVPLV	29.89	917.453	9	1	-0.1	918.46	49.98	80800	F8:13353	3	P12004|PCNA_HUMAN				85800		80800		108000
RPKEKSLVL	RPKEKSLVL	18.99	1068.67	9	2	0.3	535.34	23.48	80900	F7:4740	3	Q92985|IRF7_HUMAN			73900		80900		578000
KVKKTIPSW	KVKKTIPSW	40.21	1085.66	9	2	0.1	543.837	24.64	81000	F6:5141	4	Q5SSJ5|HP1B3_HUMAN			103000	81000	101000	76800
ALDEVFTKV	ALDEVFTKV	28.7	1020.55	9	2	-0.3	511.282	43.14	81300	F6:11183	2	Q9UMX5|NENF_HUMAN				81300		75800
VERVITIMQNPRQYK	VERVITIMQNPRQYK	37.75	1874.02	15	4	0.1	469.512	29.73	81400	F6:6870	1	P62269|RS18_HUMAN				81400
SIAPKTTRVTY	SIAPKTTRVTY	29.19	1235.69	11	3	0.5	412.903	26.09	81500	F52:4790	5	P04844|RPN2_HUMAN				49100		104000		136000
NPHGARLSL	NPHGARLSL	25.37	963.525	9	2	1	482.77	25.12	81600	F5:5318	3	O95801|TTC4_HUMAN			81600		85000
KVVALVHAV	KVVALVHAV	38.5	934.596	9	2	-0.7	468.305	27.88	81700	F5:6292	2	P24001|IL32_HUMAN			81700		82500
APRGKSGAAL	APRGKSGAAL	22.04	926.53	10	2	0.5	464.272	20.87	82000	F52:3029	1	P09874|PARP1_HUMAN								82000
RIREHVPQL	RIREHVPQL	17.35	1146.66	9	3	-0.9	383.228	30.41	82300	F51:5470	1	P12111|CO6A3_HUMAN							82300
GPRALTEEL	GPRALTEEL	16.87	984.524	9	2	-1	493.269	32.73	82300	F7:7853	1	Q63HN8|RN213_HUMAN					82300
ALDSTNVEL	ALDSTNVEL	27.13	960.476	9	1	0.4	961.484	43.91	82400	F5:11211	1	P57735|RAB25_HUMAN			82400
SLVSKGTLVQTKGTGASG	SLVSKGTLVQTKGTGASG	41.98	1689.93	18	3	-0.6	564.316	25.53	82400	F6:5459	3	P10412|H14_HUMAN:P16403|H12_HUMAN:P16402|H13_HUMAN				82400		82100		144000
RQLAKIHAI	RQLAKIHAI	27.86	1048.65	9	3	-1.2	350.557	23.5	82500	F5:4759	2	Q9HBU6|EKI1_HUMAN			82500		78300
NPSARLTAL	NPSARLTAL	27.15	941.529	9	2	-1.1	471.772	30.82	82600	F7:7246	3	Q04771|ACVR1_HUMAN:P37023|ACVL1_HUMAN			78400		82600		99100
LIDWNNPAI	LIDWNNPAI	18.33	1054.54	9	2	1.2	528.28	49.36	82600	F7:12840	1	Q5VYK3|ECM29_HUMAN					82600
SPGQRAVLL	SPGQRAVLL	24.48	939.55	9	2	-1.1	470.782	30.86	82900	F5:7294	3	Q12772|SRBP2_HUMAN			82900		73300		101000
IQDNHDGTYTV	IQDNHDGTYTV	29.67	1261.56	11	2	-0.3	631.786	26.37	82900	F8:5772	3	P21333|FLNA_HUMAN				83200		82900		86500
AQYEHDLEVA	AQYEHDLEVA	23.98	1173.53	10	2	-0.3	587.772	30.36	83000	F7:7091	4	P62826|RAN_HUMAN			93600		83000		117000
MRLTPRAL	MRLTPRAL	25.3	956.559	8	2	0	479.287	35.84	83100	F52:6866	4	Q9BT17|MTG1_HUMAN			157000	52800	182000			83100
QRMTVAFEF	QRMTVAFEF	15.95	1127.54	9	2	-3.4	564.777	48.1	83200	F8:12719	1	Q96NW7|LRRC7_HUMAN						83200
KIIEYSVYL	KIIEYSVYL	15.81	1126.63	9	2	-0.1	564.321	47.75	83500	F5:12402	1	P51610|HCFC1_HUMAN			83500
RLQDELVTL	RLQDELVTL	15.86	1085.61	9	2	0.2	543.811	67.02	83600	F52:12640	1	Q9UPN3|MACF1_HUMAN								83500
LPKIPSNATL	LPKIPSNATL	23.3	1052.62	10	2	-0.6	527.318	38.5	83700	F6:9760	1	Q13451|FKBP5_HUMAN				83700
RLHNDRVYY	RLHNDRVYY	36.05	1234.62	9	3	-1.8	412.547	22.76	83800	F7:4486	2	Q9Y221|NIP7_HUMAN			82300		83800
GIRVGHAVL	GIRVGHAVL	19.22	920.556	9	2	-0.7	461.285	28.02	84100	F5:6336	1	Q9Y296|TPPC4_HUMAN			84100
ERLALETAL	ERLALETAL	15.9	1014.57	9	2	-0.1	508.293	42.05	84400	F6:10866	1	P00488|F13A_HUMAN				84400
RLYPEGLAQL	RLYPEGLAQL	17.13	1158.64	10	2	-1.3	580.326	45.63	84400	F7:11692	2	P61421|VA0D1_HUMAN			111000		84400
ERFSHVAM	ERFSHVAM	20.67	975.46	8	2	0.5	488.737	26.96	84500	F51:4700	2	Q92600|RCD1_HUMAN			93600				84500
LRYQVSSL	LRYQVSSL	15.51	964.534	8	2	-1.5	483.274	33.51	84500	F7:8101	1	Q9UBW7|ZMYM2_HUMAN					84500
MVAPAVASV	MVAPAVASV	34.71	843.452	9	1	1.2	844.461	41.52	84500	F5:10500	2	P05412|JUN_HUMAN			84500		83200
KIYQNSYTW	KIYQNSYTW	21.06	1201.58	9	2	-0.2	601.795	35.1	84500	F8:8715	2	O94911|ABCA8_HUMAN				86500		84500
NRNQSPVL	NRNQSPVL	24.06	926.493	8	2	0.8	464.254	25.73	84700	F52:4676	3	P51812|KS6A3_HUMAN			99500	155000				84700
YDGKDYIEFNKEIPA	YDGKDYIEFNKEIPA	19.94	1800.86	15	3	0.3	601.293	41.01	84700	F5:10349	1	P25311|ZA2G_HUMAN			84700
SLVSKGTLVQTKGTGASGSF	SLVSKGTLVQTKGTGASGSF	16.86	1924.03	20	3	-1.1	642.349	31.69	85200	F8:7578	1	P10412|H14_HUMAN:P16403|H12_HUMAN:P16402|H13_HUMAN						85200
TLAEHIIEA	TLAEHIIEA	22.55	995.529	9	2	-0.3	498.772	35.69	85300	F5:8812	2	Q9Y6Y1|CMTA1_HUMAN			85300		86500
RSLDHPNVLKF	RSLDHPNVLKF	22.09	1324.73	11	3	-0.6	442.582	30.72	85500	F8:7245	2	P53671|LIMK2_HUMAN				84700		85500
ALYDEVRTV	ALYDEVRTV	19.23	1064.55	9	2	-0.4	533.282	36.77	85600	F5:9126	1	A6NHR9|SMHD1_HUMAN			85600
VPNWHRDLV	VPNWHRDLV	18.63	1134.59	9	3	-1.7	379.204	30.96	85600	F8:7328	2	P62826|RAN_HUMAN				91900		85600
APGEFRAIM	APGEFRAIM	29.69	990.496	9	2	-0.6	496.255	37.91	85700	F6:9567	3	P55265|DSRAD_HUMAN				85700		80100		79400
KTMTHIYTF	KTMTHIYTF	16.52	1140.56	9	2	0.6	571.289	39.48	85700	F52:7576	1	Q86WT6|TRI69_HUMAN								85700
KPFLGIGL	KPFLGIGL	15.95	843.522	8	2	-0.8	422.768	49.75	85800	F7:12966	1	Q14974|IMB1_HUMAN					85800
SPKATGVFTTL	SPKATGVFTTL	23.43	1120.61	11	2	-1.8	561.313	38.84	85800	F6:9871	2	P02751|FINC_HUMAN				85800		91800
RVLGGVMSAF	RVLGGVMSAF	15.53	1035.55	10	2	-1.9	518.783	46.95	85900	F7:12103	2	Q9BWW8|APOL6_HUMAN			87300		85900
RITNFTTSW	RITNFTTSW	17.66	1124.56	9	2	-0.6	563.288	41.38	86000	F7:10437	1	Q8N3D4|EH1L1_HUMAN					86000
VLSPADKTNVKAAWGKVGAHA	VLSPADKTNVKAAWGKVGAHA	16.65	2119.15	21	4	-1.3	530.795	28.86	86100	F6:6578	1	P69905|HBA_HUMAN				86100
DRLIANTL	DRLIANTL	18.88	914.519	8	2	-0.6	458.266	49.6	86300	F51:8934	3	Q8IYT2|CMTR2_HUMAN			117000		121000		86300
IRNAMGSL	IRNAMGSL	25.05	860.454	8	2	-1	431.234	28.51	86700	F5:6502	2	P55036|PSMD4_HUMAN			86700		79000
RLLNFDTEL	RLLNFDTEL	24.33	1119.59	9	2	0.7	560.804	49.56	87200	F7:12902	1	Q63HN8|RN213_HUMAN					87200
KLMDLRNEY	KLMDLRNEY	18.42	1180.59	9	2	-1.7	591.302	31.21	87200	F6:7372	1	Q9UBS8|RNF14_HUMAN				87200
VNVEINVAPGKDLTKTLND	VNVEINVAPGKDLTKTLND	28.81	2039.09	19	3	-0.3	680.704	41.8	87300	F6:10793	1	P35527|K1C9_HUMAN				87300
KPSPKTIAF	KPSPKTIAF	25.07	987.575	9	2	-0.5	494.795	26.13	87600	F5:5680	2	Q9BRU9|UTP23_HUMAN			87600		93800
VPAKPPKGL	VPAKPPKGL	24.23	905.57	9	2	1.5	453.793	23.83	87600	F52:4078	2	A1L0T0|ILVBL_HUMAN				72900				87600
KYVPAIAHLIHS	KYVPAIAHLIHS	46.51	1347.77	12	3	-2.2	450.262	33.91	87700	F6:8275	2	Q9H3G5|CPVL_HUMAN				87700
APRTNGVAM	APRTNGVAM	20.29	915.46	9	2	-0.8	458.737	23.31	88000	F7:4679	2	Q92567|F168A_HUMAN					88000
ERTVHEEL	ERTVHEEL	18.86	1011.5	8	2	-0.5	506.756	22.62	88400	F52:3665	1	Q96BY6|DOC10_HUMAN								88400
KTFLDDSGSLNW	KTFLDDSGSLNW	19.26	1381.65	12	2	-0.9	691.832	50.4	88700	F6:13482	1	Q13045|FLII_HUMAN				88700
DQMQRKLTL	DQMQRKLTL	21.84	1131.61	9	2	-0.8	566.81	28.42	88900	F5:6472	1	Q8WVJ2|NUDC2_HUMAN			88900
PEDVIRNA	PEDVIRNA	17.68	912.466	8	2	0.1	457.24	24.09	89200	F7:4948	1	P19105|ML12A_HUMAN:O14950|ML12B_HUMAN:P24844|MYL9_HUMAN					89200
KMADIEYRL	KMADIEYRL	32.4	1137.59	9	2	-0.2	569.8	33.63	89900	F6:8179	2	P40937|RFC5_HUMAN				89900
NIVEKLREV	NIVEKLREV	19.76	1098.64	9	2	-0.1	550.327	33.13	89900	F8:8053	1	Q9C035|TRIM5_HUMAN						89900
KLLEVNGVAL	KLLEVNGVAL	17.36	1054.64	10	2	-0.7	528.326	46.86	89900	F7:12073	1	Q14160|SCRIB_HUMAN					89900
RASQSINTW	RASQSINTW	21.53	1061.53	9	2	-0.4	531.77	28.84	90000	F5:6616	1	P01598|KV106_HUMAN			90000
SPRIATTTA	SPRIATTTA	28.09	916.498	9	2	-0.2	459.256	22.55	90200	F7:4412	3	Q14980|NUMA1_HUMAN			82500		90200		84900
KIFSQKLGY	KIFSQKLGY	26.09	1082.61	9	2	0.2	542.314	29.17	90200	F6:6684	2	P25098|ARBK1_HUMAN				90200				139000
RQLPEPLISF	RQLPEPLISF	28.7	1198.67	10	2	-0.4	600.342	80.28	90300	F52:15022	1	Q92619|HMHA1_HUMAN								90300
KLVTTVTEI	KLVTTVTEI	26.68	1002.6	9	2	-1	502.305	35.85	90800	F7:8823	2	Q01518|CAP1_HUMAN			85700		90800
ALSDSIHTV	ALSDSIHTV	19.27	941.482	9	2	0	471.748	30.57	90800	F6:7146	2	Q9UKN5|PRDM4_HUMAN				90800				171000
SAPPEPATLKGTVPDDAVEALADSLGKKEAD	SAPPEPATLKGTVPDDAVEALADSLGKKEAD	21.06	3091.56	31	4	-0.6	773.896	80.45	90800	F52:15064	1	P20810|ICAL_HUMAN								90800
APAPTAVVL	APAPTAVVL	21.14	837.496	9	1	-1	838.502	45.77	91000	F7:11733	2	Q16633|OBF1_HUMAN			86000		91000
VRFDVHDVTL	VRFDVHDVTL	23.03	1199.63	10	2	-0.7	600.822	42.05	91100	F7:10635	1	P13639|EF2_HUMAN					91100
SPRSSDLVKL	SPRSSDLVKL	19.22	1100.62	10	3	-1.6	367.88	28.32	91200	F5:6440	1	Q9NVH2|INT7_HUMAN			91200
TLSSIRSKY	TLSSIRSKY	23.85	1053.58	9	2	0.9	527.799	24.7	91400	F52:4358	4	Q460N5|PAR14_HUMAN				63600		75400		179000
KLTSVLEAV	KLTSVLEAV	20.77	958.57	9	2	-0.6	480.292	42.14	91500	F8:10921	3	P98198|AT8B2_HUMAN				94800		91500		67000
SPANTRYLFL	SPANTRYLFL	38.47	1180.62	10	2	-1	591.319	46.63	91700	F7:11999	4	P16298|PP2BB_HUMAN:Q08209|PP2BA_HUMAN			96700	97800	91700	91400
GSLDKVVSW	GSLDKVVSW	29.72	989.518	9	2	-0.2	495.766	42.49	91800	F8:11026	1	P13584|CP4B1_HUMAN						91800
MPKKSSVVL	MPKKSSVVL	24.01	987.579	9	2	0.2	494.797	24.45	91800	F8:5119	2	Q9UIQ6|LCAP_HUMAN						91800		108000
SASVQRADTSL	SASVQRADTSL	34.61	1133.57	11	2	-0.8	567.791	24.68	91800	F8:5195	5	O76080|ZFAN5_HUMAN				99500	141000	91800	137000	108000
APHLSKVSM	APHLSKVSM	36.75	968.511	9	2	0.3	485.263	24.76	92000	F5:5188	3	Q8N392|RHG18_HUMAN			92000		81900		51300
AAAAVIPTV	AAAAVIPTV	19.28	811.48	9	1	-0.2	812.487	45.95	92500	F7:11795	1	A0AV96|RBM47_HUMAN					92500
RLKMKEEEW	RLKMKEEEW	15.85	1247.63	9	3	-1.1	416.885	25.29	92500	F8:5408	1	Q96ST3|SIN3A_HUMAN						92500
APILKRAL	APILKRAL	16.56	880.586	8	2	-0.6	441.3	26.17	92700	F5:5693	1	Q5VSL9|STRP1_HUMAN			92700
SADELVTRI	SADELVTRI	30.26	1002.53	9	2	0.4	502.275	36.4	92900	F5:9017	2	Q92575|UBXN4_HUMAN			92900		103000
GLADKVYFL	GLADKVYFL	20.54	1024.56	9	2	-0.7	513.287	50.43	93000	F6:13493	2	P27708|PYR1_HUMAN				93000		82900
RPQLRSVLL	RPQLRSVLL	19.38	1080.68	9	3	-0.8	361.233	33.63	93000	F6:8178	1	Q96AB3|ISOC2_HUMAN				93000
LLMEHIQEI	LLMEHIQEI	18.44	1124.59	9	2	0	563.302	44.45	93100	F5:11381	1	Q96SN8|CK5P2_HUMAN			93100
NRYHVPVVVV	NRYHVPVVVV	29.42	1180.67	10	2	0.8	591.344	35.22	93200	F8:8756	1	P04844|RPN2_HUMAN						93200
KIIDFIYTA	KIIDFIYTA	32.78	1082.6	9	2	0.9	542.308	50.27	93300	F7:13137	1	Q9P2J3|KLHL9_HUMAN:Q9P2N7|KLH13_HUMAN					93300
RPASYKKKSML	RPASYKKKSML	41.18	1307.74	11	3	-0.5	436.92	21.22	93300	F6:3903	2	P16234|PGFRA_HUMAN				93300
TRYPSSNML	TRYPSSNML	24.35	1067.51	9	2	-0.8	534.76	30.53	93600	F7:7148	2	Q92786|PROX1_HUMAN			103000		93600
DRVAGRPVL	DRVAGRPVL	17.68	981.572	9	2	-0.4	491.793	25.1	93600	F8:5340	2	Q14112|NID2_HUMAN				94100		93600
MRMATPLL	MRMATPLL	20.62	931.498	8	2	-2.2	466.755	42.13	94000	F7:10661	1	P04233|HG2A_HUMAN					94000
RPAGLSPTL	RPAGLSPTL	25.08	910.524	9	2	-2.3	456.268	30.84	94200	F7:7253	2	Q14135|VGLL4_HUMAN					94200		117000
KQVLWDRTF	KQVLWDRTF	22.42	1191.64	9	2	-0.6	596.827	35.65	94300	F7:8763	2	P42224|STAT1_HUMAN			106000		94300
KSLSFSSSW	KSLSFSSSW	27.12	1027.5	9	2	-0.4	514.756	39.4	94500	F5:9904	1	Q96J66|ABCCB_HUMAN			94500
IPLSKIKTL	IPLSKIKTL	25.42	1011.67	9	2	-0.9	506.841	31.17	94500	F6:7360	3	P13010|XRCC5_HUMAN				94500		100000		98700
GRYPEAQSV	GRYPEAQSV	15.42	1005.49	9	2	-1.4	503.75	23.92	94600	F6:4895	1	Q99615|DNJC7_HUMAN				94600
DRLHKVKTV	DRLHKVKTV	31.06	1094.66	9	3	0.8	365.893	21.08	94900	F51:3143	2	Q8WVT3|TPC12_HUMAN							94900
IRYVTPRAL	IRYVTPRAL	28.49	1087.65	9	3	-0.6	363.557	37	95000	F52:7110	1	O75618|DEDD_HUMAN								95000
SSAPPGPTL	SSAPPGPTL	26.27	825.423	9	1	1.1	826.431	33.61	95100	F8:8221	3	Q8N5J2|FA63A_HUMAN				96400		95100		119000
DRLKFFETL	DRLKFFETL	16.05	1167.63	9	2	-0.4	584.821	48.33	95100	F6:12756	1	Q9Y6R4|M3K4_HUMAN				95100
SPRSSTVSL	SPRSSTVSL	17.01	932.493	9	2	0.6	467.254	27.05	95300	F52:5042	1	A0JNW5|UH1BL_HUMAN								95300
DKHGSYEDAVHSGALND	DKHGSYEDAVHSGALND	41.24	1813.79	17	3	-0.2	605.603	24.88	95400	F6:5223	2	P17987|TCPA_HUMAN				95400		120000
APRDGRVVF	APRDGRVVF	32.54	1015.56	9	3	-1.4	339.526	25.94	95500	F5:5610	2	Q96FS4|SIPA1_HUMAN			95500		77100
TSDQIHFFFAK	TSDQIHFFFAK	38.41	1339.66	11	3	-1.8	447.558	42.33	95500	F7:10716	1	P01008|ANT3_HUMAN					95500
KQSPSAGVHTF	KQSPSAGVHTF	35.01	1157.58	11	2	-0.3	579.798	23.49	95500	F52:3959	1	Q8N5D0|WDTC1_HUMAN								95500
NRMKQLSL	NRMKQLSL	17.51	988.549	8	2	-0.7	495.281	26.35	95600	F5:5754	1	O60239|3BP5_HUMAN			95600
AARIAVSNL	AARIAVSNL	23.51	913.534	9	2	-1	457.774	38.27	95600	F51:7044	3	P23921|RIR1_HUMAN			155000		148000		95600
STDFPSTSI	STDFPSTSI	21.92	953.434	9	1	2.3	954.444	43.9	95600	F7:11178	2	Q70SY1|CR3L2_HUMAN			93900		95600
SLFQRPPISSW	SLFQRPPISSW	47.46	1316.69	11	2	0.6	659.352	49.5	95700	F6:13146	2	Q86UQ0|ZN589_HUMAN				95700		97200
KPHSGFHVAF	KPHSGFHVAF	27.75	1125.57	10	2	-0.7	563.793	27.76	95800	F8:6250	3	Q8IYU8|MICU2_HUMAN				90500		1680000
TVADKIHSV	TVADKIHSV	28.72	968.529	9	2	-1	485.271	23.69	96000	F8:4849	5	O95147|DUS14_HUMAN			43900	118000	40100	96000		102000
SVKRNQAVW	SVKRNQAVW	27.63	1086.59	9	2	0.5	544.304	23.54	96100	F7:4759	2	Q6ZNB6|NFXL1_HUMAN			108000		96100
APARGPRPHL	APARGPRPHL	26.38	1070.61	10	3	-0.2	357.877	21.06	96400	F6:3846	1	P52746|ZN142_HUMAN				96400
RVAEIKVNW	RVAEIKVNW	21.1	1113.63	9	2	1	557.822	33.51	96700	F8:8186	1	Q96Q15|SMG1_HUMAN						96700
RLNQVNVTF	RLNQVNVTF	22.53	1089.59	9	2	-0.4	545.804	36.66	96900	F6:9182	2	P78508|KCJ10_HUMAN				96900				82900
TLDEKIEKV	TLDEKIEKV	31.94	1073.6	9	2	-0.8	537.805	25.65	97100	F6:5497	2	Q96GQ7|DDX27_HUMAN				97100		91000
TAAPPAQPL	TAAPPAQPL	21.98	864.471	9	1	-0.8	865.477	31.35	97100	F8:7462	1	P25440|BRD2_HUMAN						97100
AMWEHPITA	AMWEHPITA	32.58	1054.49	9	2	0.3	528.253	36.12	97200	F6:9003	2	Q96CD2|COAC_HUMAN				97200		99400
RIFANTESY	RIFANTESY	22.36	1099.53	9	2	-0.5	550.772	30.89	97900	F7:7270	2	Q09161|NCBP1_HUMAN			122000		97900
KPRNVVFVDM	KPRNVVFVDM	34.45	1203.64	10	2	0.2	602.829	33.64	98100	F8:8232	2	P34932|HSP74_HUMAN				90900		98100
DRFSGSGSGTDFTL	DRFSGSGSGTDFTL	41.44	1445.64	14	2	-0.4	723.828	45.4	98300	F6:11832	2	P04206|KV307_HUMAN:P01623|KV305_HUMAN:P01622|KV304_HUMAN:P18136|KV313_HUMAN:P18135|KV312_HUMAN:P01625|KV402_HUMAN:P06312|KV401_HUMAN:P06313|KV403_HUMAN:P06314|KV404_HUMAN:P01617|KV204_HUMAN:P06309|KV205_HUMAN				98300		101000
TTLHRVTTI	TTLHRVTTI	29.1	1040.6	9	2	-0.8	521.306	29.81	98400	F7:6911	3	Q69YN4|VIR_HUMAN			125000		98400		113000
IRPENVIIY	IRPENVIIY	19.07	1115.63	9	2	-0.1	558.824	59.11	98400	F52:11257	1	Q5VST6|AB17B_HUMAN								98400
KLAENIDAQL	KLAENIDAQL	19.02	1113.6	10	2	-0.5	557.808	35.26	98500	F7:8652	1	P37198|NUP62_HUMAN					98500
SLHPDLIYNV	SLHPDLIYNV	31.1	1169.61	10	2	0.4	585.812	45.61	98600	F5:11722	2	Q9BR76|COR1B_HUMAN			98600		87000
LPRPTPQASF	LPRPTPQASF	24.99	1112.6	10	2	0.3	557.306	32.24	98800	F5:7734	3	P98082|DAB2_HUMAN			98800		102000		122000
AADDFRTKF	AADDFRTKF	25.57	1069.52	9	3	-1.1	357.513	28.25	98900	F5:6414	2	P08727|K1C19_HUMAN			98900		149000
KILTERGYSF	KILTERGYSF	21.48	1212.65	10	2	-1.2	607.332	31.41	98900	F6:7441	2	P63261|ACTG_HUMAN:P60709|ACTB_HUMAN				98900		74200
GMLEKIDMI	GMLEKIDMI	32.93	1048.53	9	2	0.8	525.273	49.41	99000	F7:12857	2	Q9NTZ6|RBM12_HUMAN			98000		99000
LGIPTPT	LGIPTPT	15.72	697.401	7	1	0.7	698.409	31.39	99100	F5:7469	1	O15018|PDZD2_HUMAN			99100
RPSDANRKEML	RPSDANRKEML	33.86	1315.67	11	3	0	439.563	21.7	99100	F52:3326	1	O43847|NRDC_HUMAN								99100
SPRIYSNSL	SPRIYSNSL	24.43	1035.53	9	2	-1.3	518.774	29.31	99400	F7:6744	2	Q9Y2U8|MAN1_HUMAN			82400		99400
RVRQVVAHV	RVRQVVAHV	22.53	1062.64	9	3	1.7	355.221	21.73	99400	F8:4130	1	P29590|PML_HUMAN						99400
KSLLWTETF	KSLLWTETF	45.37	1123.59	9	1	-1.5	1124.6	49.96	99600	F6:13316	11	P06756|ITAV_HUMAN				11500000		11500000		6450000
SVKPASSSF	SVKPASSSF	22.85	908.46	9	2	-0.6	455.237	23.98	99600	F8:4951	2	Q9Y4W2|LAS1L_HUMAN						99600		110000
RPLLKAITA	RPLLKAITA	24.94	981.634	9	2	-1.3	491.823	28.82	99700	F7:6576	2	Q96GQ7|DDX27_HUMAN			101000		99700
KQVEEIFNLKF	KQVEEIFNLKF	37.83	1393.76	11	2	0.4	697.888	48	99700	F6:12648	2	P78347|GTF2I_HUMAN				99700		99700
KTASQVHLMKF	KTASQVHLMKF	35.02	1288.7	11	3	-1.5	430.572	27.18	99900	F8:6053	3	Q9Y485|DMXL1_HUMAN				104000		99900		80300
DRSTKPPL	DRSTKPPL	19.09	912.503	8	2	-0.4	457.259	22.29	100000	F7:4315	3	Q13094|LCP2_HUMAN			109000		100000		79600
GTVLKTSSW	GTVLKTSSW	28.01	977.518	9	2	-1	489.766	31.78	100000	F5:7590	2	Q460N5|PAR14_HUMAN			100000		158000
KLMDKVVRL	KLMDKVVRL	24.25	1100.67	9	3	-1.2	367.898	30.17	100000	F8:7062	2	Q13191|CBLB_HUMAN				112000		100000
KLISEMHSF	KLISEMHSF	34.11	1090.55	9	2	0	546.281	41.58	101000	F52:7997	3	Q16666|IF16_HUMAN				71400		69300		101000
APFTAGTSL	APFTAGTSL	32.5	863.439	9	1	-1.6	864.445	43.26	101000	F7:10990	2	O95236|APOL3_HUMAN			104000		101000
APIQGSRNL	APIQGSRNL	24.38	954.525	9	2	-0.7	478.269	23.96	101000	F5:4919	3	Q16665|HIF1A_HUMAN			101000		86300		105000
EIDVPSHEL	EIDVPSHEL	23.77	1037.5	9	2	-0.8	519.758	34.64	101000	F7:8453	2	Q92576|PHF3_HUMAN			92300		101000
HLLEGSVGV	HLLEGSVGV	21.13	909.492	9	2	-1.4	455.753	35.41	101000	F7:8697	1	Q96J66|ABCCB_HUMAN					101000
ATRDATATL	ATRDATATL	15.62	918.477	9	2	-1.5	460.245	23.83	101000	F5:4871	3	Q9BZI1|IRX2_HUMAN			101000		91900		98200
TLPTKETIEQEKRSE	TLPTKETIEQEKRSE	33.41	1787.93	15	3	0	596.983	23.56	101000	F52:3983	2	P63313|TYB10_HUMAN						71100		101000
DRVKSVDL	DRVKSVDL	21.93	930.513	8	2	0.6	466.264	26.04	102000	F52:4772	1	P35606|COPB2_HUMAN								102000
SPFFREAL	SPFFREAL	19.63	965.497	8	2	-0.3	483.756	42.02	102000	F5:10642	2	Q9P1Z0|ZBTB4_HUMAN			102000		107000
PLGEAQPQI	PLGEAQPQI	28.13	951.503	9	1	-0.8	952.509	37.52	102000	F7:9319	2	Q9BT40|INP5K_HUMAN			101000		102000
LMVDHVTEV	LMVDHVTEV	25.37	1041.52	9	2	-1.1	521.765	35.11	102000	F7:8605	1	Q9HD15|SRA1_HUMAN					102000
GLDVDGIYRV	GLDVDGIYRV	29.75	1105.58	10	2	-0.8	553.795	45.55	102000	F6:11881	3	Q9BRR9|RHG09_HUMAN:Q53QZ3|RHG15_HUMAN				102000		110000		81700
SLVSKGTLVQTKGTGA	SLVSKGTLVQTKGTGA	36.61	1545.87	16	3	0.6	516.298	29.15	102000	F52:5538	3	P10412|H14_HUMAN:P16403|H12_HUMAN:P16402|H13_HUMAN				50400		51900		102000
[truncated: 1,218 more rows]

## Sheet: 0239_P2_N
Peptide	Peptide	-10lgP	Mass	Length	charge	ppm	m/z	RT	Area	Scan	#Spec	Accession	PTM	AScore	Area [F9]	Area [F10]	Area [F11]	Area [F12]	Area [F57]	Area [F58]
[truncated: 602 more rows]

[truncated: 8 more sheets: 0237_P2_T, 0017_P3_N, 0014_P3_T, 0026_P4_N, 0025_P4_T, 0232_P5_N, 0230_P5_T, 0224_P6_T]
