# Supplementary material for: Immunopeptidomic Profiling of HLA‐A2‐Positive Triple Negative Breast Cancer Identifies Potential Immunotherapy Target Antigens
Source: Proteomics. 2018 Jun 27;18(12):1700465. doi: 10.1002/pmic.201700465 (PMC6032843; doi:10.1002/pmic.201700465)
Supplement: Supplementary file 3 — Supporting Information [file PMIC-18-na-s003.xlsx]

## Sheet: Sheet1
Peptide sequence	Length	Pos min FC	Uniprot Protein Name	Uniprot Gene Name	Uniprot Accession	NetMHCpan 4.0 Rank Score	Detected in normal tissue
SLAEGLRTV	9	2.75825	2'-5'-oligoadenylate synthase 3 ((2-5')oligo(A) synthase 3) (2-5A synthase 3) (EC 2.7.7.84) (p100 OAS) (p100OAS)	OAS3|P/OKcl.4	Q9Y6K5	0.0143	0
VLVDRTIYI	9	2.16363	2-iminobutanoate/2-iminopropanoate deaminase (EC 3.5.99.10) (14.5 kDa translational inhibitor protein) (hp14.5) (p14.5) (Heat-responsive protein 12) (Reactive intermediate imine deaminase A homolog) (Translation inhibitor L-PSP ribonuclease) (EC 3.1.-.-) (UK114 antigen homolog)	HRSP12|RIDA	P52758	0.0147	1
ILHDDEVTV	9	2.54579	60S acidic ribosomal protein P1 (Large ribosomal subunit protein P1)	RPLP1|RRP1	P05386	0.0194	0
NMVAKVDEV	9	3.11495	60S ribosomal protein L10a (CSA-19) (Large ribosomal subunit protein uL1) (Neural precursor cell expressed developmentally down-regulated protein 6) (NEDD-6)	NEDD6|RPL10A	P62906	0.3521	0
TLYEAVREV	9	3.15733	60S ribosomal protein L10a (CSA-19) (Large ribosomal subunit protein uL1) (Neural precursor cell expressed developmentally down-regulated protein 6) (NEDD-6)	NEDD6|RPL10A	P62906	0.0166	0
ILMEHIHKL	9	3.71429	60S ribosomal protein L19 (Large ribosomal subunit protein eL19)	RPL19	P84098	0.0026	0
KIYEGQVEV	9	2.39052	60S ribosomal protein L5 (Large ribosomal subunit protein uL18)	MSTP030|RPL5	P46777	0.0112	0
KVAPAPAVV	9	2.03406	60S ribosomal protein L7a (Large ribosomal subunit protein eL8) (PLA-X polypeptide) (Surfeit locus protein 3)	RPL7A|SURF-3|SURF3	P62424	0.4984	0
KLLPQLTYL	9	1.90314	Acidic leucine-rich nuclear phosphoprotein 32 family member B (Acidic protein rich in leucines) (Putative HLA-DR-associated protein I-2) (PHAPI2) (Silver-stainable protein SSP29)	ANP32B|APRIL|PHAPI2	Q92688	0.0134	0
VLYEKDIQL	9	2.63934	AKT-interacting protein (Ft1) (Fused toes protein homolog)	AKTIP|FTS	Q9H8T0	0.0111	1
ALRDVSEEL	9	2.648	Alpha-taxilin	TXLN|TXLNA	P40222	0.2359	0
VLDDKLVFV	9	1.14938	Anoctamin-6 (Small-conductance calcium-activated nonselective cation channel) (SCAN channel) (Transmembrane protein 16F)	ANO6|TMEM16F	Q4KMQ2	0.0052	0
KLHDINAQL	9	2.53376	AP-1 complex subunit beta-1 (Adaptor protein complex AP-1 subunit beta-1) (Adaptor-related protein complex 1 subunit beta-1) (Beta-1-adaptin) (Beta-adaptin 1) (Clathrin assembly protein complex 1 beta large chain) (Golgi adaptor HA1/AP1 adaptin beta subunit)	ADTB1|AP1B1|BAM22|CLAPB2	Q10567	0.0415	0
RLDEVKEQV	9	1.96006	Apolipoprotein E (Apo-E)	APOE	P02649	0.0483	0
ALADGVQKV	9	1.0051	Apolipoprotein L1 (Apolipoprotein L) (Apo-L) (ApoL) (Apolipoprotein L-I) (ApoL-I)	APOL|APOL1	O14791	0.0103	0
ALADGVQ(+.98)KV	9	0.148207	Apolipoprotein L1 (Apolipoprotein L) (Apo-L) (ApoL) (Apolipoprotein L-I) (ApoL-I)	APOL|APOL1	O14791	0.0103	0
SILSNIHEV	9	2.10579	ATP-binding cassette sub-family A member 1 (ATP-binding cassette transporter 1) (ABC-1) (ATP-binding cassette 1) (Cholesterol efflux regulatory protein)	ABC1|ABCA1|CERP	O95477	0.0461	0
KMLEKLPEL	9	2.70311	ATP-binding cassette sub-family F member 3	ABCF3	Q9NUQ8	0.0113	0
RLLDYVATV	9	0.291717	Baculoviral IAP repeat-containing protein 6 (EC 2.3.2.27) (BIR repeat-containing ubiquitin-conjugating enzyme) (BRUCE) (RING-type E3 ubiquitin transferase BIRC6) (Ubiquitin-conjugating BIR domain enzyme apollon) (APOLLON)	BIRC6|KIAA1289	Q9NR09	0.0039	0
SLDGAPIGV	9	2.61904	Band 4.1-like protein 2 (Generally expressed protein 4.1) (4.1G)	EPB41L2	O43491	0.0333	1
SMYGVDLHHA	10	1.98733	Band 4.1-like protein 2 (Generally expressed protein 4.1) (4.1G)|Band 4.1-like protein 3 (4.1B) (Differentially expressed in adenocarcinoma of the lung protein 1) (DAL-1) [Cleaved into: Band 4.1-like protein 3, N-terminally processed]	DAL1|EPB41L2|EPB41L3|KIAA0987	O43491|Q9Y2J2	0.3851	1
FLTKQEILL	9	2.26059	Calcium and integrin-binding protein 1 (CIB) (Calcium- and integrin-binding protein) (CIBP) (Calmyrin) (DNA-PKcs-interacting protein) (Kinase-interacting protein) (KIP) (SNK-interacting protein 2-28) (SIP2-28)	CIB|CIB1|KIP|PRKDCIP	Q99828	0.0697	1
ALASLIRSV	9	0.20294	Carboxypeptidase Q (EC 3.4.17.-) (Lysosomal dipeptidase) (Plasma glutamate carboxypeptidase)	CPQ|LCH1|PGCP	Q9Y646	0.0721	0
KLLEKVRKV	9	1.78351	Caveolae-associated protein 1 (Cavin-1) (Polymerase I and transcript release factor)	CAVIN1|FKSG13|PTRF	Q6NZI2	0.0574	0
LLMEHIQEI	9	1.00714	CDK5 regulatory subunit-associated protein 2 (CDK5 activator-binding protein C48) (Centrosome-associated protein 215)	CDK5RAP2|CEP215|KIAA1633	Q96SN8	0.0079	1
NLLPKLHIV	9	1.68605	Chloride intracellular channel protein 1 (Chloride channel ABP) (Nuclear chloride ion channel 27) (NCC27) (Regulatory nuclear chloride ion channel protein) (hRNCC)|Chloride intracellular channel protein 4 (Intracellular chloride ion channel protein p64H1)	CLIC1|CLIC4|G6|NCC27	O00299|Q9Y696	0.0708	0
LLGPPPVGV	9	2.67963	Cip1-interacting zinc finger protein (CDKN1A-interacting zinc finger protein 1) (Nuclear protein NP94) (Zinc finger protein 356)	CIZ1|LSFR1|NP94|ZNF356	Q9ULV3	0.0484	1
GLKNGVPAV	9	2.87447	Coatomer subunit alpha (Alpha-coat protein) (Alpha-COP) (HEP-COP) (HEPCOP) [Cleaved into: Xenin (Xenopsin-related peptide); Proxenin]	COPA	P53621	0.1251	0
AIVDKVPSV	9	2.40837	Coatomer subunit gamma-1 (Gamma-1-coat protein) (Gamma-1-COP)	COPG|COPG1	Q9Y678	0.0126	0
ALVSSLHLL	9	1.37531	Coatomer subunit gamma-1 (Gamma-1-coat protein) (Gamma-1-COP)	COPG|COPG1	Q9Y678	0.1242	0
FMYDRPLRL	9	2.74431	Collagen alpha-3(VI) chain	COL6A3	P12111	0.0051	1
KLMDHIYAV	9	3.39978	Conserved oligomeric Golgi complex subunit 5 (COG complex subunit 5) (13S Golgi transport complex 90 kDa subunit) (GTC-90) (Component of oligomeric Golgi complex 5) (Golgi transport complex 1)	COG5|GOLTC1|GTC90	Q9UP83	0.0007	0
ALATLIHQV	9	1.61834	COP9 signalosome complex subunit 7a (SGN7a) (Signalosome subunit 7a) (Dermal papilla-derived protein 10) (JAB1-containing signalosome subunit 7a)	COPS7A|CSN7A|DERP10	Q9UBW8	0.0131	0
LLDRFLATV	9	3.11488	Cyclin-I	CCNI	Q14094	0.1164	0
FLDPRPLTV	9	0.925999	Cytochrome P450 1B1 (EC 1.14.14.1) (CYPIB1)	CYP1B1	Q16678	0.0034	0
VLSNVEVTL	9	1.79718	Cytoplasmic dynein 1 heavy chain 1 (Cytoplasmic dynein heavy chain 1) (Dynein heavy chain, cytosolic)	DHC1|DNCH1|DNCL|DNECL|DYHC|DYNC1H1|KIAA0325	Q14204	0.0836	1							KIAA0325
KLIDKLDSL	9	2.31622	Dedicator of cytokinesis protein 4	DOCK4|KIAA0716	Q8N1I0	0.0133	0
KIFDEILVNA	10	3.38183	DNA topoisomerase 2-alpha (EC 5.99.1.3) (DNA topoisomerase II, alpha isozyme)|DNA topoisomerase 2-beta (EC 5.99.1.3) (DNA topoisomerase II, beta isozyme)	TOP2|TOP2A|TOP2B	P11388|Q02880	0.4396	0
KLSDLQTQL	9	1.55386	DNA-directed RNA polymerase II subunit RPB3 (RNA polymerase II subunit 3) (RNA polymerase II subunit B3) (DNA-directed RNA polymerase II 33 kDa polypeptide) (RPB33) (DNA-directed RNA polymerase II subunit C) (RPB31)	A-152E5.7|POLR2C	P19387	0.048	0
TVADKIHSV	9	1.28141	Dual specificity protein phosphatase 14 (EC 3.1.3.16) (EC 3.1.3.48) (MKP-1-like protein tyrosine phosphatase) (MKP-L) (Mitogen-activated protein kinase phosphatase 6) (MAP kinase phosphatase 6) (MKP-6)	DUSP14|MKP6	O95147	0.0736	0
SLIGHLQTL	9	3.37211	Dual specificity protein phosphatase 5 (EC 3.1.3.16) (EC 3.1.3.48) (Dual specificity protein phosphatase hVH3)	DUSP5|VH3	Q16690	0.0181	1
SLSDTVEKL	9	1.95042	Dynactin subunit 1 (150 kDa dynein-associated polypeptide) (DAP-150) (DP-150) (p135) (p150-glued)	DCTN1	Q14203	0.0601	1
HLANIVERV	9	4.40326	E3 ubiquitin-protein ligase TRIM22 (EC 2.3.2.27) (50 kDa-stimulated trans-acting factor) (RING finger protein 94) (RING-type E3 ubiquitin transferase TRIM22) (Staf-50) (Tripartite motif-containing protein 22)	RNF94|STAF50|TRIM22	Q8IYM9	0.0433	1
NIVERVKEV	9	2.6545	E3 ubiquitin-protein ligase TRIM22 (EC 2.3.2.27) (50 kDa-stimulated trans-acting factor) (RING finger protein 94) (RING-type E3 ubiquitin transferase TRIM22) (Staf-50) (Tripartite motif-containing protein 22)	RNF94|STAF50|TRIM22	Q8IYM9	1.4483	0
KLLEEQGIFL	10	2.08008	E3 ubiquitin-protein ligase UBR4 (EC 2.3.2.27) (600 kDa retinoblastoma protein-associated factor) (N-recognin-4) (RING-type E3 ubiquitin transferase UBR4) (Retinoblastoma-associated factor of 600 kDa) (RBAF600) (p600) (Zinc finger UBR1-type protein 1)	KIAA0462|KIAA1307|RBAF600|UBR4|ZUBR1	Q5T4S7	0.1032	0
ALASHLIEA	9	0.413341	EH domain-containing protein 2 (PAST homolog 2)	EHD2|PAST2	Q9NZN4	0.0541	0
ILTDITKGV	9	2.58108	Elongation factor 2 (EF-2)	EEF2|EF2	P13639	0.0693	0
ILQNKIDLV	9	2.60329	Eukaryotic translation initiation factor 2 subunit 3 (Eukaryotic translation initiation factor 2 subunit gamma X) (eIF-2-gamma X) (eIF-2gX)	EIF2G|EIF2S3	P41091	0.1351	1
SLDQPTQTV	9	0.957592	Eukaryotic translation initiation factor 3 subunit C (eIF3c) (Eukaryotic translation initiation factor 3 subunit 8) (eIF3 p110)	EIF3C|EIF3S8	Q99613	0.0787	1
SLYDYNPNL	9	2.02101	Eukaryotic translation initiation factor 3 subunit C (eIF3c) (Eukaryotic translation initiation factor 3 subunit 8) (eIF3 p110)	EIF3C|EIF3S8	Q99613	0.0054	0
ALNEKLVNL	9	2.16046	Eukaryotic translation initiation factor 3 subunit F (eIF3f) (Deubiquitinating enzyme eIF3f) (EC 3.4.19.12) (Eukaryotic translation initiation factor 3 subunit 5) (eIF-3-epsilon) (eIF3 p47)	EIF3F|EIF3S5	O00303	0.0142	0
SLYEMVSRV	9	2.99717	FACT complex subunit SSRP1 (Chromatin-specific transcription elongation factor 80 kDa subunit) (Facilitates chromatin transcription complex 80 kDa subunit) (FACT 80 kDa subunit) (FACTp80) (Facilitates chromatin transcription complex subunit SSRP1) (Recombination signal sequence recognition protein 1) (Structure-specific recognition protein 1) (hSSRP1) (T160)	FACT80|SSRP1	Q08945	0.0145	0
ALSNLEVKL	9	3.21501	Fermitin family homolog 3 (Kindlin-3) (MIG2-like protein) (Unc-112-related protein 2)	FERMT3|KIND3|MIG2B|URP2	Q86UX7	0.1306	0
ALDSQVPKV	9	3.00643	FYVE, RhoGEF and PH domain-containing protein 3 (Zinc finger FYVE domain-containing protein 5)	FGD3|ZFYVE5	Q5JSP0	0.0142	0
LLDVPTAAV	9	3.67478	Gamma-interferon-inducible lysosomal thiol reductase (EC 1.8.-.-) (Gamma-interferon-inducible protein IP-30) (Legumaturain)	GILT|IFI30|IP30	P13284	0.1153	0
AQYEHDLEV	9	2.80497	GTP-binding nuclear protein Ran (Androgen receptor-associated protein 24) (GTPase Ran) (Ras-like protein TC4) (Ras-related nuclear protein)	ARA24|OK/SW-cl.81|RAN	P62826	0.0909	0
ALFQRPPLI	9	4.55366	H/ACA ribonucleoprotein complex subunit 4 (EC 5.4.99.-) (CBF5 homolog) (Dyskerin) (Nopp140-associated protein of 57 kDa) (Nucleolar protein NAP57) (Nucleolar protein family A member 4) (snoRNP protein DKC1)	DKC1|NOLA4	O60832	0.0894	1
ILDKKVEKV	9	2.4036	Heat shock protein HSP 90-beta (HSP 90) (Heat shock 84 kDa) (HSP 84) (HSP84)	HSP90AB1|HSP90B|HSPC2|HSPCB	P08238	0.0453	0
SLAGGIIGV	9	2.3586	Heterogeneous nuclear ribonucleoprotein K (hnRNP K) (Transformation up-regulated nuclear protein) (TUNP)	HNRNPK|HNRPK	P61978	0.0076	0
LLFDRPMHV	9	4.97018	Heterogeneous nuclear ribonucleoprotein M (hnRNP M)	HNRNPM|HNRPM|NAGR1	P52272	0.0046	1
KVWGNVVTV	9	1.74169	Heterogeneous nuclear ribonucleoprotein R (hnRNP R)	HNRNPR|HNRPR	O43390	0.0317	0
RMLPHAPGV	9	3.69924	Histone deacetylase 1 (HD1) (EC 3.5.1.98)|Histone deacetylase 2 (HD2) (EC 3.5.1.98)	HDAC1|HDAC2|RPD3L1	Q13547|Q92769	0.0372	0
VMAPRTVLL	9	1.80215	HLA class I histocompatibility antigen, B-8 alpha chain (MHC class I antigen B*8)	HLA-B|HLAB	P30460	0.1064	0
KMPEINAKV	9	2.04482	Homocysteine-responsive endoplasmic reticulum-resident ubiquitin-like domain member 1 protein (Methyl methanesulfonate (MMF)-inducible fragment protein 1)	HERP|HERPUD1|KIAA0025|MIF1	Q15011	0.0742	0
LLPEGPPAI	9	2.24489	Homocysteine-responsive endoplasmic reticulum-resident ubiquitin-like domain member 1 protein (Methyl methanesulfonate (MMF)-inducible fragment protein 1)	HERP|HERPUD1|KIAA0025|MIF1	Q15011	0.0633	1
LMISRTPEV	9	4.5299	Immunoglobulin heavy constant gamma 1 (Ig gamma-1 chain C region) (Ig gamma-1 chain C region EU) (Ig gamma-1 chain C region KOL) (Ig gamma-1 chain C region NIE)|Immunoglobulin heavy constant gamma 2 (Ig gamma-2 chain C region) (Ig gamma-2 chain C region DOT) (Ig gamma-2 chain C region TIL) (Ig gamma-2 chain C region ZIE)|Immunoglobulin heavy constant gamma 3 (HDC) (Heavy chain disease protein) (I…	IGHG1|IGHG2|IGHG3|IGHG4	P01857|P01859|P01860|P01861	0.0549	0
SQTFVNPHV	9	1.48637	Inactive serine/threonine-protein kinase VRK3 (Serine/threonine-protein pseudokinase VRK3) (Vaccinia-related kinase 3)	VRK3	Q8IV63	1.5865	1
KILPTLEAV	9	2.57328	Interleukin enhancer-binding factor 2 (Nuclear factor of activated T-cells 45 kDa)	ILF2|NF45|PRO3063	Q12905	0.1052	0
KILDYEVTL	9	1.02142	Interleukin-6 receptor subunit beta (IL-6 receptor subunit beta) (IL-6R subunit beta) (IL-6R-beta) (IL-6RB) (CDw130) (Interleukin-6 signal transducer) (Membrane glycoprotein 130) (gp130) (Oncostatin-M receptor subunit alpha) (CD antigen CD130)	IL6ST	P40189	0.0515	0
VLLGKVYVV	9	2.61407	Kelch-like protein 24 (Kainate receptor-interacting protein for GluR6) (KRIP6) (Protein DRE1)	DRE1|KLHL24	Q6TFL4	0.0301	0
RLLEDGEDFNL	11	1.41754	Keratin, type I cytoskeletal 18 (Cell proliferation-inducing gene 46 protein) (Cytokeratin-18) (CK-18) (Keratin-18) (K18)	CYK18|KRT18|PIG46	P05783	0.2354	1
HLTDITLKV	9	0.375416	Lysine--tRNA ligase (EC 2.7.7.-) (EC 6.1.1.6) (Lysyl-tRNA synthetase) (LysRS)	KARS|KIAA0070	Q15046	0.0404	0
GLTEALHFV	9	1.76	Major centromere autoantigen B (Centromere protein B) (CENP-B)	CENPB	P07199	0.0134	0
FIYHGEVPQA	10	2.64211	MHC class II transactivator (CIITA) (EC 2.3.1.-) (EC 2.7.11.1)	CIITA|MHC2TA	P33076	0.3477	1
GLIDRQVTV	9	1.68557	Microtubule-actin cross-linking factor 1, isoforms 1/2/3/5 (620 kDa actin-binding protein) (ABP620) (Actin cross-linking family protein 7) (Macrophin-1) (Trabeculin-alpha)	ABP620|ACF7|KIAA0465|KIAA1251|MACF1	Q9UPN3	0.0113	0
SLLSHVEQL	9	2.92826	Mitotic spindle assembly checkpoint protein MAD2B (Mitotic arrest deficient 2-like protein 2) (MAD2-like protein 2) (REV7 homolog) (hREV7)	MAD2B|MAD2L2|REV7	Q9UI95	0.0296	0
TLIGLSIKV	9	2.39082	Mitotic spindle-associated MMXD complex subunit MIP18 (MSS19-interacting protein of 18 kDa) (Protein FAM96B)	CGI-128|FAM96B|HSPC118|MIP18	Q9Y3D0	0.0434	1
ALAPGLPTA	9	0.301682	Neudesin (Cell immortalization-related protein 2) (Neuron-derived neurotrophic factor) (Protein GIG47) (Secreted protein of unknown function) (SPUF protein)	CIR2|NENF|SPUF	Q9UMX5	0.0177	0
KMMDVTVTI	9	2.14432	Nodal modulator 1 (pM5 protein)|Nodal modulator 3 (pM5 protein 3)	NOMO1|NOMO3|PM5	P69849|Q15155	0.0085	0
TLAEIAKVEL	10	3.83058	Non-POU domain-containing octamer-binding protein (NonO protein) (54 kDa nuclear RNA- and DNA-binding protein) (55 kDa nuclear protein) (DNA-binding p52/p100 complex, 52 kDa subunit) (NMT55) (p54(nrb)) (p54nrb)	NONO|NRB54	Q15233	0.2465	1
RLIEESVTV	9	2.57525	Nuclear pore complex protein Nup160 (160 kDa nucleoporin) (Nucleoporin Nup160)	KIAA0197|NUP120|NUP160	Q12769	0.0092	0
ALLDRIVSV	9	1.33926	Nuclear pore complex protein Nup205 (205 kDa nucleoporin) (Nucleoporin Nup205)	C7orf14|KIAA0225|NUP205	Q92621	0.0023	0
VLMDRLPSL	9	2.39431	Nucleolar pre-ribosomal-associated protein 1 (Nucleolar protein 254 kDa) (URB1 ribosome biogenesis 1 homolog)	C21orf108|KIAA0539|NOP254|NPA1|URB1	O60287	0.0057	1
ILDQKINEV	9	2.26185	Ornithine decarboxylase (ODC) (EC 4.1.1.17)	ODC1	P11926	0.0126	0
ALMDEVVKA	9	2.7941	Phosphoglycerate kinase 1 (EC 2.7.2.3) (Cell migration-inducing gene 10 protein) (Primer recognition protein 2) (PRP 2)	MIG10|OK/SW-cl.110|PGK1|PGKA	P00558	0.0102	0
GLIDHQTYL	9	2.13537	Plectin (PCN) (PLTN) (Hemidesmosomal protein 1) (HD1) (Plectin-1)	PLEC|PLEC1	Q15149	0.01	0
TLDEKIEKV	9	3.20994	Probable ATP-dependent RNA helicase DDX27 (EC 3.6.4.13) (DEAD box protein 27)	cPERP-F|DDX27|HSPC259|PP3241|RHLP	Q96GQ7	0.0141	0
RLWGEPVNL	9	1.85338	Probable ubiquitin carboxyl-terminal hydrolase FAF-X (EC 3.4.19.12) (Deubiquitinating enzyme FAF-X) (Fat facets in mammals) (hFAM) (Fat facets protein-related, X-linked) (Ubiquitin thioesterase FAF-X) (Ubiquitin-specific protease 9, X chromosome) (Ubiquitin-specific-processing protease FAF-X)|Probable ubiquitin carboxyl-terminal hydrolase FAF-Y (EC 3.4.19.12) (Deubiquitinating enzyme FAF-Y) (Fat …	DFFRX|DFFRY|FAM|USP9|USP9X|USP9Y	O00507|Q93008	0.017	0
KVLERVNAV	9	3.09722	Proteasome activator complex subunit 2 (11S regulator complex subunit beta) (REG-beta) (Activator of multicatalytic protease subunit 2) (Proteasome activator 28 subunit beta) (PA28b) (PA28beta)	PSME2	Q9UL46	0.104	0
GLATDVQTV	9	1.46322	Proteasome subunit beta type-3 (EC 3.4.25.1) (Proteasome chain 13) (Proteasome component C10-II) (Proteasome theta chain)	PSMB3	P49720	0.0465	0
KVIEINPYL	9	2.73558	Proteasome subunit beta type-5 (EC 3.4.25.1) (Macropain epsilon chain) (Multicatalytic endopeptidase complex epsilon chain) (Proteasome chain 6) (Proteasome epsilon chain) (Proteasome subunit MB1) (Proteasome subunit X)|Proteasome subunit beta type-8 (EC 3.4.25.1) (Low molecular mass protein 7) (Macropain subunit C13) (Multicatalytic endopeptidase complex subunit C13) (Proteasome component C13) (…	LMP7|LMPX|MB1|PSMB5|PSMB5i|PSMB8|RING10|X|Y2	P28062|P28074	0.0343	0							RING10	X	Y2
SLFPGKLEV	9	1.17834	Protein flightless-1 homolog	FLII|FLIL	Q13045	0.0122	0
KLIGQVHEV	9	0.913606	Protein furry homolog	C13orf14|FRY	Q5TBA9	0.0042	0
LLDEEISRV	9	1.98303	Protein quaking (Hqk) (HqkI)	HKQ|QKI	Q96PU8	0.0133	0
KVLSKEFHL	9	2.25533	Protein SET (HLA-DR-associated protein II) (Inhibitor of granzyme A-activated DNase) (IGAAD) (PHAPII) (Phosphatase 2A inhibitor I2PP2A) (I-2PP2A) (Template-activating factor I) (TAF-I)	SET	Q01105	0.7497	0
GLDDIKDLKV	10	1.35801	Putative helicase MOV-10 (EC 3.6.4.13) (Armitage homolog) (Moloney leukemia virus 10 protein)	KIAA1631|MOV10	Q9HCE1	0.1525	0
IMLEALERV	9	2.77039	Putative small nuclear ribonucleoprotein G-like protein 15	SNRPGP15	A8MWD9	0.0177	0
KLIPQLPTL	9	2.41042	Ras-related GTP-binding protein C (Rag C) (RagC) (GTPase-interacting protein 2) (TIB929)|Ras-related GTP-binding protein D (Rag D) (RagD)	RRAGC|RRAGD	Q9HB90|Q9NQL2	0.0108	0
ALDSTNVEA	9	1.25924	Ras-related protein Rab-11A (Rab-11) (YL8)	RAB11|RAB11A	P62491	0.5413	0
KLQDQIFNL	9	2.85761	Regulator of G-protein signaling 10 (RGS10)	RGS10	O43665	0.0113	1
ILVKHLTNV	9	2.43575	Rho GTPase-activating protein 10 (GTPase regulator associated with focal adhesion kinase 2) (Graf-related protein 2) (Rho-type GTPase-activating protein 10)	ARHGAP10|GRAF2	A1A4S6	0.04	1
GLDVDGIYRV	10	2.30189	Rho GTPase-activating protein 15 (ArhGAP15) (Rho-type GTPase-activating protein 15)|Rho GTPase-activating protein 9 (Rho-type GTPase-activating protein 9)	ARHGAP15|ARHGAP9|BM-024|BM-030|BM-046	Q53QZ3|Q9BRR9	0.031	1
HIIENIVAV	9	2.52882	Ribosomal L1 domain-containing protein 1 (CATX-11) (Cellular senescence-inhibited gene protein) (Protein PBK1)	CATX11|CSIG|L12|PBK1|RSL1D1	O76021	0.0226	0
ALQKRLDEV	9	1.37373	Ribosome-binding protein 1 (180 kDa ribosome receptor homolog) (RRp) (ES/130-related protein) (Ribosome receptor protein)	KIAA1398|RRBP1	Q9P2E9	0.2932	0
KLHGVNINV	9	1.8062	RNA-binding protein 4 (Lark homolog) (hLark) (RNA-binding motif protein 4) (RNA-binding motif protein 4a)|RNA-binding protein 4B (RNA-binding motif protein 30) (RNA-binding motif protein 4B) (RNA-binding protein 30)	RBM30|RBM4|RBM4A|RBM4B	Q9BQ04|Q9BWF3	0.0453	0
ALLSRLEQI	9	1.84692	RNA-binding protein Raly (Autoantigen p542) (Heterogeneous nuclear ribonucleoprotein C-like 2) (hnRNP core protein C-like 2) (hnRNP associated with lethal yellow protein homolog)	HNRPCL2|P542|RALY	Q9UKM9	0.1041	0
RQLEEEGITFV	11	1.74914	SEC14-like protein 1	SEC14L|SEC14L1	Q92503	1.3847	1
KLQELNYNL	9	4.45028	Signal transducer and activator of transcription 1-alpha/beta (Transcription factor ISGF-3 components p91/p84)	STAT1	P42224	0.0312	0
SLLTSTVQV	9	3.6723	Sp110 nuclear body protein (Interferon-induced protein 41/75) (Speckled 110 kDa) (Transcriptional coactivator Sp110)	SP110	Q9HB58	0.0501	1
KLLDPEDISV	10	0.241973	Spectrin beta chain, non-erythrocytic 1 (Beta-II spectrin) (Fodrin beta chain) (Spectrin, non-erythroid beta chain 1)	SPTB2|SPTBN1	Q01082	0.0397	0
SMTLAIHEI	9	2.57016	Sphingolipid delta(4)-desaturase DES1 (EC 1.14.19.17) (Cell migration-inducing gene 15 protein) (Degenerative spermatocyte homolog 1) (Membrane lipid desaturase)	DEGS1|DES1|MIG15|MLD	O15121	0.5896	0
KLYGKPIRV	9	1.48085	Splicing factor 3B subunit 4 (Pre-mRNA-splicing factor SF3b 49 kDa subunit) (SF3b50) (Spliceosome-associated protein 49) (SAP 49)	SAP49|SF3B4	Q15427	0.0113	0
ALAEIAKAEL	10	2.34352	Splicing factor, proline- and glutamine-rich (100 kDa DNA-pairing protein) (hPOMp100) (DNA-binding p52/p100 complex, 100 kDa subunit) (Polypyrimidine tract-binding protein-associated-splicing factor) (PSF) (PTB-associated-splicing factor)	PSF|SFPQ	P23246	0.2356	0
AMFDKKVQL	9	0.829061	Synemin (Desmuslin)	DMN|KIAA0353|SYN|SYNM	O15061	0.0401	0
LMDHTIPEV	9	4.07445	Syntenin-1 (Melanoma differentiation-associated protein 9) (MDA-9) (Pro-TGF-alpha cytoplasmic domain-interacting protein 18) (TACIP18) (Scaffold protein Pbp1) (Syndecan-binding protein 1)	MDA9|SDCBP|SYCL	O00560	0.0389	0
SLMDHTIPEV	10	2.99457	Syntenin-1 (Melanoma differentiation-associated protein 9) (MDA-9) (Pro-TGF-alpha cytoplasmic domain-interacting protein 18) (TACIP18) (Scaffold protein Pbp1) (Syndecan-binding protein 1)	MDA9|SDCBP|SYCL	O00560	0.0117	0
ALNELLQHV	9	1.99048	Talin-1	KIAA1027|TLN|TLN1	Q9Y490	0.012	0
FLLDKKIGV	9	2.10516	T-complex protein 1 subunit beta (TCP-1-beta) (CCT-beta)	99D8.1|CCT2|CCTB	P78371	0.0072	0
NMYGKVVTV	9	1.70372	Transcription elongation factor SPT5 (hSPT5) (DRB sensitivity-inducing factor 160 kDa subunit) (DSIF p160) (DRB sensitivity-inducing factor large subunit) (DSIF large subunit) (Tat-cotransactivator 1 protein) (Tat-CT1 protein)	SPT5|SPT5H|SUPT5H	O00267	0.0173	1
MVAPAVASV	9	1.69057	Transcription factor AP-1 (Activator protein 1) (AP1) (Proto-oncogene c-Jun) (V-jun avian sarcoma virus 17 oncogene homolog) (p39)	JUN	P05412	0.0764	1
ALISNSHQL	9	2.06263	Transcription factor Maf (Proto-oncogene c-Maf) (V-maf musculoaponeurotic fibrosarcoma oncogene homolog)	MAF	O75444	0.078	0
TLADLVHHV	9	2.23385	Transformation/transcription domain-associated protein (350/400 kDa PCAF-associated factor) (PAF350/400) (STAF40) (Tra1 homolog)	PAF400|TRRAP	Q9Y4A5	0.0055	0
AMFDHIPVGV	10	3.56941	tRNA-splicing ligase RtcB homolog (EC 6.5.1.3)	C22orf28|HSPC117|RTCB	Q9Y3I0	0.0144	1
KLGSVPVTV	9	1.34371	TRPM8 channel-associated factor 1 (TRP channel-associated factor 1)	FAM115A|KIAA0738|TCAF1	Q9Y4C2	0.0464	0
NIIELVHQV	9	2.86405	Tyrosine-protein kinase SYK (EC 2.7.10.2) (Spleen tyrosine kinase) (p72-Syk)	SYK	P43405	0.0577	0
NQFPGFKEV	9	1.60343	U1 small nuclear ribonucleoprotein A (U1 snRNP A) (U1-A) (U1A)|U2 small nuclear ribonucleoprotein B'' (U2 snRNP B'')	SNRPA|SNRPB2	P08579|P09012	0.8219	0
KLLEGEESRISL	12	2.56038	Vimentin	VIM	P08670	0.2306	1
SLAETDKITL	10	1.06254	V-type proton ATPase catalytic subunit A (V-ATPase subunit A) (EC 3.6.3.14) (V-ATPase 69 kDa subunit) (Vacuolar ATPase isoform VA68) (Vacuolar proton pump subunit alpha)	ATP6A1|ATP6V1A|ATP6V1A1|VPP2	P38606	0.2543	0
ALFEGKVQL	9	1.56402	WD repeat-containing protein 19 (Intraflagellar transport 144 homolog)	IFT144|KIAA1638|WDR19	Q8NEZ3	0.0123	0
ALSSLIHAL	9	2.26448	X-ray repair cross-complementing protein 5 (EC 3.6.4.-) (86 kDa subunit of Ku antigen) (ATP-dependent DNA helicase 2 subunit 2) (ATP-dependent DNA helicase II 80 kDa subunit) (CTC box-binding factor 85 kDa subunit) (CTC85) (CTCBF) (DNA repair protein XRCC5) (Ku80) (Ku86) (Lupus Ku autoantigen protein p86) (Nuclear factor IV) (Thyroid-lupus autoantigen) (TLAA) (X-ray repair complementing defective…	G22P2|XRCC5	P13010	0.0611	0
