# Supplementary material for: Immunopeptidomic Profiling of HLA‐A2‐Positive Triple Negative Breast Cancer Identifies Potential Immunotherapy Target Antigens
Source: Proteomics. 2018 Jun 27;18(12):1700465. doi: 10.1002/pmic.201700465 (PMC6032843; doi:10.1002/pmic.201700465)
Supplement: Supplementary file 4 — Supporting Information [file PMIC-18-na-s004.xlsx]

## Sheet: Table S2
Supporting Table S3. Known cancer-related antigens represented by common tumour peptides
UniProt	Protein	HLA-Peptides	A*0201	Relevance to cancer biology	Ref PMID
Acc.	Description		Rank (%)
Q9NR09	Baculoviral IAP repeat-containing protein 6 (BIRC6)	RLLDYVATV	0.01	Member of inhibitors of apoptosis protein (IAP) family, biomarker for prognosis and therapy	25071009
Q99828	Calcium and integrin-binding protein 1 (CIB)	FLTKQEILL	0.5	Ubiquitously expressed with diverse function. Involves in cancer cell survival and proliferation, and tumour angiogenesis	27118676
O60832	H/ACA ribonucleoprotein complex subunit 4 (DKC1, Dyskerin)	ALFQRPPLI	0.4	Primarily involves in telomerase stabilization small nuclear RNA ribonucleoproteins (snoRNPs) assembly. Mutation of the gene leads to dyskeratosis congenita, a cancer predisposition abnormality	20925138
Q13547 Q92769	Histone deacetylase 1/2 (HDAC1/2)	RMLPHAPGV	0.175	HDACs inhibit gene transcription through histone deacetylation which creates non-permissive chromatin conformation. Involves in various aspects of cancer genesis and progression	16289629
P05412	Jun	MVAPAVASV	0.3	Transcription factor, component of activator protein 1 (AP-1), a key transcription factor in tumurigenesis involved in various cancers	14668816
O75444	Maf	ALISNSHQL	0.7	Transcription factor and oncogene, may be a mediator of breast cancer bone metastasis.	26376684
P11926	Ornithine decarboxylase (ODC)	ILDQKINEV	0.25	A metabolic enzyme involved in polyamine biosynthesis, implicated in oncogenesis, levels elevated in many cancers. Same epitope identified from breast cancer cell lines	18345606
Q15149	Plectin (PLEC)	GLIDHQTYL	0.175	A cytoskeletal linker protein and biomarker for pancreatic cancer, squamous cell lung cancer and breast cancer	20052759
P62826	RAN	AQYEHDLEV	0.3	Ras-related GTPase that controls the nucleocytoplasmic exchange of macromolecules across the nuclear envelope. Overexpression in clinical specimens is significantly associated with poor patient outcome in both breast and lung cancer	22090358
P84098	60S ribosomal protein L19 (RPL19)	ILMEHIHKL	0.015	Overexpressed in lung, prostate, colon, and breast cancers. An HLA-A*31012-restricted epitope KNKRILMEH overlapping with the peptide detected in this paper was identified in lung adenocarcinoma patient	19799608
O00560	Syntenin-1 (SDCBP)	LMDHTIPEV	0.05	Multiple functional adapter protein regulating migration, proliferation, and cell cycle progression in multiple cancer types including melanoma, breast and colon cancer	27863394
		RPFERTITM	19
		SLMDHTIPEV	0.025
P42224	Signal transducer and activator of transcription 1 (STAT1)	KLQELNYNL	0.125	Adaptor protein involved in cytokine signal transduction. Elevated activity in breast cancer cells is responsible for shaping an immunosuppressive tumour microenvironment	23486482
P43405	SYK	NIIELVHQV	0.5	Tyrosine kinase involved in immunoreceptor signal transduction. Implicated in various haematological malignancies	25447675
Q93008	Deubiquitinating enzymes FAF-X/Y	RLWGEPVNL	0.5	Ubiquitin-specific proteases. Expression dysregulated in cancer	25672900
O00507
P23246	Proline- and glutamine-rich splicing factor (PSF/SFPQ)	ALAEIAKAEL	0.9	Splicing factor. Aberrant chromosomal translocation forming SFPQ-TFE3 may be a cause of papillary renal cell carcinoma (PRCC).	9393982
